# Supplementary material for: New connections of medication use and polypharmacy with the gut microbiota composition and functional potential in a large population
Source: Sci Rep. 2024 Oct 10;14:23723. doi: 10.1038/s41598-024-71571-4 (PMC11467196; doi:10.1038/s41598-024-71571-4)
Supplement: Supplementary file 2 — Supplementary Tables. [file 41598_2024_71571_MOESM2_ESM.xlsx]

## Sheet: Read me
Supplementary tables, overview	N
Medications - species
Supplementary table 1: Partial Spearman's rank correlation between medications and species, adjusted for age, sex and BMI (Model 1).	2223
Supplementary table 2: Partial Spearman's rank correlation between medications and species, adjusted for age, sex and BMI (Model 2).	2223
Supplementary table 3: Partial Spearman's rank correlation between medications and species, adjusted for age, sex, BMI and shannon index (Model 3, main model)	2223
Supplementary table 4: Partial Spearman's rank correlation between medications and species, adjusted for age and sex, BMI and Shannon index (Model 3), in the subset of the study population with data on fiber intake and leisure time physical activity.	1475
Supplementary table 5: Partial Spearman's rank correlation between medications and species, adjusted for age and sex, BMI, Shannon index, physical activity and fibre intake (Model 4)	1475
Supplementary table 6: Sensitivity analysis 1. Partial Spearman's rank correlation between medications and species, adjusted for age and sex, BMI and Shannon index (Model 3), excluding 262 participants self reporting antibiotic use last 6 month and 364 with missing data.	1597
Supplementary table 7: Sensitivity analysis 2. Partial Spearman's rank correlation between medications and species, adjusted for age and sex, BMI and Shannon index (Model 3), excluding 417 participants with antibiotic use last 12 month based on self reporting (latest week) or missing data in questionaire and medication prescription registry.	1806
Supplementary table 8: Sensitivity analysis 3. Partial Spearman's rank correlation between medications and species, adjusted for age and sex, BMI and Shannon index (Model 3), excluding 76 participants with polypharmacy and 258 with missing data.	1889
Medications - diversity index (Shannon/ Inverse Simpson/ Richness)
Supplementary table 9: Partial Spearman's rank correlation between diversity index (Shannon/ Inverse Simpson/ Richness) and medications, adjusted for age and sex (Model 1).	2223
Supplementary table 10: Partial Spearman's rank correlation between diversity index (Shannon/ Inverse Simpson/ Richness) and medications, adjusted for age, sex and BMI (Model 2, main model)	2223
Supplementary Table 11: Partial Spearman's rank correlation between medications and diversity index (Shannon/ Inverse Simpson/ Richness), adjusted for age and sex and BMI (Model 2), in the subset of the study population with data on fiber intake and leisure time physical activity.	1475
Supplementary table 12: Partial Spearman's rank correlation between medications and diversity index (Shannon/ Inverse Simpson/ Richness), adjusted for age, sex, BMI physical activity and fibre intake (Model 5).	1475
Supplementary table 13: Sensitivity analysis 1. Partial Spearman's rank correlation between diversity index (Shannon/ Inverse Simpson/ Richness) and medications, adjusted for age and sex and BMI (Model 2), excluding 262 participants self reporting antibiotic use last 6 month and 364 with missing data.	1597
Supplementary table 14: Sensitivity analysis 2. Partial Spearman's rank correlation between diversity index (Shannon/ Inverse Simpson/ Richness) and medications, adjusted for age and sex and BMI (Model 2), excluding 417 participants with antibiotic use last 12 month based on self reporting and medication prescription.	1806
Supplementary table 15: Sensitivity analysis 3. Partial Spearman's rank correlation between diversity index (Shannon/ Inverse Simpson/ Richness) and medications, adjusted for age and sex and BMI (Model 2), excluding 76 participants with polypharmacy and 258 with missing data.	1889
Polypharmacy - species
Supplementary table 16: Partial Spearman's rank correlation between polypharmacy and species, adjusted for age and sex (Model 1).	2223
Supplementary table 17: Partial Spearman's rank correlation between polypharmacy and species, adjusted for age, sex and BMI (Model 2).	2223
Supplementary table 18: Partial Spearman's rank correlation between polypharmacy and species, adjusted for age, sex, BMI and shannon index (Model 3, main model).	2223
Supplementary table 19: Partial Spearman's rank correlation between polypharmacy and species, adjusted for age, sex, BMI and shannon index (Model 3), in the subset of the study population with data on fiber intake and leisure time physical activity.	1475
Supplementary table 20: Partial Spearman's rank correlation between polypharmacy and species, adjusted for age, sex, BMI and shannon index, leisure time physical activity and fiber intake (Model 4).	1475
Supplementary table 21: Sensitivity analysis 1. Partial Spearman's rank correlation between polypharmacy and species, adjusted for age and sex, BMI and Shannon index (Model 3), excluding 262 participants self reporting antibiotic use last 6 month and 364 with missing data.	1597
Supplementary table 22: Sensitivity analysis 2. Partial Spearman's rank correlation between polypharmacy and species, adjusted for age and sex, BMI and Shannon index (Model 3), excluding 417 participants with antibiotic use last 12 month based on self reporting (latest week) or missing data in questionaire and drug prescription registry.	1806
Polypharmacy - diversity indices (Shannon/ Inverse Simpson/ Richness)
Supplementary table 23: Partial Spearman's rank correlation between diversity index (Shannon/ Inverse Simpson/ Richness) and polypharmacy adjusted for age and sex (Model 1).	1965
Supplementary table 24: Partial Spearman's rank correlation between diversity index (Shannon/ Inverse Simpson/ Richness) and polypharmacy adjusted for age, sex, BMI (Model 2, main model)	1965
Supplementary Table 25: Partial Spearman's rank correlation between polypharmacy and diversity index (Shannon/ Inverse Simpson/ Richness), adjusted for age and sex and BMI (Model 2), in the subset of the study population with data on fiber intake and leisure time physical activity.	1475
Supplementary table 26: Partial Spearman's rank correlation between polypharmacy and diversity index (Shannon/ Inverse Simpson/ Richness), adjusted for age, sex, BMI physical activity and fibre intake (Model 5).	1475
Supplementary table 27: Sensitivity analysis 1. Partial Spearman's rank correlation between polypharmacy and diversity index (Shannon/ Simpson/ Inverse Simpson/ Richness), adjusted for age, sex and BMI (Model 2), excluding 262 participants self reporting antibiotic use last 6 month and 364 with missing data.	1597
Supplementary table 28: Sensitivity analysis 2. Partial Spearman's rank correlation between polypharmacy and diversity index (Shannon/ Simpson/ Inverse Simpson/ Richness), adjusted for age, sex and BMI (Model 2), excluding 417 participants with antibiotic use last 12 month based on self reporting and medication prescription.	1806
Taxonomy of the gut species that significantly associated with medication variables or polypharmacy in main model
Supplementary table 29: Prevalence and full taxonomy of the species associating (q<0.05) with medications or polypharmacy
Models for comparison: main models, the sensitivity analyses and the further adjusted models (fiber intake, physical activity)
Supplementary table 30: Comparison of the results of Partial Spearman's rank correlations between medications and species, in the main model, the models for the sensitivity analyses for antibiotic usage and polypharmacy, and the model further adjusted for fiber intake and physical activity.
Supplementary table 31: Comparison of the results of Partial Spearman's rank correlations between polypharmacy and species, in the main model, the models for sensitivity analyses for antibiotic usage, and the model further adjusted for fiber intake and physical activity.
Supplementary table 32: Comparison of the results of Partial Spearman's rank correlations between medications and Shannon index, in the main model, the models for the sensitivity analyses for antibiotic usage and polypharmacy, and the model further adjusted for fiber intake and physical activity.
Supplementary table 33: Comparison of the results of Partial Spearman's rank correlations between polypharmacy and Shannon index, in the main model, the models for the sensitivity analyses for antibiotic usage, and the model further adjusted for fiber intake and physical activity.

## Sheet: S1
Supplementary table 1: Partial Spearman's rank correlation between medications and species, adjusted for age and sex, Model 1.
Metagenomic species	Medication	rho	p	p_fdr
HG3A.0117.Streptococcus parasanguinis	PPI_A02BC	0.163512	8.91703e-15	5.18489e-10
HG3A.0117.Streptococcus parasanguinis	Drugs_peptic_ulcers_reflux_A02B	0.157358	8.76952e-14	2.54956e-09
HG3A.0071.Streptococcus salivarius	PPI_A02BC	0.154041	2.89698e-13	5.61492e-09
HG3A.0071.Streptococcus salivarius	Drugs_peptic_ulcers_reflux_A02B	0.152205	5.55119e-13	8.06949e-09
HG3A.0117.Streptococcus parasanguinis	Drugs_acid_related_disorders_A02	0.144306	8.32934e-12	9.68636e-08
HG3A.0117.Streptococcus parasanguinis	PPI_Omeprazol_A02BC01	0.140596	2.82727e-11	2.73991e-07
HG3A.1282.Escherichia marmotae	Metformin_ALL	0.138814	5.02843e-11	4.1769e-07
HG3A.0713.Streptococcus gordonii	PPI_A02BC	0.138047	6.42666e-11	4.67106e-07
HG3A.0713.Streptococcus gordonii	Drugs_peptic_ulcers_reflux_A02B	0.136059	1.20679e-10	7.79664e-07
HG3A.0071.Streptococcus salivarius	Drugs_acid_related_disorders_A02	0.135673	1.36255e-10	7.92267e-07
HG3A.1282.Escherichia marmotae	Antidiabetics_not_Insulins_A10B	0.131852	4.44282e-10	2.34848e-06
HG3A.0071.Streptococcus salivarius	PPI_Omeprazol_A02BC01	0.125511	2.93521e-09	1.42226e-05
HG3A.0677.Streptococcus mutans	Drugs_peptic_ulcers_reflux_A02B	0.124438	4.00438e-09	1.79107e-05
HG3A.0677.Streptococcus mutans	Drugs_acid_related_disorders_A02	0.121995	8.03821e-09	3.3385e-05
HG3A.0705.Streptococcus oralis subsp. oralis	PPI_A02BC	0.121744	8.62904e-09	3.34496e-05
HG3A.0705.Streptococcus oralis subsp. oralis	Drugs_peptic_ulcers_reflux_A02B	0.120794	1.12696e-08	4.09551e-05
HG3A.0713.Streptococcus gordonii	Drugs_acid_related_disorders_A02	0.120284	1.29948e-08	4.44467e-05
HG3A.0677.Streptococcus mutans	PPI_A02BC	0.119823	1.47732e-08	4.77222e-05
HG3A.1161.Oscillospiraceae sp.	Beta_blockers_selective_C07AB	0.118596	2.07338e-08	6.34519e-05
HG3A.0713.Streptococcus gordonii	PPI_Omeprazol_A02BC01	0.118307	2.24457e-08	6.52565e-05
HG3A.1282.Escherichia marmotae	Antidiabetics_A10	0.115129	5.30433e-08	0.000146869
HG3A.0559.Rothia mucilaginosa	Drugs_peptic_ulcers_reflux_A02B	0.113984	7.19216e-08	0.000190089
HG3A.0579.Bifidobacterium dentium	PPI_A02BC	0.112148	1.16442e-07	0.000294375
HG3A.1231.Parvimonas micra	Drugs_peptic_ulcers_reflux_A02B	0.111639	1.32886e-07	0.000321948
HG3A.0559.Rothia mucilaginosa	PPI_A02BC	0.11111	1.52399e-07	0.000354456
HG3A.0559.Rothia mucilaginosa	Drugs_acid_related_disorders_A02	0.110882	1.61601e-07	0.000361402
HG3A.0680.Streptococcus anginosus	Drugs_peptic_ulcers_reflux_A02B	0.109463	2.32406e-07	0.0005005
HG3A.0705.Streptococcus oralis subsp. oralis	Drugs_acid_related_disorders_A02	0.10835	3.08069e-07	0.000639749
HG3A.0222.Clostridium disporicum	Antidepressants_N06A	-0.107678	3.64638e-07	0.000731111
HG3A.1231.Parvimonas micra	Drugs_acid_related_disorders_A02	0.107307	4.00146e-07	0.000775563
HG3A.0680.Streptococcus anginosus	PPI_A02BC	0.106767	4.57674e-07	0.000858449
HG3A.0579.Bifidobacterium dentium	PPI_Omeprazol_A02BC01	0.106268	5.1798e-07	0.000934275
HG3A.1161.Oscillospiraceae sp.	Betablockers_C07	0.106173	5.30235e-07	0.000934275
HG3A.0026.Eubacteriales sp.	Metformin_ALL	-0.105966	5.58025e-07	0.000944824
HG3A.0433.Lachnospiraceae sp.	Antidepressants_SSRI_N06AB	-0.105889	5.68721e-07	0.000944824
HG3A.1341.Limosilactobacillus vaginalis	Calcium_channel_blockers_C08	0.105226	6.69329e-07	0.00108108
HG3A.0680.Streptococcus anginosus	Drugs_acid_related_disorders_A02	0.104974	7.11885e-07	0.00111874
HG3A.1161.Oscillospiraceae sp.	Metoprolol_ALL	0.104761	7.49971e-07	0.00114757
HG3A.0357.Veillonella atypica	PPI_A02BC	0.104501	7.99057e-07	0.00119133
HG3A.0770.Oscillospiraceae sp.	Nasal_topical_R01A	0.10426	8.47212e-07	0.00120682
HG3A.0677.Streptococcus mutans	PPI_Omeprazol_A02BC01	0.104151	8.69899e-07	0.00120682
HG3A.1341.Limosilactobacillus vaginalis	PPI_Omeprazol_A02BC01	0.104142	8.71708e-07	0.00120682
HG3A.0053.Romboutsia timonensis	Metformin_ALL	-0.103921	9.1966e-07	0.00124359
HG3A.0770.Oscillospiraceae sp.	Corticosteroids_Nasal_R01AD	0.10334	1.05822e-06	0.00139843
HG3A.0053.Romboutsia timonensis	Antidepressants_N06A	-0.10321	1.09182e-06	0.00141077
HG3A.0619.Blautia producta	Antidiabetics_not_Insulins_A10B	0.102597	1.26479e-06	0.00159875
HG3A.0137.Eubacteriales sp.	Other_analgetics_antipyretics_N02B	-0.102361	1.33814e-06	0.00165547
HG3A.0815.Clostridia sp.	Drugs_peptic_ulcers_reflux_A02B	-0.101975	1.46692e-06	0.00175636
HG3A.0053.Romboutsia timonensis	Antidepressants_SSRI_N06AB	-0.101938	1.4801e-06	0.00175636
HG3A.0579.Bifidobacterium dentium	Drugs_peptic_ulcers_reflux_A02B	0.101639	1.58874e-06	0.00184757
HG3A.0137.Eubacteriales sp.	Paracetamol_ALL	-0.101324	1.71171e-06	0.00195156
HG3A.0195.Escherichia coli	Metformin_ALL	0.101203	1.76136e-06	0.00196954
HG3A.1341.Limosilactobacillus vaginalis	Drugs_peptic_ulcers_reflux_A02B	0.100817	1.92918e-06	0.0021165
HG3A.1279.Alloscardovia omnicolens	PPI_A02BC	0.100614	2.02342e-06	0.00217877
HG3A.0770.Oscillospiraceae sp.	Nasal_preparations_R01	0.100126	2.26841e-06	0.00239816
HG3A.0705.Streptococcus oralis subsp. oralis	PPI_Omeprazol_A02BC01	0.0999503	2.36336e-06	0.00245392
HG3A.1341.Limosilactobacillus vaginalis	ARBs_C09CA	0.099183	2.82479e-06	0.00288158
HG3A.0815.Clostridia sp.	PPI_A02BC	-0.0988544	3.04777e-06	0.00292654
HG3A.0190.Eubacteriales sp.	Antidepressants_SSRI_N06AB	-0.0988498	3.05104e-06	0.00292654
HG3A.0619.Blautia producta	Metformin_ALL	0.0988434	3.05553e-06	0.00292654
HG3A.0338.Eubacteriales sp.	Drugs_acid_related_disorders_A02	-0.0988227	3.07019e-06	0.00292654
HG3A.0303.Erysipelotrichales sp.	Metformin_ALL	-0.0986124	3.22268e-06	0.00302235
HG3A.0782.Saccharomyces cerevisiae	NSAID_and_Glucosamine_M01A	0.0983416	3.42985e-06	0.00316558
HG3A.1231.Parvimonas micra	PPI_A02BC	0.0979218	3.77638e-06	0.00343096
HG3A.1737.Scardovia wiggsiae	PPI_Omeprazol_A02BC01	0.0976016	4.06296e-06	0.00358181
HG3A.0234.Eubacteriales sp.	PPI_Omeprazol_A02BC01	-0.0975988	4.06561e-06	0.00358181
HG3A.0195.Escherichia coli	Antidiabetics_not_Insulins_A10B	0.0967685	4.90962e-06	0.00419879
HG3A.0064.Alistipes communis	Drugs_obstructive_ariways_R03	-0.0967678	4.91036e-06	0.00419879
HG3A.0815.Clostridia sp.	Drugs_acid_related_disorders_A02	-0.0965546	5.15285e-06	0.00432429
HG3A.0093.Eubacteriales sp.	Antidepressants_SSRI_N06AB	-0.0965092	5.20586e-06	0.00432429
HG3A.0770.Oscillospiraceae sp.	Corticosteroids_Nasal_Mometasone_R01AD09	0.0962423	5.52872e-06	0.00452779
HG3A.0238.Clostridiaceae sp.	Antidepressants_N06A	-0.0961384	5.65949e-06	0.00457051
HG3A.0131.Ruminococcus sp.	Inhalation_steroids_ALL	-0.0958894	5.98506e-06	0.00476723
HG3A.0234.Eubacteriales sp.	PPI_A02BC	-0.0957907	6.11899e-06	0.00480803
HG3A.0303.Erysipelotrichales sp.	Antidiabetics_not_Insulins_A10B	-0.0956018	6.38332e-06	0.00494886
HG3A.1046.Klebsiella oxytoca	PPI_A02BC	0.0955294	6.48757e-06	0.0049635
HG3A.0680.Streptococcus anginosus	PPI_Omeprazol_A02BC01	0.0951862	7.00404e-06	0.00528905
HG3A.1341.Limosilactobacillus vaginalis	Drugs_acid_related_disorders_A02	0.0950052	7.29202e-06	0.00542597
HG3A.1341.Limosilactobacillus vaginalis	PPI_A02BC	0.0949561	7.37198e-06	0.00542597
HG3A.1737.Scardovia wiggsiae	Drugs_peptic_ulcers_reflux_A02B	0.0946514	7.88786e-06	0.0057331
HG3A.0137.Eubacteriales sp.	Paracetamol_N02BE01	-0.0944214	8.29991e-06	0.00595811
HG3A.0211.Eubacteriales sp.	Antidiabetics_not_Insulins_A10B	-0.0940227	9.06331e-06	0.00642677
HG3A.0998.Oscillospiraceae sp.	Corticosteroids_Nasal_Mometasone_R01AD09	0.0939121	9.28657e-06	0.00643906
HG3A.1231.Parvimonas micra	PPI_Omeprazol_A02BC01	0.0938899	9.33203e-06	0.00643906
HG3A.0053.Romboutsia timonensis	Antidiabetics_not_Insulins_A10B	-0.0938103	9.49692e-06	0.00643906
HG3A.0815.Clostridia sp.	PPI_Omeprazol_A02BC01	-0.0937975	9.5236e-06	0.00643906
HG3A.0131.Ruminococcus sp.	Budesonide_Inhalants_R03BA02	-0.0936333	9.87316e-06	0.00659867
HG3A.0338.Eubacteriales sp.	Drugs_peptic_ulcers_reflux_A02B	-0.0935354	1.00874e-05	0.00666527
HG3A.0227.Veillonella dispar	Drugs_peptic_ulcers_reflux_A02B	0.0929535	1.14555e-05	0.00748421
HG3A.0093.Eubacteriales sp.	Antidepressants_N06A	-0.0927527	1.19674e-05	0.00767193
HG3A.0370.[Clostridium] symbiosum	Antidiabetics_not_Insulins_A10B	0.0927189	1.20557e-05	0.00767193
HG3A.0219.Eubacterium sp. AF16-48	Beta_blockers_selective_C07AB	-0.0926805	1.21566e-05	0.00767193
HG3A.1737.Scardovia wiggsiae	PPI_A02BC	0.0926376	1.22707e-05	0.00767193
HG3A.1046.Klebsiella oxytoca	Drugs_peptic_ulcers_reflux_A02B	0.0924793	1.26995e-05	0.00776429
HG3A.0026.Eubacteriales sp.	Antidiabetics_not_Insulins_A10B	-0.0924443	1.27962e-05	0.00776429
HG3A.0990.Limosilactobacillus fermentum	PPI_A02BC	0.0924361	1.2819e-05	0.00776429
HG3A.0234.Eubacteriales sp.	Drugs_peptic_ulcers_reflux_A02B	-0.0922015	1.34871e-05	0.00800886
HG3A.0053.Romboutsia timonensis	Antidiabetics_A10	-0.0921624	1.36016e-05	0.00800886
HG3A.1046.Klebsiella oxytoca	Drugs_acid_related_disorders_A02	0.0921507	1.3636e-05	0.00800886
HG3A.1341.Limosilactobacillus vaginalis	ARBs_ALL	0.0918034	1.4697e-05	0.0084809
HG3A.1046.Klebsiella oxytoca	Nasal_preparations_R01	0.0917926	1.47314e-05	0.0084809
HG3A.0990.Limosilactobacillus fermentum	Drugs_peptic_ulcers_reflux_A02B	0.0917192	1.49659e-05	0.00853146
HG3A.0455.Hungatella hathewayi	Adrenergics_Beta2_agonist_Inhalants_R03AC	0.0916223	1.52812e-05	0.00857506
HG3A.0222.Clostridium disporicum	Antidepressants_SSRI_N06AB	-0.0916052	1.53374e-05	0.00857506
HG3A.0303.Erysipelotrichales sp.	Corticosteroids_Nasal_Mometasone_R01AD09	0.0913816	1.60918e-05	0.00891119
HG3A.0172.Lachnospiraceae sp.	Beta_blockers_selective_C07AB	-0.0912427	1.65778e-05	0.00909373
HG3A.1737.Scardovia wiggsiae	Drugs_acid_related_disorders_A02	0.0910589	1.7243e-05	0.00937021
HG3A.0220.Veillonella parvula	Drugs_peptic_ulcers_reflux_A02B	0.0906742	1.87177e-05	0.0100774
HG3A.0717.Eubacteriales sp.	Corticosteroids_Nasal_Mometasone_R01AD09	0.0903462	2.00694e-05	0.010706
HG3A.0375.Oscillospiraceae sp.	Drugs_obstructive_ariways_R03	-0.0902918	2.03027e-05	0.010732
HG3A.0579.Bifidobacterium dentium	Drugs_acid_related_disorders_A02	0.0900641	2.1306e-05	0.0111609
HG3A.0619.Blautia producta	Antidiabetics_A10	0.0896606	2.32007e-05	0.0120449
HG3A.0376.Eubacteriales sp.	Metoprolol_ALL	-0.0895517	2.37391e-05	0.0122153
HG3A.0126.Ruminococcus sp.	Mucolytics_comb_R05CB10	-0.089474	2.41303e-05	0.0123077
HG3A.1296.Clostridium sp. BSD2780061688st1 H5	Nasal_preparations_R01	0.0893102	2.49758e-05	0.0126282
HG3A.0370.[Clostridium] symbiosum	Metformin_ALL	0.0890698	2.62666e-05	0.0131466
HG3A.0185.Eubacteriales sp.	Antidiabetics_not_Insulins_A10B	-0.089036	2.64532e-05	0.0131466
HG3A.0117.Streptococcus parasanguinis	Cough_Cold_preparations_R05	0.0889476	2.69476e-05	0.0131799
HG3A.0026.Eubacteriales sp.	Antidiabetics_A10	-0.0889429	2.69736e-05	0.0131799
HG3A.1279.Alloscardovia omnicolens	Drugs_peptic_ulcers_reflux_A02B	0.088876	2.7354e-05	0.0132544
HG3A.0905.Blautia producta	Cough_suppress_expectorants_R05F	0.0887993	2.77959e-05	0.0133167
HG3A.1279.Alloscardovia omnicolens	PPI_Omeprazol_A02BC01	0.0887716	2.7957e-05	0.0133167
HG3A.0357.Veillonella atypica	Drugs_peptic_ulcers_reflux_A02B	0.0887353	2.81698e-05	0.0133167
HG3A.0064.Alistipes communis	Adrenergics_Inhalants_R03A	-0.0886016	2.89661e-05	0.0135475
HG3A.0211.Eubacteriales sp.	Metformin_ALL	-0.0885755	2.91239e-05	0.0135475
HG3A.0375.Oscillospiraceae sp.	Adrenergics_Inhalants_R03A	-0.088327	3.06697e-05	0.0141533
HG3A.0303.Erysipelotrichales sp.	Nasal_topical_R01A	0.0882336	3.12708e-05	0.0143171
HG3A.0253.Pseudoflavonifractor sp. An184	Metformin_ALL	-0.0880422	3.25372e-05	0.0147051
HG3A.0011.Clostridia sp.	Betamethasone_oral_H02AB01	0.0880293	3.2624e-05	0.0147051
HG3A.0717.Eubacteriales sp.	Corticosteroids_Nasal_R01AD	0.0875715	3.58616e-05	0.0160401
HG3A.0158.Eubacteriales sp.	ARBs_C09CA	-0.087413	3.70518e-05	0.0164459
HG3A.0372.Oscillibacter sp.	Antidepressants_SSRI_N06AB	-0.087171	3.89417e-05	0.0171538
HG3A.0455.Hungatella hathewayi	Drugs_obstructive_ariways_R03	0.0871266	3.92986e-05	0.0171809
HG3A.0003.Anaerostipes hadrus	NSAID_M01AE	0.0870414	3.99913e-05	0.0173533
HG3A.0303.Erysipelotrichales sp.	Antidiabetics_A10	-0.0868079	4.19502e-05	0.0180684
HG3A.0460.Anaerotruncus massiliensis	ARBs_C09CA	-0.0864361	4.52576e-05	0.0191611
HG3A.0053.Romboutsia timonensis	Sertraline_N06AB06	-0.0864285	4.53272e-05	0.0191611
HG3A.0433.Lachnospiraceae sp.	Antidepressants_N06A	-0.0864125	4.54757e-05	0.0191611
HG3A.0253.Pseudoflavonifractor sp. An184	Antidiabetics_not_Insulins_A10B	-0.0863512	4.60468e-05	0.0191965
HG3A.0990.Limosilactobacillus fermentum	Drugs_acid_related_disorders_A02	0.0863327	4.622e-05	0.0191965
HG3A.0227.Veillonella dispar	PPI_A02BC	0.0861962	4.75208e-05	0.0195177
HG3A.0998.Oscillospiraceae sp.	Corticosteroids_Nasal_R01AD	0.0861814	4.76646e-05	0.0195177
HG3A.0884.Lactobacillus gasseri	Metformin_ALL	0.0860407	4.90449e-05	0.0199424
HG3A.1512.Lachnospiraceae sp.	Mucolytics_comb_R05CB10	0.0859898	4.9554e-05	0.0200095
HG3A.0179.Eubacteriales sp.	Drugs_acid_related_disorders_A02	-0.0859416	5.0041e-05	0.020018
HG3A.0220.Veillonella parvula	PPI_A02BC	0.0859197	5.02636e-05	0.020018
HG3A.0131.Ruminococcus sp.	Terbutaline_inhalants_R03AC03	-0.0858423	5.1057e-05	0.0201956
HG3A.0262.Bifidobacterium bifidum	Antidepressants_SSRI_N06AB	-0.0856883	5.26728e-05	0.020694
HG3A.0234.Eubacteriales sp.	Drugs_acid_related_disorders_A02	-0.0854267	5.55281e-05	0.0216694
HG3A.1279.Alloscardovia omnicolens	Drugs_acid_related_disorders_A02	0.0853908	5.5931e-05	0.0216811
HG3A.0338.Eubacteriales sp.	PPI_A02BC	-0.0853003	5.69601e-05	0.0218775
HG3A.0455.Hungatella hathewayi	Adrenergics_Inhalants_R03A	0.0852803	5.71901e-05	0.0218775
HG3A.0709.Eubacteriales sp.	Corticosteroids_Nasal_R01AD	0.0852405	5.7649e-05	0.0219089
HG3A.0227.Veillonella dispar	Drugs_acid_related_disorders_A02	0.0851065	5.92229e-05	0.0222308
HG3A.0185.Eubacteriales sp.	Antidiabetics_A10	-0.0851033	5.92607e-05	0.0222308
HG3A.0285.Enterocloster citroniae	ARBs_ALL	0.0849432	6.11957e-05	0.0228095
HG3A.0238.Clostridiaceae sp.	Drugs_acid_related_disorders_A02	-0.0846131	6.53754e-05	0.0242122
HG3A.0370.[Clostridium] symbiosum	Antidiabetics_A10	0.0845713	6.59235e-05	0.0242607
HG3A.0288.Eubacteriales sp.	Drugs_peptic_ulcers_reflux_A02B	-0.0843035	6.95386e-05	0.0252871
HG3A.0303.Erysipelotrichales sp.	Corticosteroids_Nasal_R01AD	0.0843004	6.95824e-05	0.0252871
HG3A.0251.Eubacterium sp. AM49-13BH	Paracetamol_ALL	-0.084176	7.13261e-05	0.0257598
HG3A.1046.Klebsiella oxytoca	Formoterol_budesonide_inhalants_R03AK07	0.0840974	7.2448e-05	0.0258971
HG3A.0245.Oscillibacter sp.	Inhalation_steroids_ALL	-0.0840871	7.25971e-05	0.0258971
HG3A.0357.Veillonella atypica	Drugs_acid_related_disorders_A02	0.0840431	7.32342e-05	0.0259651
HG3A.0559.Rothia mucilaginosa	Adrenergics_combinations_inhalants_R03AK	0.0839335	7.48442e-05	0.0263457
HG3A.0145.Eubacteriales sp.	Antidiabetics_not_Insulins_A10B	-0.0839086	7.52139e-05	0.0263457
HG3A.0687.Coprococcus sp. AM27-12LB	Antidiabetics_not_Insulins_A10B	0.0837244	7.80085e-05	0.027161
HG3A.0782.Saccharomyces cerevisiae	Terbutaline_inhalants_R03AC03	0.0836811	7.86797e-05	0.0272316
HG3A.0172.Lachnospiraceae sp.	Betablockers_C07	-0.0835151	8.1303e-05	0.0279731
HG3A.0717.Eubacteriales sp.	Nasal_topical_R01A	0.0833871	8.33824e-05	0.0285197
HG3A.0288.Eubacteriales sp.	Drugs_acid_related_disorders_A02	-0.08323	8.60021e-05	0.0292437
HG3A.0619.Blautia producta	Adrenergics_Beta2_agonist_Inhalants_R03AC	0.0831178	8.79214e-05	0.0295946
HG3A.0559.Rothia mucilaginosa	PPI_Omeprazol_A02BC01	0.0831102	8.8052e-05	0.0295946
HG3A.0070.Faecalibacterium sp. OF04-11AC	Antidiabetics_not_Insulins_A10B	-0.0830703	8.87453e-05	0.0296493
HG3A.0083.Eubacteriales sp.	Antidiabetics_not_Insulins_A10B	-0.0830398	8.92788e-05	0.0296493
HG3A.0336.Lachnospiraceae sp.	Metformin_ALL	-0.0830133	8.97444e-05	0.0296493
HG3A.0194.Intestinibacter sp.	Antidepressants_SSRI_N06AB	-0.0828553	9.25688e-05	0.0301626
HG3A.0608.Clostridiaceae sp.	Calcium_channel_blockers_C08	0.0828547	9.25795e-05	0.0301626
HG3A.0238.Clostridiaceae sp.	Antidepressants_SSRI_N06AB	-0.0828396	9.28543e-05	0.0301626
HG3A.0131.Ruminococcus sp.	Adrenergics_Beta2_agonist_Inhalants_R03AC	-0.0827774	9.39929e-05	0.0303628
HG3A.1296.Clostridium sp. BSD2780061688st1 H5	Nasal_topical_R01A	0.0825834	9.76272e-05	0.0313626
HG3A.0011.Clostridia sp.	Antihistamines_Oral_Desloratadine_R06AX27	0.0824945	9.93364e-05	0.0317363
HG3A.0222.Clostridium disporicum	Beta_blockers_selective_C07AB	-0.08243	0.000100596	0.0319632
HG3A.0285.Enterocloster citroniae	ARBs_C09CA	0.082297	0.000103237	0.0326242
HG3A.0347.Clostridium sp. AT4	Terbutaline_inhalants_R03AC03	0.0822651	0.000103881	0.0326499
HG3A.0241.Faecalibacterium prausnitzii	Antidiabetics_not_Insulins_A10B	-0.082223	0.000104736	0.0327234
HG3A.0655.Lachnoclostridium sp.	Beta_blockers_selective_C07AB	0.0821983	0.00010524	0.0327234
HG3A.0998.Oscillospiraceae sp.	Nasal_topical_R01A	0.0821701	0.000105819	0.0327284
HG3A.0156.Eubacteriales sp.	Beta_blockers_selective_C07AB	-0.0821067	0.000107131	0.0328446
HG3A.0140.Clostridia sp.	Corticosteroids_oral_H02A	-0.0820947	0.000107382	0.0328446
HG3A.0342.Eubacteriales sp.	Antihistamines_Oral_Other_R06AX	-0.0820704	0.000107889	0.0328446
HG3A.0185.Eubacteriales sp.	Metformin_ALL	-0.0820308	0.000108722	0.0329259
HG3A.0219.Eubacterium sp. AF16-48	Betablockers_C07	-0.0818815	0.000111918	0.033718
HG3A.0686.Enterocloster clostridioformis	Antidiabetics_not_Insulins_A10B	0.0818076	0.000113533	0.0338829
HG3A.0477.Eubacteriales sp.	Antidiabetics_not_Insulins_A10B	-0.0818031	0.000113631	0.0338829
HG3A.0100.Eubacteriales sp.	Drugs_obstructive_ariways_R03	-0.0816566	0.0001169	0.0346799
HG3A.1198.Lacticaseibacillus rhamnosus	Drugs_acid_related_disorders_A02	0.0815768	0.000118718	0.0350404
HG3A.0362.Enterocloster aldenensis	Adrenergics_Beta2_agonist_Inhalants_R03AC	0.0813941	0.000122978	0.0359867
HG3A.0156.Eubacteriales sp.	Betablockers_C07	-0.0813864	0.000123162	0.0359867
HG3A.0511.Eubacteriales sp.	Antidiabetics_not_Insulins_A10B	-0.08134	0.000124266	0.0360684
HG3A.0179.Eubacteriales sp.	Drugs_peptic_ulcers_reflux_A02B	-0.081298	0.000125277	0.0360684
HG3A.0220.Veillonella parvula	Drugs_acid_related_disorders_A02	0.0812969	0.000125302	0.0360684
HG3A.0362.Enterocloster aldenensis	Antidiabetics_not_Insulins_A10B	0.0811723	0.000128344	0.036762
HG3A.0093.Eubacteriales sp.	Sertraline_N06AB06	-0.0811066	0.000129977	0.0368084
HG3A.0782.Saccharomyces cerevisiae	Adrenergics_Inhalants_R03A	0.081095	0.000130265	0.0368084
HG3A.0178.Eubacteriales sp.	Antidiabetics_not_Insulins_A10B	-0.0810895	0.000130405	0.0368084
HG3A.0140.Clostridia sp.	Glucocorticoids_oral_H02AB	-0.0810395	0.000131662	0.0369836
HG3A.0905.Blautia producta	Cough_mixture_Opium_derivate_R05FA02	0.0808236	0.000137231	0.0383625
HG3A.0619.Blautia producta	Drugs_obstructive_ariways_R03	0.0807871	0.000138192	0.0384464
HG3A.0197.Eubacteriales sp.	Metoprolol_ALL	-0.0807294	0.000139728	0.0386754
HG3A.1198.Lacticaseibacillus rhamnosus	Drugs_peptic_ulcers_reflux_A02B	0.0807064	0.000140345	0.0386754
HG3A.0498.Eubacteriales sp.	Sertraline_N06AB06	0.0805737	0.00014395	0.0393625
HG3A.0276.Clostridia sp.	Drugs_acid_related_disorders_A02	-0.0805462	0.000144708	0.0393625
HG3A.0124.Anaerostipes hadrus	Metformin_ALL	-0.0805303	0.00014515	0.0393625
HG3A.0336.Lachnospiraceae sp.	Antidiabetics_not_Insulins_A10B	-0.0804956	0.000146113	0.0393625
HG3A.0336.Lachnospiraceae sp.	Nasal_preparations_R01	0.0804917	0.000146223	0.0393625
HG3A.0343.Oscillospiraceae sp.	Betablockers_C07	-0.0803275	0.000150873	0.0404271
HG3A.0137.Eubacteriales sp.	Metoprolol_ALL	-0.080265	0.000152682	0.0406569
HG3A.0194.Intestinibacter sp.	Antidepressants_N06A	-0.0802416	0.000153361	0.0406569
HG3A.0411.Eubacteriales sp.	Adrenergics_Beta2_agonist_Inhalants_R03AC	0.0802256	0.000153829	0.0406569
HG3A.0384.Oscillospiraceae sp.	Metformin_ALL	-0.0801786	0.000155213	0.0408371
HG3A.0245.Oscillibacter sp.	Drugs_obstructive_ariways_R03	-0.080038	0.000159416	0.0417541
HG3A.0285.Enterocloster citroniae	Drugs_acid_related_disorders_A02	0.0800105	0.000160251	0.0417845
HG3A.0238.Clostridiaceae sp.	Drugs_peptic_ulcers_reflux_A02B	-0.0799662	0.000161602	0.0419156
HG3A.0709.Eubacteriales sp.	Nasal_topical_R01A	0.0799469	0.000162195	0.0419156
HG3A.0343.Oscillospiraceae sp.	Beta_blockers_selective_C07AB	-0.0798538	0.000165085	0.0424736
HG3A.0137.Eubacteriales sp.	Drugs_peptic_ulcers_reflux_A02B	-0.0798111	0.000166425	0.0425693
HG3A.0362.Enterocloster aldenensis	Drugs_obstructive_ariways_R03	0.0797783	0.000167461	0.0425693
HG3A.0173.Clostridium sp. AF34-13	PPI_Omeprazol_A02BC01	-0.0797723	0.000167653	0.0425693
HG3A.0371.Eubacteriales sp.	Antidepressants_SSRI_N06AB	-0.079728	0.000169063	0.0427275
HG3A.0118.Eubacteriales sp.	Adrenergics_Beta2_agonist_Inhalants_R03AC	-0.0797067	0.000169746	0.0427275
HG3A.0886.Enterococcus faecium	Metformin_ALL	0.0795637	0.000174396	0.0437088
HG3A.0884.Lactobacillus gasseri	Antidiabetics_not_Insulins_A10B	0.0795207	0.000175821	0.0438769
HG3A.0197.Eubacteriales sp.	Betablockers_C07	-0.0794572	0.00017794	0.0442157
HG3A.0288.Eubacteriales sp.	PPI_A02BC	-0.0793592	0.000181259	0.044849
HG3A.0288.Eubacteriales sp.	PPI_Omeprazol_A02BC01	-0.0792934	0.000183519	0.0452156
HG3A.0384.Oscillospiraceae sp.	Antidiabetics_not_Insulins_A10B	-0.0790589	0.000191794	0.0470389
HG3A.0815.Clostridia sp.	Drugs_obstructive_ariways_R03	-0.0790315	0.000192781	0.0470389
HG3A.0285.Enterocloster citroniae	PPI_A02BC	0.0790053	0.000193734	0.0470389
HG3A.0362.Enterocloster aldenensis	Metformin_ALL	0.0789937	0.000194155	0.0470389
HG3A.0376.Eubacteriales sp.	Betablockers_C07	-0.0789564	0.000195519	0.0471728
HG3A.0435.Clostridia sp.	Drugs_peptic_ulcers_reflux_A02B	-0.0789278	0.000196568	0.04723
HG3A.0371.Eubacteriales sp.	Antidepressants_N06A	-0.0788904	0.000197951	0.0472848
HG3A.0475.Oscillospiraceae sp.	Drugs_acid_related_disorders_A02	-0.0788471	0.000199565	0.0472848
HG3A.0225.Eggerthella lenta	Adrenergics_Beta2_agonist_Inhalants_R03AC	0.0788439	0.000199686	0.0472848
HG3A.0239.[Ruminococcus] gnavus	Drugs_obstructive_ariways_R03	0.0788342	0.000200049	0.0472848
HG3A.0371.Eubacteriales sp.	Sertraline_N06AB06	-0.0787561	0.000202997	0.0477873
HG3A.0357.Veillonella atypica	PPI_Omeprazol_A02BC01	0.0787135	0.000204622	0.0479755
HG3A.0475.Oscillospiraceae sp.	PPI_A02BC	-0.078615	0.000208422	0.0486704
HG3A.0483.Bacteria sp.	Drugs_obstructive_ariways_R03	-0.0785652	0.00021037	0.0489286
HG3A.0548.Eubacteriales sp.	Antidiabetics_not_Insulins_A10B	-0.0785009	0.000212912	0.0491082
HG3A.0375.Oscillospiraceae sp.	Betablockers_C07	-0.078495	0.000213144	0.0491082
HG3A.0042.Faecalibacterium sp.	Antidiabetics_not_Insulins_A10B	-0.0784734	0.000214007	0.0491082
HG3A.0477.Eubacteriales sp.	Metformin_ALL	-0.0784605	0.00021452	0.0491082
HG3A.0094.Clostridia sp.	Betamethasone_oral_H02AB01	-0.0783946	0.000217173	0.0495206
HG3A.0303.Erysipelotrichales sp.	Nasal_preparations_R01	0.0783581	0.000218654	0.0496636
HG3A.0559.Rothia mucilaginosa	Lipid_lowerers_C10A	0.0782534	0.000222959	0.0504444
HG3A.0124.Anaerostipes hadrus	NSAID_Diclofenac_M01AB05	-0.0780963	0.00022957	0.05165
HG3A.0742.Enterococcus faecalis	Drugs_peptic_ulcers_reflux_A02B	0.0780847	0.000230065	0.05165
HG3A.0349.Eubacteriales sp.	ARBs_ALL	-0.0780255	0.000232606	0.0519573
HG3A.1021.Eubacteriales sp.	Expectorants_excl_cough_supressants_R05C	0.0780018	0.000233632	0.0519573
HG3A.0158.Eubacteriales sp.	ARBs_ALL	-0.0779673	0.00023513	0.0519573
HG3A.0131.Ruminococcus sp.	Adrenergics_Inhalants_R03A	-0.0779498	0.000235896	0.0519573
HG3A.0192.Eubacteriales sp.	Metformin_ALL	-0.0779497	0.000235901	0.0519573
HG3A.1161.Oscillospiraceae sp.	Agents_RAS_system_C09	0.0779105	0.000237621	0.0520836
HG3A.0285.Enterocloster citroniae	Drugs_peptic_ulcers_reflux_A02B	0.0778958	0.000238266	0.0520836
HG3A.0686.Enterocloster clostridioformis	Metformin_ALL	0.0778502	0.00024029	0.0521758
HG3A.0739.Oscillospiraceae sp.	Corticosteroids_oral_H02A	-0.0778035	0.000242375	0.0521758
HG3A.0483.Bacteria sp.	Adrenergics_Inhalants_R03A	-0.0777954	0.00024274	0.0521758
HG3A.0336.Lachnospiraceae sp.	Nasal_topical_R01A	0.0777798	0.00024344	0.0521758
HG3A.0884.Lactobacillus gasseri	Antidiabetics_A10	0.0777779	0.000243528	0.0521758
HG3A.0223.Oscillospiraceae sp.	Adrenergics_Inhalants_R03A	-0.0777658	0.000244072	0.0521758
HG3A.0411.Eubacteriales sp.	Levothyroxine_H03AA01	0.077739	0.000245285	0.0522129
HG3A.0511.Eubacteriales sp.	Metformin_ALL	-0.0777224	0.000246041	0.0522129
HG3A.0207.Oscillospiraceae sp.	Antihistamines_Oral_R06A	-0.0776756	0.000248179	0.0522865
HG3A.0070.Faecalibacterium sp. OF04-11AC	Metformin_ALL	-0.0776575	0.000249011	0.0522865
HG3A.0676.Anaerotignum lactatifermentans	PPI_A02BC	0.0776559	0.000249086	0.0522865
HG3A.0460.Anaerotruncus massiliensis	ARBs_ALL	-0.0776259	0.000250468	0.0523874
HG3A.0538.Erysipelatoclostridium ramosum	Antidiabetics_A10	0.0775985	0.00025174	0.0524647
HG3A.0222.Clostridium disporicum	Metoprolol_ALL	-0.0774917	0.000256751	0.0530095
HG3A.0118.Eubacteriales sp.	Drugs_obstructive_ariways_R03	-0.0774878	0.000256938	0.0530095
HG3A.0314.Mediterraneibacter glycyrrhizinilyticus	ARBs_C09CA	0.0774846	0.000257089	0.0530095
HG3A.0782.Saccharomyces cerevisiae	Drugs_obstructive_ariways_R03	0.0774442	0.000259008	0.0532165
HG3A.0177.Eggerthellales sp.	Drugs_obstructive_ariways_R03	-0.0773908	0.000261572	0.053467
HG3A.0261.Ruminococcus sp. B05	Beta_blockers_selective_C07AB	-0.0773713	0.000262513	0.053467
HG3A.1046.Klebsiella oxytoca	Adrenergics_combinations_inhalants_R03AK	0.0773426	0.000263903	0.053467
HG3A.0179.Eubacteriales sp.	PPI_A02BC	-0.0773254	0.000264738	0.053467
HG3A.0655.Lachnoclostridium sp.	Levothyroxine_H03AA01	0.0773237	0.000264825	0.053467
HG3A.0739.Oscillospiraceae sp.	Glucocorticoids_oral_H02AB	-0.0772809	0.000266916	0.0537027
HG3A.0184.Eubacteriales sp.	Adrenergics_Beta2_agonist_Inhalants_R03AC	-0.0772524	0.000268319	0.0537989
HG3A.0137.Eubacteriales sp.	Antidiabetics_not_Insulins_A10B	-0.0772164	0.000270102	0.0539702
HG3A.0460.Anaerotruncus massiliensis	Agents_RAS_system_C09	-0.077184	0.000271714	0.0541065
HG3A.0336.Lachnospiraceae sp.	Corticosteroids_Nasal_R01AD	0.0771374	0.000274052	0.0542825
HG3A.0720.Eubacteriales sp.	Mucolytics_comb_R05CB10	0.0771186	0.000275001	0.0542825
HG3A.0316.Eubacteriales sp.	Metoprolol_ALL	-0.0771107	0.000275399	0.0542825
HG3A.0584.Eubacteriales sp.	Corticosteroids_Nasal_R01AD	0.0770274	0.000279644	0.054933
HG3A.0262.Bifidobacterium bifidum	Antidepressants_N06A	-0.0769852	0.000281816	0.0551211
HG3A.0537.Eubacteriales sp.	Antidepressants_SSRI_N06AB	-0.076972	0.000282497	0.0551211
HG3A.0276.Clostridia sp.	Drugs_peptic_ulcers_reflux_A02B	-0.0768761	0.000287506	0.0554254
HG3A.0679.Agathobaculum sp.	Amlodipine_C08CA01	0.076872	0.000287724	0.0554254
HG3A.0372.Oscillibacter sp.	Antidepressants_N06A	-0.0768637	0.00028816	0.0554254
HG3A.0069.Eubacteriales sp.	Adrenergics_Beta2_agonist_Inhalants_R03AC	-0.0768604	0.000288332	0.0554254
HG3A.0222.Clostridium disporicum	Sertraline_N06AB06	-0.0768511	0.000288823	0.0554254
HG3A.0422.Lachnospiraceae sp.	Nasal_topical_R01A	0.0767243	0.000295604	0.056273
HG3A.0676.Anaerotignum lactatifermentans	Drugs_peptic_ulcers_reflux_A02B	0.0766803	0.000297987	0.056273
HG3A.0498.Eubacteriales sp.	Antidepressants_N06A	0.0766763	0.000298208	0.056273
HG3A.0686.Enterocloster clostridioformis	Beta_blockers_selective_C07AB	0.0766328	0.000300584	0.056273
HG3A.0145.Eubacteriales sp.	Metformin_ALL	-0.0766313	0.000300668	0.056273
HG3A.0397.Firmicutes sp.	Drugs_acid_related_disorders_A02	-0.0766308	0.000300694	0.056273
HG3A.0370.[Clostridium] symbiosum	Betablockers_C07	0.0766304	0.000300719	0.056273
HG3A.0138.Eubacteriales sp.	Simvastatin_C10AA01	-0.0766256	0.000300982	0.056273
HG3A.0286.Oscillospiraceae sp.	Betablockers_C07	-0.0765177	0.000306968	0.0572082
HG3A.0477.Eubacteriales sp.	Antidiabetics_A10	-0.0764926	0.000308376	0.057287
HG3A.0083.Eubacteriales sp.	Metformin_ALL	-0.0764544	0.000310527	0.0575029
HG3A.0118.Eubacteriales sp.	ARBs_C09CA	-0.076367	0.000315513	0.0582407
HG3A.0919.Ligilactobacillus salivarius	PPI_A02BC	0.0763447	0.000316795	0.0582922
HG3A.0264.Eubacteriales sp.	Adrenergics_Beta2_agonist_Inhalants_R03AC	-0.0762831	0.000320363	0.0582937
HG3A.0417.Sellimonas intestinalis	Antihistamines_Oral_Other_R06AX	0.0762586	0.000321796	0.0582937
HG3A.0742.Enterococcus faecalis	Drugs_acid_related_disorders_A02	0.0762568	0.000321902	0.0582937
HG3A.0156.Eubacteriales sp.	Metoprolol_ALL	-0.0762528	0.000322135	0.0582937
HG3A.0263.Eubacteriales sp.	Agents_RAS_system_C09	-0.0762412	0.000322814	0.0582937
HG3A.0475.Oscillospiraceae sp.	Drugs_peptic_ulcers_reflux_A02B	-0.0762411	0.000322818	0.0582937
HG3A.0886.Enterococcus faecium	Antidiabetics_not_Insulins_A10B	0.0761829	0.000326253	0.0585449
HG3A.0458.Massilistercora timonensis	Antidiabetics_not_Insulins_A10B	-0.0761797	0.00032644	0.0585449
HG3A.0274.Turicibacter sanguinis	Antidepressants_N06A	-0.0761664	0.00032723	0.0585449
HG3A.0190.Eubacteriales sp.	Antidepressants_N06A	-0.0761086	0.000330685	0.0588293
HG3A.1538.Staphylococcus aureus	Drugs_peptic_ulcers_reflux_A02B	0.0761059	0.000330843	0.0588293
HG3A.0209.Eubacteriales sp.	Drugs_acid_related_disorders_A02	-0.0760796	0.000332429	0.0589312
HG3A.0422.Lachnospiraceae sp.	Corticosteroids_Nasal_R01AD	0.0760057	0.000336915	0.0595449
HG3A.0876.Intestinimonas timonensis	Cough_Cold_preparations_R05	0.0759857	0.000338135	0.0595667
HG3A.0347.Clostridium sp. AT4	Drugs_obstructive_ariways_R03	0.0759702	0.000339088	0.0595667
HG3A.0134.Oscillospiraceae sp.	Antidiabetics_not_Insulins_A10B	-0.0759149	0.000342499	0.0598075
HG3A.1550.Bacteroides sp. HF-5092	Other_analgetics_antipyretics_N02B	0.0759072	0.000342976	0.0598075
HG3A.0284.Eubacteriales sp.	Antidiabetics_not_Insulins_A10B	-0.0758981	0.000343544	0.0598075
HG3A.0429.Oscillospiraceae sp.	Corticosteroids_oral_H02A	-0.0757515	0.000352777	0.0611175
HG3A.0307.Anaerotruncus colihominis	Betablockers_C07	0.0757453	0.000353171	0.0611175
HG3A.0100.Eubacteriales sp.	Inhalation_steroids_ALL	-0.0757049	0.00035576	0.0613828
HG3A.0187.Intestinimonas butyriciproducens	Simvastatin_C10AA01	-0.0756611	0.000358586	0.0616112
HG3A.0131.Ruminococcus sp.	Drugs_obstructive_ariways_R03	-0.0756516	0.000359202	0.0616112
HG3A.0177.Eggerthellales sp.	Adrenergics_Beta2_agonist_Inhalants_R03AC	-0.0756268	0.00036081	0.0617049
HG3A.0919.Ligilactobacillus salivarius	Drugs_acid_related_disorders_A02	0.0755579	0.000365323	0.0622934
HG3A.0383.Eubacteriales sp.	Paracetamol_ALL	-0.0754619	0.000371699	0.0631186
HG3A.0137.Eubacteriales sp.	Drugs_acid_related_disorders_A02	-0.0754494	0.000372534	0.0631186
HG3A.0584.Eubacteriales sp.	Platelet_aggregation_inhibitors_B01AC	0.0754323	0.000373686	0.0631186
HG3A.0376.Eubacteriales sp.	Beta_blockers_selective_C07AB	-0.0754073	0.000375367	0.0631186
HG3A.0301.Firmicutes sp.	Antidiabetics_not_Insulins_A10B	-0.0754009	0.000375801	0.0631186
HG3A.0154.Eubacteriales sp.	Paracetamol_ALL	-0.0753757	0.000377511	0.0631186
HG3A.0132.Eubacteriales sp.	PPI_A02BC	-0.0753682	0.000378022	0.0631186
HG3A.0383.Eubacteriales sp.	Other_analgetics_antipyretics_N02B	-0.0753561	0.000378846	0.0631186
HG3A.0178.Eubacteriales sp.	Adrenergics_Inhalants_R03A	-0.0752841	0.000383779	0.0636855
HG3A.0548.Eubacteriales sp.	Metformin_ALL	-0.0752746	0.00038444	0.0636855
HG3A.1046.Klebsiella oxytoca	Nasal_topical_R01A	0.0752488	0.000386221	0.0637989
HG3A.0162.Eubacteriales sp.	Antidiabetics_A10	-0.0752223	0.000388065	0.063922
HG3A.0676.Anaerotignum lactatifermentans	PPI_Omeprazol_A02BC01	0.0750819	0.000397967	0.0651801
HG3A.0137.Eubacteriales sp.	Beta_blockers_selective_C07AB	-0.0750666	0.000399056	0.0651801
HG3A.1279.Alloscardovia omnicolens	ACEi_ALL	0.0750665	0.000399067	0.0651801
HG3A.0385.Clostridia sp.	Antidiabetics_not_Insulins_A10B	-0.074999	0.000403924	0.0656744
HG3A.0645.Clostridia sp.	Paracetamol_ALL	-0.0749931	0.000404352	0.0656744
HG3A.0083.Eubacteriales sp.	Antidepressants_N06A	-0.0749142	0.000410101	0.0659516
HG3A.0686.Enterocloster clostridioformis	Antidiabetics_A10	0.0748825	0.000412436	0.0659516
HG3A.0624.Eubacteriales sp.	Antidepressants_N06A	-0.0748813	0.00041252	0.0659516
HG3A.0362.Enterocloster aldenensis	Adrenergics_Inhalants_R03A	0.0748759	0.000412922	0.0659516
HG3A.0195.Escherichia coli	Antidiabetics_A10	0.0748722	0.000413193	0.0659516
HG3A.0603.Clostridium sp. SN20	PPI_Omeprazol_A02BC01	0.0748698	0.000413375	0.0659516
HG3A.0127.Lachnospiraceae sp.	PPI_Omeprazol_A02BC01	-0.0748582	0.000414229	0.0659516
HG3A.0197.Eubacteriales sp.	Beta_blockers_selective_C07AB	-0.0748364	0.000415848	0.0659516
HG3A.0219.Eubacterium sp. AF16-48	Adrenergics_Inhalants_R03A	-0.0748308	0.000416266	0.0659516
HG3A.0349.Eubacteriales sp.	Betablockers_C07	-0.07479	0.000419312	0.0659563
HG3A.0262.Bifidobacterium bifidum	Levothyroxine_H03AA01	-0.0747854	0.000419656	0.0659563
HG3A.0919.Ligilactobacillus salivarius	Drugs_peptic_ulcers_reflux_A02B	0.074777	0.000420288	0.0659563
HG3A.0132.Eubacteriales sp.	Corticosteroids_oral_H02A	-0.0747697	0.000420833	0.0659563
HG3A.0713.Streptococcus gordonii	Adrenergics_combinations_inhalants_R03AK	0.0747511	0.000422237	0.0659984
HG3A.0538.Erysipelatoclostridium ramosum	Antidiabetics_not_Insulins_A10B	0.0746882	0.000426999	0.0665638
HG3A.0378.Faecalibacterium prausnitzii	Antidiabetics_not_Insulins_A10B	-0.0746348	0.000431091	0.0667548
HG3A.0343.Oscillospiraceae sp.	Metoprolol_ALL	-0.0746166	0.000432492	0.0667548
HG3A.0060.Oscillospiraceae sp.	Beta_blockers_selective_C07AB	-0.0746133	0.000432748	0.0667548
HG3A.0117.Streptococcus parasanguinis	Expectorants_excl_cough_supressants_R05C	0.0746061	0.000433301	0.0667548
HG3A.0241.Faecalibacterium prausnitzii	PPI_Omeprazol_A02BC01	-0.0745975	0.000433965	0.0667548
HG3A.0192.Eubacteriales sp.	Antidiabetics_not_Insulins_A10B	-0.074566	0.000436409	0.0669537
HG3A.0429.Oscillospiraceae sp.	Glucocorticoids_oral_H02AB	-0.0745076	0.000440972	0.0671094
HG3A.0064.Alistipes communis	Drugs_peptic_ulcers_reflux_A02B	-0.074505	0.000441181	0.0671094
HG3A.0069.Eubacteriales sp.	Drugs_obstructive_ariways_R03	-0.0744862	0.000442654	0.0671094
HG3A.0178.Eubacteriales sp.	Metformin_ALL	-0.0744705	0.000443899	0.0671094
HG3A.0020.Ruthenibacterium lactatiformans	Adrenergics_Beta2_agonist_Inhalants_R03AC	0.0744539	0.000445211	0.0671094
HG3A.0178.Eubacteriales sp.	Adrenergics_Beta2_agonist_Inhalants_R03AC	-0.0744528	0.000445298	0.0671094
HG3A.0223.Oscillospiraceae sp.	Drugs_obstructive_ariways_R03	-0.0744502	0.000445503	0.0671094
HG3A.0729.Oscillospiraceae sp.	ASA_ALL	0.0744134	0.000448431	0.0673759
HG3A.0336.Lachnospiraceae sp.	Corticosteroids_Nasal_Mometasone_R01AD09	0.0743942	0.000449959	0.0674312
HG3A.0370.[Clostridium] symbiosum	Metoprolol_ALL	0.0743247	0.000455557	0.0680946
HG3A.0966.Oscillospiraceae sp.	ARBs_C09CA	-0.0742763	0.00045949	0.0685065
HG3A.0109.[Ruminococcus] lactaris	Antidiabetics_not_Insulins_A10B	-0.0742194	0.000464156	0.0690045
HG3A.0515.Clostridia sp.	Betablockers_C07	-0.0741936	0.000466281	0.0690045
HG3A.0137.Eubacteriales sp.	PPI_A02BC	-0.0741923	0.000466391	0.0690045
HG3A.0790.Eubacteriales sp.	Drugs_peptic_ulcers_reflux_A02B	-0.0741756	0.000467773	0.0690334
HG3A.0109.[Ruminococcus] lactaris	Metformin_ALL	-0.0741555	0.000469444	0.0691045
HG3A.0989.Parabacteroides gordonii	Agents_RAS_system_C09	0.0740846	0.000475378	0.069741
HG3A.0990.Limosilactobacillus fermentum	Calcium_channel_blockers_C08	0.0740753	0.000476166	0.069741
HG3A.0064.Alistipes communis	PPI_A02BC	-0.0740443	0.000478784	0.0699482
HG3A.0611.Bacteroides sp.	ASA_ALL	0.0739774	0.000484488	0.0700947
HG3A.0124.Anaerostipes hadrus	Antidiabetics_not_Insulins_A10B	-0.0739613	0.000485872	0.0700947
HG3A.0308.Eubacteriales sp.	Beta_blockers_selective_C07AB	-0.0739555	0.000486375	0.0700947
HG3A.1430.Eubacteriaceae sp.	Corticosteroids_Nasal_Mometasone_R01AD09	0.0739288	0.000488676	0.0700947
HG3A.0096.Ruminococcus sp. AM36-2AA	Inhalation_steroids_ALL	-0.0739244	0.000489053	0.0700947
HG3A.0068.Eubacterium ramulus	Insulins_and_analouges_A10A	-0.0739236	0.000489126	0.0700947
HG3A.0225.Eggerthella lenta	Drugs_obstructive_ariways_R03	0.0739215	0.000489302	0.0700947
HG3A.0314.Mediterraneibacter glycyrrhizinilyticus	Agents_RAS_system_C09	0.0739028	0.000490925	0.0700947
HG3A.0433.Lachnospiraceae sp.	Sertraline_N06AB06	-0.0738774	0.000493132	0.0700947
HG3A.0227.Veillonella dispar	Antihistamines_Oral_Loratadine_R06AX13	0.0738757	0.000493283	0.0700947
HG3A.0094.Clostridia sp.	Antidiabetics_not_Insulins_A10B	-0.0738642	0.000494285	0.0700947
HG3A.0511.Eubacteriales sp.	Corticosteroids_Nasal_Mometasone_R01AD09	0.0738639	0.000494312	0.0700947
HG3A.1366.Streptococcus sobrinus	Laxatives_A06A	0.0738508	0.000495459	0.0700947
HG3A.0308.Eubacteriales sp.	Metoprolol_ALL	-0.0738068	0.000499326	0.0704331
HG3A.0094.Clostridia sp.	Metformin_ALL	-0.0737911	0.000500713	0.0704331
HG3A.0241.Faecalibacterium prausnitzii	Drugs_acid_related_disorders_A02	-0.0737766	0.000501989	0.0704331
HG3A.0182.Coprobacter fastidiosus	PPI_Omeprazol_A02BC01	-0.0737687	0.000502695	0.0704331
HG3A.0687.Coprococcus sp. AM27-12LB	Metformin_ALL	0.0737413	0.000505128	0.0706037
HG3A.0140.Clostridia sp.	Betamethasone_oral_H02AB01	-0.0737145	0.000507524	0.0707686
HG3A.0655.Lachnoclostridium sp.	Metoprolol_ALL	0.0736972	0.000509077	0.0708153
HG3A.0251.Eubacterium sp. AM49-13BH	Paracetamol_N02BE01	-0.0736236	0.000515722	0.0715685
HG3A.0003.Anaerostipes hadrus	NSAID_Ibuprofen_M01AE01	0.0736035	0.000517555	0.0716517
HG3A.0219.Eubacterium sp. AF16-48	ARBs_C09CA	-0.0735501	0.000522439	0.0720868
HG3A.0069.Eubacteriales sp.	Adrenergics_Inhalants_R03A	-0.0735421	0.000523177	0.0720868
HG3A.0655.Lachnoclostridium sp.	Betablockers_C07	0.0735269	0.000524578	0.072109
HG3A.0269.Eubacteriales sp.	Paracetamol_ALL	-0.0734991	0.000527153	0.0722802
HG3A.0223.Oscillospiraceae sp.	Adrenergics_Beta2_agonist_Inhalants_R03AC	-0.0734409	0.000532569	0.0722802
HG3A.0476.Eubacteriales sp.	Antidiabetics_A10	-0.0734241	0.000534144	0.0722802
HG3A.0645.Clostridia sp.	Other_analgetics_antipyretics_N02B	-0.0734002	0.000536398	0.0722802
HG3A.0241.Faecalibacterium prausnitzii	Metformin_ALL	-0.0733879	0.000537555	0.0722802
HG3A.1538.Staphylococcus aureus	PPI_A02BC	0.0733628	0.000539929	0.0722802
HG3A.0241.Faecalibacterium prausnitzii	Drugs_peptic_ulcers_reflux_A02B	-0.0733544	0.000540727	0.0722802
HG3A.0418.Eubacteriales sp.	Paracetamol_N02BE01	-0.0733543	0.000540743	0.0722802
HG3A.0432.Eubacteriales sp.	Nasal_preparations_R01	-0.0733432	0.000541794	0.0722802
HG3A.0724.Clostridia sp.	Antihistamines_Oral_Desloratadine_R06AX27	-0.0733391	0.000542184	0.0722802
HG3A.0096.Ruminococcus sp. AM36-2AA	Mucolytics_comb_R05CB10	-0.0733107	0.000544895	0.0722802
HG3A.0238.Clostridiaceae sp.	Sertraline_N06AB06	-0.0733089	0.000545068	0.0722802
HG3A.0164.Dialister invisus	Antihistamines_Oral_Other_R06AX	0.0733075	0.000545203	0.0722802
HG3A.0584.Eubacteriales sp.	Nasal_topical_R01A	0.0733067	0.000545276	0.0722802
HG3A.1046.Klebsiella oxytoca	Corticosteroids_Nasal_R01AD	0.0733057	0.000545371	0.0722802
HG3A.0574.Tyzzerella nexilis	Agents_RAS_system_C09	0.0732844	0.000547414	0.0722802
HG3A.0677.Streptococcus mutans	NSAID_and_Glucosamine_M01A	0.0732593	0.000549834	0.0722802
HG3A.0132.Eubacteriales sp.	Glucocorticoids_oral_H02AB	-0.0732452	0.000551192	0.0722802
HG3A.0083.Eubacteriales sp.	Antidiabetics_A10	-0.0732297	0.000552689	0.0722802
HG3A.0153.Eubacteriales sp.	Antidiabetics_not_Insulins_A10B	-0.0732287	0.000552785	0.0722802
HG3A.0511.Eubacteriales sp.	Nasal_topical_R01A	0.0732281	0.000552849	0.0722802
HG3A.1055.Eubacteriales sp.	NSAID_Naproxen_M01AE02	0.073218	0.00055383	0.0722802
HG3A.0417.Sellimonas intestinalis	Adrenergics_Beta2_agonist_Inhalants_R03AC	0.0732088	0.000554719	0.0722802
HG3A.0417.Sellimonas intestinalis	Betablockers_C07	0.0731992	0.000555657	0.0722802
HG3A.0998.Oscillospiraceae sp.	Nasal_preparations_R01	0.0731778	0.000557744	0.0723897
HG3A.0353.Eubacteriales sp.	Nasal_topical_R01A	0.0730932	0.00056607	0.0731777
HG3A.0272.Clostridia sp.	Antihistamines_Oral_R06A	-0.0730665	0.000568719	0.0731777
HG3A.0815.Clostridia sp.	Inhalation_steroids_ALL	-0.0730483	0.000570536	0.0731777
HG3A.1615.Lachnospiraceae sp.	Terbutaline_inhalants_R03AC03	0.073043	0.000571066	0.0731777
HG3A.1589.Solobacterium moorei	Drugs_peptic_ulcers_reflux_A02B	0.0730271	0.000572656	0.0731777
HG3A.0223.Oscillospiraceae sp.	Metoprolol_ALL	-0.0730139	0.000573983	0.0731777
HG3A.0140.Clostridia sp.	ARBs_C09CA	-0.0730068	0.000574695	0.0731777
HG3A.0418.Eubacteriales sp.	Other_analgetics_antipyretics_N02B	-0.0730041	0.000574964	0.0731777
HG3A.0458.Massilistercora timonensis	Nasal_topical_R01A	0.0729893	0.000576454	0.0731777
HG3A.0219.Eubacterium sp. AF16-48	Losartan_C09CA01	-0.0729815	0.000577237	0.0731777
HG3A.0341.Firmicutes sp.	Paracetamol_ALL	-0.0729773	0.000577659	0.0731777
HG3A.0625.Lachnospiraceae sp.	NSAID_Naproxen_M01AE02	0.0729532	0.000580101	0.0732754
HG3A.0097.Clostridium sp. AM49-4BH	Adrenergics_Beta2_agonist_Inhalants_R03AC	-0.0729448	0.000580951	0.0732754
HG3A.0418.Eubacteriales sp.	Paracetamol_ALL	-0.0729182	0.000583661	0.0734294
HG3A.0376.Eubacteriales sp.	Antidiabetics_not_Insulins_A10B	-0.072908	0.000584698	0.0734294
HG3A.0084.Eubacteriales sp.	Betablockers_C07	-0.0728596	0.00058966	0.073893
HG3A.0198.Intestinimonas massiliensis	Antidiabetics_not_Insulins_A10B	-0.0728472	0.000590939	0.073894
HG3A.0198.Intestinimonas massiliensis	Metformin_ALL	-0.0727627	0.00059972	0.0748311
HG3A.0253.Pseudoflavonifractor sp. An184	Antidiabetics_A10	-0.0727468	0.000601387	0.0748785
HG3A.0458.Massilistercora timonensis	Metformin_ALL	-0.0727166	0.000604552	0.0750733
HG3A.1074.Clostridia sp.	Antihistamines_Oral_Other_R06AX	-0.0727073	0.000605534	0.0750733
HG3A.0301.Firmicutes sp.	Metformin_ALL	-0.0726921	0.00060714	0.0751123
HG3A.0003.Anaerostipes hadrus	NSAID_and_Glucosamine_M01A	0.0726355	0.00061316	0.0755983
HG3A.0153.Eubacteriales sp.	Metformin_ALL	-0.0726307	0.000613669	0.0755983
HG3A.0349.Eubacteriales sp.	ARBs_C09CA	-0.0726166	0.000615179	0.0756241
HG3A.0619.Blautia producta	Adrenergics_Inhalants_R03A	0.0725303	0.000624478	0.0766053
HG3A.0157.Blautia sp. AF19-10LB	ACEi_ALL	-0.0725131	0.000626353	0.0766735
HG3A.0239.[Ruminococcus] gnavus	Adrenergics_Beta2_agonist_Inhalants_R03AC	0.0724835	0.000629582	0.0767326
HG3A.0222.Clostridium disporicum	Betablockers_C07	-0.0724729	0.000630747	0.0767326
HG3A.0429.Oscillospiraceae sp.	Antidiabetics_not_Insulins_A10B	-0.0724724	0.000630795	0.0767326
HG3A.0238.Clostridiaceae sp.	PPI_A02BC	-0.0724399	0.000634364	0.0770057
HG3A.0088.[Ruminococcus] torques	Paracetamol_N02BE01	0.0724183	0.000636757	0.0770623
HG3A.0219.Eubacterium sp. AF16-48	Drugs_obstructive_ariways_R03	-0.0724094	0.000637734	0.0770623
HG3A.0619.Blautia producta	Inhalation_steroids_ALL	0.0723998	0.000638806	0.0770623
HG3A.0086.Dorea sp. AF24-7LB	Mucolytics_comb_R05CB10	-0.0723777	0.000641251	0.0771134
HG3A.0584.Eubacteriales sp.	Nasal_preparations_R01	0.0723721	0.000641882	0.0771134
HG3A.0698.Eubacteriales sp.	Diuretics_C03	0.0723579	0.000643464	0.077144
HG3A.0264.Eubacteriales sp.	Drugs_obstructive_ariways_R03	-0.072298	0.000650181	0.0776358
HG3A.0692.Eubacteriales sp.	Metformin_ALL	0.0722975	0.000650237	0.0776358
HG3A.0411.Eubacteriales sp.	Drugs_obstructive_ariways_R03	0.0722604	0.000654439	0.0778638
HG3A.0137.Eubacteriales sp.	Metformin_ALL	-0.072257	0.000654824	0.0778638
HG3A.0177.Eggerthellales sp.	Adrenergics_Inhalants_R03A	-0.0722293	0.000657971	0.0780723
HG3A.0187.Intestinimonas butyriciproducens	ACEi_ALL	-0.072218	0.000659263	0.0780723
HG3A.0434.Eubacteriales sp.	Corticosteroids_Nasal_Mometasone_R01AD09	0.072205	0.000660743	0.0780886
HG3A.0528.Eubacteriales sp.	Atorvastatin_C10AA05	0.0721878	0.000662715	0.0781627
HG3A.0783.Clostridia sp.	Drugs_peptic_ulcers_reflux_A02B	-0.0721716	0.000664577	0.0782237
HG3A.0679.Agathobaculum sp.	Calcium_channel_blockers_C08	0.072129	0.000669498	0.0786437
HG3A.0100.Eubacteriales sp.	Adrenergics_Beta2_agonist_Inhalants_R03AC	-0.0720924	0.000673749	0.0789835
HG3A.0071.Streptococcus salivarius	Expectorants_excl_cough_supressants_R05C	0.0720782	0.000675405	0.0790184
HG3A.1589.Solobacterium moorei	Drugs_acid_related_disorders_A02	0.072048	0.000678941	0.0792724
HG3A.0137.Eubacteriales sp.	Betablockers_C07	-0.0720333	0.000680662	0.0793142
HG3A.0132.Eubacteriales sp.	PPI_Omeprazol_A02BC01	-0.0719883	0.000685975	0.0796183
HG3A.0284.Eubacteriales sp.	Metformin_ALL	-0.071988	0.000686011	0.0796183
HG3A.0362.Enterocloster aldenensis	Antidiabetics_A10	0.0719659	0.000688632	0.0796545
HG3A.0782.Saccharomyces cerevisiae	Adrenergics_Beta2_agonist_Inhalants_R03AC	0.0719623	0.000689063	0.0796545
HG3A.0113.Eubacteriales sp.	Drugs_acid_related_disorders_A02	-0.0718832	0.000698529	0.0805886
HG3A.0385.Clostridia sp.	Metformin_ALL	-0.071867	0.000700488	0.0806546
HG3A.0121.Alistipes indistinctus	Antihistamines_Oral_R06A	-0.071854	0.00070206	0.0806758
HG3A.0264.Eubacteriales sp.	Adrenergics_Inhalants_R03A	-0.0718356	0.000704293	0.0807039
HG3A.0280.Eubacteriales sp.	Paracetamol_ALL	-0.0718291	0.00070508	0.0807039
HG3A.0335.Eubacteriales sp.	Drugs_acid_related_disorders_A02	0.0717437	0.00071553	0.0817391
HG3A.0383.Eubacteriales sp.	Paracetamol_N02BE01	-0.0716997	0.000720977	0.0818055
HG3A.0285.Enterocloster citroniae	Losartan_C09CA01	0.0716923	0.000721897	0.0818055
HG3A.0397.Firmicutes sp.	Drugs_peptic_ulcers_reflux_A02B	-0.0716891	0.000722295	0.0818055
HG3A.1282.Escherichia marmotae	Insulins_and_analouges_A10A	0.0716831	0.00072303	0.0818055
HG3A.0225.Eggerthella lenta	Paracetamol_ALL	0.0716822	0.000723145	0.0818055
HG3A.0686.Enterocloster clostridioformis	Betablockers_C07	0.0716579	0.000726174	0.0819886
HG3A.0088.[Ruminococcus] torques	Other_analgetics_antipyretics_N02B	0.0716281	0.000729905	0.0821189
HG3A.0212.Bacteroides eggerthii	NSAID_and_Glucosamine_M01A	-0.0716096	0.000732239	0.0821189
HG3A.0429.Oscillospiraceae sp.	Betamethasone_oral_H02AB01	-0.0716038	0.000732959	0.0821189
HG3A.1341.Limosilactobacillus vaginalis	Metformin_ALL	0.0715929	0.000734342	0.0821189
HG3A.1296.Clostridium sp. BSD2780061688st1 H5	Corticosteroids_Nasal_R01AD	0.0715925	0.00073439	0.0821189
HG3A.0088.[Ruminococcus] torques	Paracetamol_ALL	0.0715708	0.000737135	0.0822676
HG3A.0398.Firmicutes sp.	ARBs_ALL	-0.0715445	0.000740468	0.0824813
HG3A.0782.Saccharomyces cerevisiae	NSAID_M01AE	0.0714513	0.000752412	0.0836515
HG3A.0511.Eubacteriales sp.	Nasal_preparations_R01	0.0714277	0.000755467	0.0838309
HG3A.0230.Eubacteriales sp.	Metformin_ALL	-0.0714157	0.000757026	0.0838438
HG3A.0092.Eubacteriales sp.	ARBs_C09CA	-0.071387	0.000760754	0.0840634
HG3A.0284.Eubacteriales sp.	Betablockers_C07	-0.0713782	0.000761899	0.0840634
HG3A.0608.Clostridiaceae sp.	Corticosteroids_Nasal_R01AD	0.0713596	0.000764344	0.0841734
HG3A.0538.Erysipelatoclostridium ramosum	Betablockers_C07	0.0713239	0.000769033	0.0845297
HG3A.0739.Oscillospiraceae sp.	Antidiabetics_not_Insulins_A10B	-0.0712731	0.000775742	0.0851062
HG3A.0194.Intestinibacter sp.	Metformin_ALL	-0.07126	0.00077749	0.0851373
HG3A.0395.Lachnoclostridium sp. An138	Nasal_topical_R01A	0.0712353	0.000780776	0.0853365
HG3A.0458.Massilistercora timonensis	Nasal_preparations_R01	0.0712222	0.000782528	0.0853675
HG3A.0687.Coprococcus sp. AM27-12LB	Adrenergics_Beta2_agonist_Inhalants_R03AC	0.0711612	0.000790745	0.0860007
HG3A.0211.Eubacteriales sp.	Nasal_topical_R01A	0.0711285	0.000795167	0.0860007
HG3A.0178.Eubacteriales sp.	Drugs_obstructive_ariways_R03	-0.0711242	0.00079576	0.0860007
HG3A.0092.Eubacteriales sp.	Adrenergics_Beta2_agonist_Inhalants_R03AC	-0.0711223	0.000796015	0.0860007
HG3A.0809.Erysipelotrichales sp.	Antidiabetics_not_Insulins_A10B	0.0711137	0.000797181	0.0860007
HG3A.0269.Eubacteriales sp.	Other_analgetics_antipyretics_N02B	-0.0711094	0.000797774	0.0860007
HG3A.0306.Eubacteriales sp.	Antidiabetics_not_Insulins_A10B	-0.0711027	0.000798686	0.0860007
HG3A.0165.Eubacterium sp. AF17-7	Metoprolol_ALL	-0.0710745	0.000802538	0.0861955
HG3A.0124.Anaerostipes hadrus	Antidiabetics_A10	-0.0710678	0.00080346	0.0861955
HG3A.0001.Blautia obeum	Metformin_ALL	0.071029	0.000808801	0.0863952
HG3A.0919.Ligilactobacillus salivarius	Atorvastatin_C10AA05	0.071024	0.000809487	0.0863952
HG3A.0403.Lachnotalea sp. AF33-28	Simvastatin_C10AA01	-0.0710219	0.000809779	0.0863952
HG3A.0179.Eubacteriales sp.	PPI_Omeprazol_A02BC01	-0.0710076	0.000811755	0.0864475
HG3A.0296.Eubacteriales sp.	Corticosteroids_Nasal_Mometasone_R01AD09	0.0709562	0.000818909	0.0869963
HG3A.1430.Eubacteriaceae sp.	Nasal_topical_R01A	0.0709385	0.000821384	0.0869963
HG3A.0194.Intestinibacter sp.	Beta_blockers_selective_C07AB	-0.0709384	0.000821397	0.0869963
HG3A.0335.Eubacteriales sp.	Drugs_peptic_ulcers_reflux_A02B	0.0709235	0.000823493	0.0870188
HG3A.0608.Clostridiaceae sp.	Nasal_preparations_R01	0.0708865	0.00082869	0.0870188
HG3A.0245.Oscillibacter sp.	Adrenergics_Beta2_agonist_Inhalants_R03AC	-0.0708854	0.000828852	0.0870188
HG3A.0018.Lachnospiraceae sp.	Calcium_channel_blockers_C08	-0.0708823	0.000829283	0.0870188
HG3A.0125.Eubacteriales sp.	Antidiabetics_not_Insulins_A10B	-0.0708712	0.000830858	0.0870188
HG3A.1341.Limosilactobacillus vaginalis	Insulins_and_analouges_A10A	0.0708627	0.00083206	0.0870188
HG3A.0608.Clostridiaceae sp.	Amlodipine_C08CA01	0.070862	0.000832166	0.0870188
HG3A.0624.Eubacteriales sp.	Antidepressants_SSRI_N06AB	-0.070852	0.000833582	0.0870188
HG3A.0005.Phocaeicola vulgatus	ASA_anticoag_B01AC06	0.0708096	0.000839623	0.0874923
HG3A.0107.Eubacteriales sp.	Paracetamol_ALL	0.0707887	0.000842611	0.0876466
HG3A.0645.Clostridia sp.	Paracetamol_N02BE01	-0.0707758	0.000844465	0.0876826
HG3A.0580.Eubacteriales sp.	Antidepressants_SSRI_N06AB	-0.0707518	0.000847925	0.0877585
HG3A.0184.Eubacteriales sp.	Other_analgetics_antipyretics_N02B	-0.0707497	0.000848215	0.0877585
HG3A.0416.Blautia sp.	Losartan_C09CA01	0.0706953	0.000856096	0.0884166
HG3A.0014.Clostridium phoceensis	Antidiabetics_not_Insulins_A10B	-0.0706646	0.000860584	0.0887225
HG3A.0157.Blautia sp. AF19-10LB	Metoprolol_ALL	-0.0706224	0.000866779	0.089163
HG3A.0219.Eubacterium sp. AF16-48	ARBs_ALL	-0.0706146	0.000867923	0.089163
HG3A.0198.Intestinimonas massiliensis	ARBs_C09CA	-0.0705643	0.00087536	0.089354
HG3A.0211.Eubacteriales sp.	Antidiabetics_A10	-0.0705617	0.000875749	0.089354
HG3A.1538.Staphylococcus aureus	PPI_Omeprazol_A02BC01	0.0705495	0.000877564	0.089354
HG3A.0243.Oscillibacter sp.	Antidepressants_SSRI_N06AB	-0.0705466	0.000878	0.089354
HG3A.0458.Massilistercora timonensis	Antidepressants_SSRI_N06AB	-0.07053	0.000880474	0.089354
HG3A.0064.Alistipes communis	Adrenergics_Beta2_agonist_Inhalants_R03AC	-0.0705276	0.000880826	0.089354
HG3A.0018.Lachnospiraceae sp.	Other_analgetics_antipyretics_N02B	0.0705213	0.000881769	0.089354
HG3A.0172.Lachnospiraceae sp.	Metoprolol_ALL	-0.0705193	0.000882076	0.089354
HG3A.0356.Negativibacillus massiliensis	Expectorants_excl_cough_supressants_R05C	0.070504	0.00088437	0.0894305
HG3A.0308.Eubacteriales sp.	Betablockers_C07	-0.0704901	0.000886456	0.0894859
HG3A.0184.Eubacteriales sp.	Paracetamol_ALL	-0.0704779	0.000888288	0.0895005
HG3A.0134.Oscillospiraceae sp.	Metformin_ALL	-0.0704686	0.000889679	0.0895005
HG3A.0212.Bacteroides eggerthii	NSAID_M01AE	-0.0704533	0.000891992	0.0895782
HG3A.0175.Eubacteriales sp.	Antidiabetics_not_Insulins_A10B	-0.0703893	0.000901724	0.0903994
HG3A.0709.Eubacteriales sp.	Corticosteroids_Nasal_Mometasone_R01AD09	0.0703724	0.000904304	0.090502
HG3A.0253.Pseudoflavonifractor sp. An184	Nasal_topical_R01A	0.0703407	0.000909166	0.0908323
HG3A.0188.Eubacteriales sp.	Drugs_peptic_ulcers_reflux_A02B	-0.0702982	0.000915727	0.0913308
HG3A.0004.Fusicatenibacter saccharivorans	NSAID_M01AE	0.0702659	0.000920747	0.0916742
HG3A.0571.Longicatena caecimuris	Antihistamines_Oral_Desloratadine_R06AX27	0.070238	0.000925093	0.0919495
HG3A.0146.Oscillospiraceae sp.	Corticosteroids_Nasal_R01AD	-0.0702118	0.000929207	0.0922008
HG3A.0210.Oscillospiraceae sp.	Corticosteroids_Nasal_R01AD	-0.0701986	0.000931284	0.0922494
HG3A.0064.Alistipes communis	Drugs_acid_related_disorders_A02	-0.0701868	0.000933138	0.0922759
HG3A.0162.Eubacteriales sp.	Antidiabetics_not_Insulins_A10B	-0.0701593	0.000937473	0.0923417
HG3A.1538.Staphylococcus aureus	Drugs_acid_related_disorders_A02	0.0701399	0.00094055	0.0923417
HG3A.0154.Eubacteriales sp.	Drugs_obstructive_ariways_R03	-0.0701399	0.000940559	0.0923417
HG3A.0172.Lachnospiraceae sp.	Antidiabetics_not_Insulins_A10B	-0.0701388	0.000940724	0.0923417
HG3A.0153.Eubacteriales sp.	ARBs_C09CA	-0.0701324	0.000941743	0.0923417
HG3A.0134.Oscillospiraceae sp.	Antidiabetics_A10	-0.0701203	0.000943664	0.0923743
HG3A.0209.Eubacteriales sp.	Drugs_peptic_ulcers_reflux_A02B	-0.0700802	0.000950072	0.0928452
HG3A.0460.Anaerotruncus massiliensis	Metoprolol_ALL	-0.0700314	0.000957923	0.0934553
HG3A.0208.Ruminococcus sp. AF17-22AC	Adrenergics_Beta2_agonist_Inhalants_R03AC	-0.0700152	0.000960548	0.0935545
HG3A.0483.Bacteria sp.	Inhalation_steroids_ALL	-0.0699882	0.000964918	0.0937369
HG3A.0207.Oscillospiraceae sp.	Drugs_obstructive_ariways_R03	-0.0699838	0.000965645	0.0937369
HG3A.0364.Eubacteriales sp.	Agents_RAS_system_C09	-0.0699705	0.000967803	0.0937635
HG3A.0124.Anaerostipes hadrus	NSAID_M01AB	-0.0699596	0.000969584	0.0937635
HG3A.0060.Oscillospiraceae sp.	Betablockers_C07	-0.0699457	0.000971861	0.0937635
HG3A.0353.Eubacteriales sp.	Corticosteroids_Nasal_R01AD	0.0699426	0.000972369	0.0937635
HG3A.0279.Parabacteroides goldsteinii	Atorvastatin_C10AA05	-0.0699243	0.000975357	0.0938959
HG3A.0042.Faecalibacterium sp.	Metformin_ALL	-0.0699108	0.000977578	0.0939542
HG3A.0691.Eubacteriales sp.	Antidepressants_N06A	-0.0698929	0.000980526	0.094082
HG3A.1198.Lacticaseibacillus rhamnosus	PPI_A02BC	0.069863	0.000985473	0.0944008
HG3A.0001.Blautia obeum	Antidiabetics_not_Insulins_A10B	0.0698254	0.000991735	0.0948444
HG3A.0264.Eubacteriales sp.	Drugs_acid_related_disorders_A02	-0.0697508	0.00100423	0.095729
HG3A.0173.Clostridium sp. AF34-13	Drugs_peptic_ulcers_reflux_A02B	-0.0697343	0.00100703	0.095729
HG3A.0628.Eubacteriales sp.	Agents_RAS_system_C09	-0.069734	0.00100708	0.095729
HG3A.0069.Eubacteriales sp.	Metoprolol_ALL	-0.0697311	0.00100757	0.095729
HG3A.0314.Mediterraneibacter glycyrrhizinilyticus	ARBs_ALL	0.0696861	0.00101521	0.0961039
HG3A.0676.Anaerotignum lactatifermentans	Sertraline_N06AB06	0.0696612	0.00101947	0.0961039
HG3A.0676.Anaerotignum lactatifermentans	Drugs_acid_related_disorders_A02	0.069656	0.00102034	0.0961039
HG3A.0194.Intestinibacter sp.	Sertraline_N06AB06	-0.0696559	0.00102037	0.0961039
HG3A.0373.Eubacteriales sp.	Drugs_peptic_ulcers_reflux_A02B	-0.0696336	0.0010242	0.0961039
HG3A.0177.Eggerthellales sp.	Betablockers_C07	-0.0696298	0.00102484	0.0961039
HG3A.0515.Clostridia sp.	Metoprolol_ALL	-0.0696246	0.00102573	0.0961039
HG3A.0064.Alistipes communis	PPI_Omeprazol_A02BC01	-0.0696211	0.00102634	0.0961039
HG3A.0411.Eubacteriales sp.	Adrenergics_Inhalants_R03A	0.0696145	0.00102748	0.0961039
HG3A.0790.Eubacteriales sp.	Drugs_acid_related_disorders_A02	-0.0696112	0.00102804	0.0961039
HG3A.0100.Eubacteriales sp.	Adrenergics_Inhalants_R03A	-0.0695947	0.0010309	0.0962161
HG3A.1057.Clostridia sp.	Adrenergics_Inhalants_R03A	-0.0695755	0.00103422	0.0963711
HG3A.0261.Ruminococcus sp. B05	Metoprolol_ALL	-0.0695484	0.00103893	0.0965862
HG3A.0439.Eubacteriales sp.	Metformin_ALL	-0.0695405	0.00104029	0.0965862
HG3A.0092.Eubacteriales sp.	Drugs_obstructive_ariways_R03	-0.0695336	0.00104151	0.0965862
HG3A.0149.Eubacteriales sp.	Betamethasone_oral_H02AB01	-0.069504	0.00104668	0.0969116
HG3A.0547.Eubacteriales sp.	Antidepressants_SSRI_N06AB	-0.0694139	0.00106258	0.0981075
HG3A.0230.Eubacteriales sp.	Antidiabetics_not_Insulins_A10B	-0.0694117	0.00106297	0.0981075
HG3A.0490.Eubacteriales sp.	ACEi_ALL	0.0693962	0.00106574	0.0981809
HG3A.0687.Coprococcus sp. AM27-12LB	Beta_blockers_selective_C07AB	0.0693839	0.00106792	0.0981809
HG3A.0133.Eubacteriales sp.	NSAID_M01AB	-0.0693788	0.00106884	0.0981809
HG3A.0373.Eubacteriales sp.	Betablockers_C07	-0.0693306	0.00107748	0.0988191
HG3A.0692.Eubacteriales sp.	PPI_A02BC	0.0692912	0.0010846	0.0993154
HG3A.0330.Clostridiaceae sp.	Sertraline_N06AB06	-0.0692802	0.0010866	0.0993418
HG3A.0244.Eubacteriales sp.	Antihistamines_Oral_Other_R06AX	-0.0692589	0.00109046	0.0994484
HG3A.0244.Eubacteriales sp.	Antidiabetics_not_Insulins_A10B	-0.0692432	0.00109333	0.0994484
HG3A.0310.Streptococcus australis	Atorvastatin_C10AA05	-0.0692389	0.00109412	0.0994484
HG3A.0263.Eubacteriales sp.	ARBs_ALL	-0.0692348	0.00109486	0.0994484
HG3A.0161.Eubacteriales sp.	Drugs_obstructive_ariways_R03	-0.0692244	0.00109676	0.0994484
HG3A.0037.Coprococcus catus	Beta_blockers_selective_C07AB	-0.0692104	0.00109932	0.0994484
HG3A.0161.Eubacteriales sp.	Paracetamol_ALL	-0.0692043	0.00110045	0.0994484
HG3A.0713.Streptococcus gordonii	Paracetamol_ALL	0.0691988	0.00110145	0.0994484
HG3A.0046.Oscillibacter sp.	Betablockers_C07	-0.0691884	0.00110336	0.0994667
HG3A.0638.Bacteria sp.	Adrenergics_Inhalants_R03A	-0.0691744	0.00110594	0.0995451
HG3A.0307.Anaerotruncus colihominis	Antidepressants_N06A	0.069155	0.00110953	0.0996516
HG3A.0046.Oscillibacter sp.	Adrenergics_Beta2_agonist_Inhalants_R03AC	-0.0691495	0.00111055	0.0996516
HG3A.0458.Massilistercora timonensis	Corticosteroids_Nasal_R01AD	0.0691293	0.0011143	0.0998336
HG3A.0074.Oscillospiraceae sp.	Beta_blockers_selective_C07AB	-0.0691053	0.00111877	0.0999121
HG3A.0102.Eubacteriales sp.	Betablockers_C07	-0.0691005	0.00111965	0.0999121
HG3A.0338.Eubacteriales sp.	PPI_Omeprazol_A02BC01	-0.0690969	0.00112033	0.0999121
HG3A.0079.Flavonifractor plautii	ARBs_ALL	0.0690765	0.00112415	0.100099
HG3A.0140.Clostridia sp.	ARBs_ALL	-0.0690474	0.00112961	0.100296
HG3A.0771.Eubacteriales sp.	Antidiabetics_not_Insulins_A10B	-0.069042	0.00113061	0.100296
HG3A.0370.[Clostridium] symbiosum	Beta_blockers_selective_C07AB	0.0690371	0.00113154	0.100296
HG3A.0709.Eubacteriales sp.	Nasal_preparations_R01	0.0690169	0.00113534	0.10048
HG3A.0154.Eubacteriales sp.	Corticosteroids_oral_H02A	-0.0689997	0.0011386	0.100615
HG3A.0573.Eubacteriales sp.	Antidepressants_SSRI_N06AB	-0.0689845	0.00114149	0.100661
HG3A.0574.Tyzzerella nexilis	Betablockers_C07	0.0689729	0.00114368	0.100661
HG3A.0388.Oscillospiraceae sp.	Betablockers_C07	-0.0689697	0.0011443	0.100661
HG3A.0219.Eubacterium sp. AF16-48	Metoprolol_ALL	-0.068889	0.00115975	0.101767
HG3A.0919.Ligilactobacillus salivarius	Statins_C10AA	0.0688857	0.00116038	0.101767
HG3A.0563.Eubacteriales sp.	Adrenergics_Beta2_agonist_Inhalants_R03AC	-0.0688661	0.00116418	0.101947
HG3A.0336.Lachnospiraceae sp.	Antidiabetics_A10	-0.068826	0.00117196	0.102473
HG3A.1203.Oscillospiraceae sp.	Budesonide_Inhalants_R03BA02	0.0687963	0.00117775	0.102825
HG3A.1046.Klebsiella oxytoca	PPI_Omeprazol_A02BC01	0.0687746	0.00118199	0.103041
HG3A.0521.Clostridia sp.	Drugs_obstructive_ariways_R03	-0.0687637	0.00118414	0.103074
HG3A.0341.Firmicutes sp.	Other_analgetics_antipyretics_N02B	-0.0687371	0.00118937	0.103373
HG3A.0154.Eubacteriales sp.	Paracetamol_N02BE01	-0.0687281	0.00119115	0.103374
HG3A.0021.Oscillibacter sp. PEA192	Drugs_acid_related_disorders_A02	0.0687181	0.00119312	0.103391
HG3A.0210.Oscillospiraceae sp.	Nasal_preparations_R01	-0.0687009	0.00119653	0.103421
HG3A.0312.Eubacteriales sp.	Paracetamol_ALL	-0.0686972	0.00119727	0.103421
HG3A.0230.Eubacteriales sp.	Diuretics_C03	-0.0686884	0.00119901	0.103421
HG3A.0152.Methanobrevibacter smithii	Antihistamines_Oral_R06A	-0.0686798	0.00120072	0.103421
HG3A.0353.Eubacteriales sp.	Nasal_preparations_R01	0.0686654	0.00120358	0.103421
HG3A.0264.Eubacteriales sp.	Drugs_peptic_ulcers_reflux_A02B	-0.0686626	0.00120414	0.103421
HG3A.0068.Eubacterium ramulus	Antidiabetics_A10	-0.0686498	0.0012067	0.103488
HG3A.0388.Oscillospiraceae sp.	Antidepressants_N06A	-0.0686313	0.0012104	0.103653
HG3A.0455.Hungatella hathewayi	Terbutaline_inhalants_R03AC03	0.0686054	0.00121562	0.103862
HG3A.0102.Eubacteriales sp.	Beta_blockers_selective_C07AB	-0.0685946	0.00121778	0.103862
HG3A.0335.Eubacteriales sp.	Other_analgetics_antipyretics_N02B	0.0685925	0.00121821	0.103862
HG3A.0370.[Clostridium] symbiosum	Adrenergics_Beta2_agonist_Inhalants_R03AC	0.0685829	0.00122015	0.103875
HG3A.0201.Holdemania sp. Marseille-P2844	Laxatives_A06A	-0.0685649	0.00122378	0.104032
HG3A.0658.Lachnoclostridium sp. An131	Nasal_topical_R01A	0.0685276	0.00123136	0.104417
HG3A.0152.Methanobrevibacter smithii	Metoprolol_ALL	-0.0685248	0.00123193	0.104417
HG3A.0262.Bifidobacterium bifidum	Sertraline_N06AB06	-0.0685138	0.00123418	0.104417
HG3A.0461.Oscillospiraceae sp.	Antidiabetics_not_Insulins_A10B	-0.0684988	0.00123723	0.104417
HG3A.0272.Clostridia sp.	Paracetamol_ALL	-0.0684788	0.00124134	0.104417
HG3A.0989.Parabacteroides gordonii	ARBs_C09CA	0.0684622	0.00124474	0.104417
HG3A.0312.Eubacteriales sp.	Antidiabetics_not_Insulins_A10B	-0.0684537	0.0012465	0.104417
HG3A.0434.Eubacteriales sp.	Corticosteroids_Nasal_R01AD	0.0684488	0.00124752	0.104417
HG3A.0117.Streptococcus parasanguinis	Antidiabetics_A10	0.0684465	0.00124797	0.104417
HG3A.1737.Scardovia wiggsiae	Laxatives_A06A	0.0684459	0.00124811	0.104417
HG3A.0857.Eubacteriales sp.	Beta_blockers_selective_C07AB	-0.0684388	0.00124956	0.104417
HG3A.0815.Clostridia sp.	Adrenergics_Inhalants_R03A	-0.0684253	0.00125236	0.104417
HG3A.0146.Oscillospiraceae sp.	Nasal_preparations_R01	-0.0684252	0.00125238	0.104417
HG3A.0072.Oscillospiraceae sp.	Betamethasone_oral_H02AB01	-0.0684133	0.00125485	0.104417
HG3A.0103.Eubacteriales sp.	Antidepressants_N06A	-0.0684113	0.00125525	0.104417
HG3A.0316.Eubacteriales sp.	Agents_RAS_system_C09	-0.0683853	0.00126065	0.104717
HG3A.0132.Eubacteriales sp.	Drugs_peptic_ulcers_reflux_A02B	-0.068356	0.00126676	0.105074
HG3A.0343.Oscillospiraceae sp.	Adrenergics_Beta2_agonist_Inhalants_R03AC	-0.0683371	0.00127072	0.105253
HG3A.0296.Eubacteriales sp.	Nasal_preparations_R01	0.0683163	0.00127509	0.105352
HG3A.0007.Bacteroides uniformis	Platelet_aggregation_inhibitors_B01AC	0.068313	0.0012758	0.105352
HG3A.0094.Clostridia sp.	Antidiabetics_A10	-0.0683055	0.00127736	0.105352
HG3A.0177.Eggerthellales sp.	Inhalation_steroids_ALL	-0.0682825	0.00128221	0.105603
HG3A.0376.Eubacteriales sp.	Metformin_ALL	-0.0682718	0.00128448	0.105623
HG3A.0007.Bacteroides uniformis	ASA_anticoag_B01AC06	0.0682642	0.00128609	0.105623
HG3A.0015.Subdoligranulum sp. APC924/74	Drugs_acid_related_disorders_A02	-0.0682307	0.00129322	0.105797
HG3A.0229.Eubacteriales sp.	Drugs_obstructive_ariways_R03	-0.0682234	0.00129477	0.105797
HG3A.0783.Clostridia sp.	PPI_A02BC	-0.0682182	0.00129587	0.105797
HG3A.0638.Bacteria sp.	Drugs_obstructive_ariways_R03	-0.0682168	0.00129619	0.105797
HG3A.0471.Clostridiaceae sp.	Phenylpropanolamine_R01BA01	0.0682115	0.0012973	0.105797
HG3A.0230.Eubacteriales sp.	Antidepressants_N06A	-0.0681728	0.00130561	0.106205
HG3A.0079.Flavonifractor plautii	Antidepressants_N06A	0.0681711	0.00130597	0.106205
HG3A.0079.Flavonifractor plautii	Adrenergics_Beta2_agonist_Inhalants_R03AC	0.0681405	0.00131257	0.106593
HG3A.0284.Eubacteriales sp.	Antidiabetics_A10	-0.0681279	0.00131529	0.106665
HG3A.0225.Eggerthella lenta	Betablockers_C07	0.0680995	0.00132145	0.10678
HG3A.1430.Eubacteriaceae sp.	Corticosteroids_Nasal_R01AD	0.0680889	0.00132376	0.10678
HG3A.0739.Oscillospiraceae sp.	Metformin_ALL	-0.0680882	0.0013239	0.10678
HG3A.0455.Hungatella hathewayi	Adrenergics_combinations_inhalants_R03AK	0.068082	0.00132527	0.10678
HG3A.0331.Eubacteriales sp.	Betamethasone_oral_H02AB01	-0.0680728	0.00132726	0.10678
HG3A.0180.Lachnospiraceae sp.	ARBs_C09CA	-0.0680707	0.00132773	0.10678
HG3A.0713.Streptococcus gordonii	Inhalation_steroids_ALL	0.0680249	0.00133776	0.107439
HG3A.0168.Intestinibacillus sp. Marseille-P4005	Sertraline_N06AB06	0.067989	0.00134567	0.107891
HG3A.0263.Eubacteriales sp.	ARBs_C09CA	-0.0679825	0.00134711	0.107891
HG3A.0132.Eubacteriales sp.	Paracetamol_ALL	-0.0679631	0.0013514	0.108086
HG3A.0137.Eubacteriales sp.	Agents_RAS_system_C09	-0.0679513	0.00135402	0.108147
HG3A.0118.Eubacteriales sp.	Adrenergics_Inhalants_R03A	-0.0679313	0.00135847	0.108205
HG3A.0125.Eubacteriales sp.	Metformin_ALL	-0.0679313	0.00135847	0.108205
HG3A.1550.Bacteroides sp. HF-5092	Paracetamol_N02BE01	0.0679113	0.00136294	0.10824
HG3A.0241.Faecalibacterium prausnitzii	Antidiabetics_A10	-0.0679081	0.00136367	0.10824
HG3A.0256.Oscillospiraceae sp.	Drugs_acid_related_disorders_A02	0.0679044	0.0013645	0.10824
HG3A.0783.Clostridia sp.	Drugs_acid_related_disorders_A02	-0.0678909	0.00136753	0.108333
HG3A.0154.Eubacteriales sp.	Glucocorticoids_oral_H02AB	-0.0678537	0.00137589	0.108769
HG3A.0337.Ruminococcus sp.	Drugs_acid_related_disorders_A02	-0.0678497	0.00137678	0.108769
HG3A.0465.Lactobacillus delbrueckii subsp. bulgaricus	Thiazides_ALL	-0.0678235	0.00138272	0.108987
HG3A.1418.Fusobacterium nucleatum subsp. animalis	PPI_Omeprazol_A02BC01	0.067821	0.00138328	0.108987
HG3A.0149.Eubacteriales sp.	Glucocorticoids_oral_H02AB	-0.0677976	0.00138861	0.10914
HG3A.0289.Eubacteriales sp.	Antidiabetics_not_Insulins_A10B	-0.0677956	0.00138905	0.10914
HG3A.0153.Eubacteriales sp.	Paracetamol_ALL	-0.0677877	0.00139085	0.10914
HG3A.0046.Oscillibacter sp.	Drugs_obstructive_ariways_R03	-0.0677774	0.00139321	0.109178
HG3A.0156.Eubacteriales sp.	Adrenergics_Beta2_agonist_Inhalants_R03AC	-0.0677539	0.00139857	0.109244
HG3A.1161.Oscillospiraceae sp.	Expectorants_excl_cough_supressants_R05C	0.0677516	0.00139911	0.109244
HG3A.0133.Eubacteriales sp.	NSAID_Diclofenac_M01AB05	-0.067749	0.0013997	0.109244
HG3A.0349.Eubacteriales sp.	Beta_blockers_selective_C07AB	-0.0676719	0.00141746	0.110387
HG3A.0476.Eubacteriales sp.	Antidiabetics_not_Insulins_A10B	-0.067669	0.00141814	0.110387
HG3A.0190.Eubacteriales sp.	Sertraline_N06AB06	-0.0676412	0.0014246	0.110742
HG3A.0284.Eubacteriales sp.	Drugs_obstructive_ariways_R03	-0.0676163	0.00143041	0.111045
HG3A.0608.Clostridiaceae sp.	Nasal_topical_R01A	0.0675808	0.00143874	0.111522
HG3A.0990.Limosilactobacillus fermentum	PPI_Omeprazol_A02BC01	0.0675738	0.00144039	0.111522
HG3A.0425.Eisenbergiella massiliensis	Drugs_obstructive_ariways_R03	0.0675347	0.00144963	0.112085
HG3A.0062.Eubacteriales sp.	Antidepressants_SSRI_N06AB	-0.0675209	0.0014529	0.112085
HG3A.0742.Enterococcus faecalis	PPI_A02BC	0.0675185	0.00145345	0.112085
HG3A.0747.Anaerostipes caccae	Adrenergics_Beta2_agonist_Inhalants_R03AC	0.0674938	0.00145934	0.11239
HG3A.0048.Clostridium sp. TM06-18	NSAID_Naproxen_M01AE02	0.0674646	0.00146631	0.112778
HG3A.0429.Oscillospiraceae sp.	Metformin_ALL	-0.0674461	0.00147072	0.11293
HG3A.0222.Clostridium disporicum	Metformin_ALL	-0.0674346	0.00147349	0.11293
HG3A.0597.Lactiplantibacillus plantarum subsp. plantarum	PPI_A02BC	0.0674242	0.00147598	0.11293
HG3A.0230.Eubacteriales sp.	Nasal_topical_R01A	0.0674239	0.00147606	0.11293
HG3A.0435.Clostridia sp.	Drugs_acid_related_disorders_A02	-0.0674089	0.00147969	0.113059
HG3A.0241.Faecalibacterium prausnitzii	PPI_A02BC	-0.0673608	0.00149133	0.113799
HG3A.0869.Rubneribacter badeniensis	Mucolytics_comb_R05CB10	0.0673455	0.00149505	0.113917
HG3A.0584.Eubacteriales sp.	ASA_anticoag_B01AC06	0.0673341	0.00149783	0.113917
HG3A.0550.Clostridia sp.	Drugs_peptic_ulcers_reflux_A02B	-0.0673303	0.00149875	0.113917
HG3A.0334.Eubacteriales sp.	Paracetamol_ALL	-0.0673202	0.00150123	0.113956
HG3A.1341.Limosilactobacillus vaginalis	Agents_RAS_system_C09	0.0672801	0.00151105	0.114534
HG3A.0210.Oscillospiraceae sp.	Corticosteroids_Nasal_Mometasone_R01AD09	-0.0672692	0.00151374	0.114534
HG3A.0070.Faecalibacterium sp. OF04-11AC	Antidiabetics_A10	-0.0672605	0.00151588	0.114534
HG3A.0215.Eubacteriales sp.	Drugs_obstructive_ariways_R03	-0.0672528	0.00151777	0.114534
HG3A.1341.Limosilactobacillus vaginalis	Antidiabetics_not_Insulins_A10B	0.0672491	0.00151869	0.114534
HG3A.0734.Oscillibacter sp.	Drugs_obstructive_ariways_R03	-0.0672349	0.00152221	0.114632
HG3A.0261.Ruminococcus sp. B05	Betablockers_C07	-0.0672207	0.00152572	0.114632
HG3A.0975.Lachnospiraceae sp.	Paracetamol_ALL	0.06722	0.0015259	0.114632
HG3A.0005.Phocaeicola vulgatus	Platelet_aggregation_inhibitors_B01AC	0.0672001	0.00153084	0.114855
HG3A.0455.Hungatella hathewayi	Inhalation_steroids_ALL	0.0671812	0.00153556	0.115038
HG3A.0378.Faecalibacterium prausnitzii	Metformin_ALL	-0.0671521	0.00154284	0.115038
HG3A.0692.Eubacteriales sp.	Drugs_peptic_ulcers_reflux_A02B	0.0671494	0.00154352	0.115038
HG3A.0341.Firmicutes sp.	Paracetamol_N02BE01	-0.0671475	0.00154399	0.115038
HG3A.0270.Eubacteriales sp.	Antidepressants_SSRI_N06AB	-0.0671348	0.00154717	0.115038
HG3A.0166.Clostridium sp. AF23-8	Diuretics_C03	-0.0671249	0.00154967	0.115038
HG3A.0790.Eubacteriales sp.	PPI_A02BC	-0.0671222	0.00155035	0.115038
HG3A.0337.Ruminococcus sp.	Agents_RAS_system_C09	-0.0671073	0.00155411	0.115038
HG3A.1588.Oscillospiraceae sp.	Corticosteroids_Nasal_R01AD	0.067106	0.00155443	0.115038
HG3A.0771.Eubacteriales sp.	Metformin_ALL	-0.067104	0.00155495	0.115038
HG3A.0225.Eggerthella lenta	Adrenergics_Inhalants_R03A	0.0671036	0.00155504	0.115038
HG3A.0372.Oscillibacter sp.	Antidiabetics_not_Insulins_A10B	-0.0670864	0.0015594	0.115088
HG3A.0286.Oscillospiraceae sp.	Beta_blockers_selective_C07AB	-0.0670853	0.00155968	0.115088
HG3A.0448.Clostridium sp. OM07-9AC	Drugs_acid_related_disorders_A02	-0.0670672	0.00156425	0.115221
HG3A.0673.Eubacteriales sp.	Antidepressants_SSRI_N06AB	-0.0670559	0.00156713	0.115221
HG3A.0337.Ruminococcus sp.	PPI_A02BC	-0.067041	0.00157092	0.115221
HG3A.0335.Eubacteriales sp.	ARBs_C09CA	0.0670347	0.00157252	0.115221
HG3A.0269.Eubacteriales sp.	Paracetamol_N02BE01	-0.0670334	0.00157286	0.115221
HG3A.0280.Eubacteriales sp.	Paracetamol_N02BE01	-0.0670281	0.00157422	0.115221
HG3A.0538.Erysipelatoclostridium ramosum	Insulins_and_analouges_A10A	0.0670236	0.00157536	0.115221
HG3A.0117.Streptococcus parasanguinis	Other_analgetics_antipyretics_N02B	0.0669777	0.00158715	0.115937
HG3A.0064.Alistipes communis	Inhalation_steroids_ALL	-0.0669688	0.00158942	0.115958
HG3A.0125.Eubacteriales sp.	Betablockers_C07	-0.0669436	0.00159594	0.116288
HG3A.0989.Parabacteroides gordonii	ARBs_ALL	0.0669342	0.00159838	0.116319
HG3A.0717.Eubacteriales sp.	Nasal_preparations_R01	0.0669155	0.00160321	0.116336
HG3A.0329.Eubacteriales sp.	Betamethasone_oral_H02AB01	-0.0669113	0.00160431	0.116336
HG3A.0127.Lachnospiraceae sp.	Antidiabetics_A10	-0.0669053	0.00160586	0.116336
HG3A.0099.Lachnospira pectinoschiza	ASA_anticoag_B01AC06	-0.0669013	0.00160691	0.116336
HG3A.0284.Eubacteriales sp.	Antihistamines_Oral_R06A	-0.0668877	0.00161045	0.116336
HG3A.0475.Oscillospiraceae sp.	PPI_Omeprazol_A02BC01	-0.0668871	0.0016106	0.116336
HG3A.0692.Eubacteriales sp.	Antidiabetics_not_Insulins_A10B	0.0668746	0.00161388	0.116428
HG3A.0439.Eubacteriales sp.	Antidiabetics_not_Insulins_A10B	-0.0668653	0.0016163	0.116457
HG3A.0197.Eubacteriales sp.	Antidiabetics_not_Insulins_A10B	-0.0668266	0.00162645	0.117044
HG3A.0074.Oscillospiraceae sp.	Betablockers_C07	-0.0667901	0.00163609	0.11745
HG3A.0220.Veillonella parvula	Antihistamines_Oral_Loratadine_R06AX13	0.0667899	0.00163613	0.11745
HG3A.0068.Eubacterium ramulus	Paracetamol_ALL	0.0667609	0.00164385	0.117739
HG3A.0669.Traorella massiliensis	NSAID_M01AE	-0.0667595	0.00164421	0.117739
HG3A.0017.Faecalibacterium prausnitzii	Antidiabetics_not_Insulins_A10B	-0.0667455	0.00164794	0.117808
HG3A.0347.Clostridium sp. AT4	Adrenergics_Beta2_agonist_Inhalants_R03AC	0.0667403	0.00164931	0.117808
HG3A.0353.Eubacteriales sp.	Antidepressants_SSRI_N06AB	-0.0667331	0.00165125	0.117808
HG3A.0053.Romboutsia timonensis	ASA_ALL	-0.0667255	0.00165328	0.117808
HG3A.0015.Subdoligranulum sp. APC924/74	Drugs_peptic_ulcers_reflux_A02B	-0.0666946	0.00166155	0.118252
HG3A.0285.Enterocloster citroniae	Agents_RAS_system_C09	0.0666768	0.00166633	0.118401
HG3A.0076.Clostridium sp. AF37-5	Adrenergics_Beta2_agonist_Inhalants_R03AC	-0.0666717	0.00166771	0.118401
HG3A.0357.Veillonella atypica	Antihistamines_Oral_Loratadine_R06AX13	0.0666345	0.00167775	0.118969
HG3A.0245.Oscillibacter sp.	Adrenergics_Inhalants_R03A	-0.0666259	0.00168008	0.118989
HG3A.0477.Eubacteriales sp.	Antidepressants_N06A	-0.066599	0.00168738	0.119361
HG3A.0306.Eubacteriales sp.	Metformin_ALL	-0.0665541	0.00169966	0.119947
HG3A.1049.Oscillospiraceae sp.	Antidepressants_SSRI_N06AB	-0.0665535	0.0016998	0.119947
HG3A.0400.Dielma fastidiosa	Antidepressants_N06A	0.0665293	0.00170645	0.120104
HG3A.0917.Eubacteriales sp.	Phenylpropanolamine_R01BA01	0.0665279	0.00170685	0.120104
HG3A.0312.Eubacteriales sp.	Metformin_ALL	-0.0665215	0.00170861	0.120104
HG3A.0628.Eubacteriales sp.	Platelet_aggregation_inhibitors_B01AC	-0.0665134	0.00171084	0.120104
HG3A.0782.Saccharomyces cerevisiae	NSAID_Diclofenac_M01AB05	0.0665008	0.0017143	0.120104
HG3A.0506.Eubacteriales sp.	Drugs_obstructive_ariways_R03	-0.0664986	0.00171492	0.120104
HG3A.0243.Oscillibacter sp.	Metformin_ALL	-0.0664925	0.00171661	0.120104
HG3A.0227.Veillonella dispar	PPI_Omeprazol_A02BC01	0.0664658	0.001724	0.120104
HG3A.0409.Eubacteriales sp.	Adrenergics_Inhalants_R03A	-0.0664651	0.0017242	0.120104
HG3A.0381.Eubacteriales sp.	Antihistamines_Oral_Other_R06AX	-0.0664643	0.00172443	0.120104
HG3A.0015.Subdoligranulum sp. APC924/74	Levothyroxine_H03AA01	-0.06646	0.00172562	0.120104
HG3A.0665.Oscillospiraceae sp.	Antidiabetics_not_Insulins_A10B	-0.0664557	0.00172681	0.120104
HG3A.0302.Eubacteriales sp.	Antihistamines_Oral_R06A	-0.0664393	0.00173137	0.120277
HG3A.0395.Lachnoclostridium sp. An138	Corticosteroids_Nasal_R01AD	0.0664225	0.00173606	0.12041
HG3A.0215.Eubacteriales sp.	Adrenergics_Beta2_agonist_Inhalants_R03AC	-0.0664176	0.00173743	0.12041
HG3A.0149.Eubacteriales sp.	Corticosteroids_oral_H02A	-0.0663743	0.00174959	0.121109
HG3A.0434.Eubacteriales sp.	Nasal_topical_R01A	0.0663499	0.00175647	0.121441
HG3A.0162.Eubacteriales sp.	Metformin_ALL	-0.0663222	0.00176429	0.121837
HG3A.0125.Eubacteriales sp.	Metoprolol_ALL	-0.066313	0.0017669	0.121872
HG3A.0331.Eubacteriales sp.	Corticosteroids_oral_H02A	-0.0663	0.0017706	0.121912
HG3A.0125.Eubacteriales sp.	Beta_blockers_selective_C07AB	-0.0662903	0.00177338	0.121912
HG3A.0244.Eubacteriales sp.	Metformin_ALL	-0.0662889	0.00177377	0.121912
HG3A.1057.Clostridia sp.	Adrenergics_Beta2_agonist_Inhalants_R03AC	-0.0662565	0.00178303	0.122404
HG3A.0296.Eubacteriales sp.	Nasal_topical_R01A	0.0662256	0.0017919	0.122868
HG3A.0406.Eubacteriales sp.	Metoprolol_ALL	-0.0661725	0.00180724	0.123657
HG3A.0421.Eubacteriales sp.	Drugs_acid_related_disorders_A02	-0.066162	0.00181029	0.123657
HG3A.0001.Blautia obeum	ARBs_C09CA	0.0661601	0.00181083	0.123657
HG3A.0910.Eubacteriales sp.	Cough_suppress_expectorants_R05F	0.0661535	0.00181274	0.123657
HG3A.0055.Barnesiella intestinihominis	Antidiabetics_not_Insulins_A10B	-0.0661474	0.00181451	0.123657
HG3A.0380.Oscillospiraceae sp.	Beta_blockers_selective_C07AB	-0.0661398	0.00181675	0.123657
HG3A.0125.Eubacteriales sp.	Antidepressants_N06A	-0.0661344	0.0018183	0.123657
HG3A.0177.Eggerthellales sp.	Terbutaline_inhalants_R03AC03	-0.0661255	0.00182091	0.12369
HG3A.0081.Eubacteriales sp.	Metformin_ALL	-0.066114	0.00182426	0.123773
HG3A.0145.Eubacteriales sp.	Antidiabetics_A10	-0.0660813	0.00183386	0.123973
HG3A.0096.Ruminococcus sp. AM36-2AA	Insulins_and_analouges_A10A	-0.0660733	0.0018362	0.123973
HG3A.0196.Eubacteriales sp.	ARBs_ALL	-0.0660708	0.00183694	0.123973
HG3A.0149.Eubacteriales sp.	Metoprolol_ALL	-0.0660704	0.00183705	0.123973
HG3A.0343.Oscillospiraceae sp.	Antidiabetics_A10	-0.0660677	0.00183786	0.123973
HG3A.0483.Bacteria sp.	Adrenergics_Beta2_agonist_Inhalants_R03AC	-0.0660111	0.00185459	0.124956
HG3A.0221.Eubacteriales sp.	Inhalation_steroids_ALL	-0.065997	0.00185877	0.125093
HG3A.0094.Clostridia sp.	Cough_Cold_preparations_R05	-0.0659721	0.00186621	0.125448
HG3A.1815.Rikenellaceae sp.	Amlodipine_C08CA01	0.0659119	0.00188427	0.126099
HG3A.0673.Eubacteriales sp.	ARBs_ALL	-0.0659086	0.00188527	0.126099
HG3A.0432.Eubacteriales sp.	Nasal_topical_R01A	-0.0659041	0.00188662	0.126099
HG3A.0103.Eubacteriales sp.	Antidepressants_SSRI_N06AB	-0.0659004	0.00188772	0.126099
HG3A.0269.Eubacteriales sp.	Drugs_obstructive_ariways_R03	-0.065899	0.00188815	0.126099
HG3A.0006.Dorea formicigenerans	ASA_anticoag_B01AC06	-0.0658965	0.0018889	0.126099
HG3A.0422.Lachnospiraceae sp.	Nasal_preparations_R01	0.0658836	0.00189281	0.126215
HG3A.0600.Eubacteriales sp.	Drugs_acid_related_disorders_A02	-0.0658738	0.00189578	0.126268
HG3A.0600.Eubacteriales sp.	Drugs_peptic_ulcers_reflux_A02B	-0.0658527	0.00190217	0.126549
HG3A.0196.Eubacteriales sp.	ARBs_C09CA	-0.0658427	0.00190522	0.126568
HG3A.0188.Eubacteriales sp.	Drugs_acid_related_disorders_A02	-0.0658374	0.00190682	0.126568
HG3A.0146.Oscillospiraceae sp.	Corticosteroids_Nasal_Mometasone_R01AD09	-0.0658039	0.00191705	0.127102
HG3A.0608.Clostridiaceae sp.	Corticosteroids_Nasal_Mometasone_R01AD09	0.0657535	0.00193253	0.127983
HG3A.0416.Blautia sp.	ARBs_C09CA	0.0657292	0.00194005	0.128334
HG3A.0331.Eubacteriales sp.	Glucocorticoids_oral_H02AB	-0.0656968	0.00195008	0.128825
HG3A.0005.Phocaeicola vulgatus	Beta_blockers_selective_C07AB	0.065691	0.0019519	0.128825
HG3A.0140.Clostridia sp.	Paracetamol_ALL	-0.0656687	0.00195886	0.129
HG3A.0177.Eggerthellales sp.	Beta_blockers_selective_C07AB	-0.0656683	0.00195899	0.129
HG3A.0400.Dielma fastidiosa	Sertraline_N06AB06	0.0656599	0.00196159	0.129026
HG3A.0124.Anaerostipes hadrus	Amlodipine_C08CA01	-0.0656515	0.00196422	0.129053
HG3A.0600.Eubacteriales sp.	Other_analgetics_antipyretics_N02B	-0.0656427	0.00196699	0.129084
HG3A.0012.Anaerobutyricum hallii	Paracetamol_ALL	0.0656293	0.0019712	0.129084
HG3A.0317.Eubacteriales sp.	Nasal_topical_R01A	0.0656287	0.00197136	0.129084
HG3A.0635.Eubacteriales sp.	Antidepressants_SSRI_N06AB	-0.0656	0.00198042	0.129141
HG3A.0909.Clostridia sp.	Platelet_aggregation_inhibitors_B01AC	0.0655985	0.00198088	0.129141
HG3A.0102.Eubacteriales sp.	Adrenergics_combinations_inhalants_R03AK	-0.0655975	0.00198119	0.129141
HG3A.0476.Eubacteriales sp.	Metformin_ALL	-0.0655954	0.00198187	0.129141
HG3A.0547.Eubacteriales sp.	Betamethasone_oral_H02AB01	-0.0655907	0.00198333	0.129141
HG3A.0343.Oscillospiraceae sp.	Terbutaline_inhalants_R03AC03	-0.0655692	0.00199015	0.129363
HG3A.0173.Clostridium sp. AF34-13	Drugs_acid_related_disorders_A02	-0.0655659	0.00199119	0.129363
HG3A.0137.Eubacteriales sp.	ASA_ALL	-0.0655355	0.00200084	0.129447
HG3A.1418.Fusobacterium nucleatum subsp. animalis	Drugs_peptic_ulcers_reflux_A02B	0.0655306	0.00200241	0.129447
HG3A.0285.Enterocloster citroniae	Betablockers_C07	0.0655285	0.00200309	0.129447
HG3A.0168.Intestinibacillus sp. Marseille-P4005	Drugs_acid_related_disorders_A02	0.0655272	0.00200348	0.129447
HG3A.0296.Eubacteriales sp.	Corticosteroids_Nasal_R01AD	0.0655268	0.00200362	0.129447
HG3A.0782.Saccharomyces cerevisiae	NSAID_M01AB	0.0655134	0.0020079	0.129542
HG3A.0869.Rubneribacter badeniensis	Corticosteroids_Nasal_R01AD	0.0655082	0.00200955	0.129542
HG3A.0919.Ligilactobacillus salivarius	PPI_Omeprazol_A02BC01	0.0654989	0.00201252	0.12959
HG3A.0153.Eubacteriales sp.	ARBs_ALL	-0.0654713	0.00202137	0.130016
HG3A.0276.Clostridia sp.	PPI_A02BC	-0.0654524	0.00202746	0.130264
HG3A.0245.Oscillibacter sp.	Betablockers_C07	-0.0654381	0.00203208	0.130416
HG3A.0007.Bacteroides uniformis	Atorvastatin_C10AA05	0.0654158	0.00203928	0.130659
HG3A.1046.Klebsiella oxytoca	Inhalation_steroids_ALL	0.0654073	0.00204203	0.130659
HG3A.0211.Eubacteriales sp.	Nasal_preparations_R01	0.0654056	0.0020426	0.130659
HG3A.0219.Eubacterium sp. AF16-48	Adrenergics_Beta2_agonist_Inhalants_R03AC	-0.0653937	0.00204644	0.130711
HG3A.1198.Lacticaseibacillus rhamnosus	PPI_Omeprazol_A02BC01	0.0653892	0.0020479	0.130711
HG3A.0709.Eubacteriales sp.	Antidepressants_SSRI_N06AB	-0.0653634	0.00205633	0.131093
HG3A.0385.Clostridia sp.	Antidiabetics_A10	-0.0653528	0.00205977	0.131093
HG3A.0243.Oscillibacter sp.	Antidiabetics_not_Insulins_A10B	-0.0653482	0.00206128	0.131093
HG3A.0580.Eubacteriales sp.	Betamethasone_oral_H02AB01	-0.0653433	0.00206291	0.131093
HG3A.1225.Veillonellales sp.	Insulins_and_analouges_A10A	0.0653212	0.00207014	0.131397
HG3A.0859.Eubacteriales sp.	Beta_blockers_selective_C07AB	-0.0653149	0.00207221	0.131397
HG3A.0132.Eubacteriales sp.	Drugs_acid_related_disorders_A02	-0.0653023	0.00207637	0.131517
HG3A.0150.Alistipes sp. AF17-16	Terbutaline_inhalants_R03AC03	-0.0652851	0.00208204	0.131733
HG3A.0890.Lachnospiraceae sp.	Mucolytics_comb_R05CB10	0.065255	0.00209199	0.132198
HG3A.0373.Eubacteriales sp.	Drugs_acid_related_disorders_A02	-0.0652491	0.00209395	0.132198
HG3A.0805.Oscillospiraceae sp.	Corticosteroids_Nasal_Mometasone_R01AD09	0.0652241	0.00210227	0.13258
HG3A.0857.Eubacteriales sp.	Metoprolol_ALL	-0.0652162	0.00210488	0.1326
HG3A.0645.Clostridia sp.	Antidepressants_N06A	-0.065206	0.0021083	0.132642
HG3A.0118.Eubacteriales sp.	Metformin_ALL	-0.0652006	0.00211009	0.132642
HG3A.0491.Clostridiaceae sp.	PPI_A02BC	0.065179	0.00211733	0.132953
HG3A.0687.Coprococcus sp. AM27-12LB	Metoprolol_ALL	0.0651593	0.00212394	0.133224
HG3A.0183.Eubacteriales sp.	Paracetamol_ALL	-0.0651444	0.00212896	0.133336
HG3A.0435.Clostridia sp.	PPI_A02BC	-0.0651273	0.00213473	0.133336
HG3A.0876.Intestinimonas timonensis	Mucolytics_comb_R05CB10	0.0651178	0.00213794	0.133336
HG3A.0511.Eubacteriales sp.	Corticosteroids_Nasal_R01AD	0.0651121	0.00213988	0.133336
HG3A.0461.Oscillospiraceae sp.	Metformin_ALL	-0.0651117	0.00214	0.133336
HG3A.0033.Alistipes putredinis	Insulins_and_analouges_A10A	-0.0651079	0.00214131	0.133336
HG3A.0176.Christensenella hongkongensis	Thiazides_ALL	0.0651065	0.00214178	0.133336
HG3A.0069.Eubacteriales sp.	Lipid_lowerers_C10A	-0.0650972	0.00214491	0.133383
HG3A.0113.Eubacteriales sp.	Drugs_peptic_ulcers_reflux_A02B	-0.0650907	0.00214712	0.133383
HG3A.0311.Eubacteriales sp.	Paracetamol_ALL	-0.0650779	0.00215149	0.133512
HG3A.0083.Eubacteriales sp.	Lipid_lowerers_C10A	-0.0650622	0.00215684	0.133701
HG3A.0491.Clostridiaceae sp.	Drugs_peptic_ulcers_reflux_A02B	0.0650486	0.00216146	0.133845
HG3A.0373.Eubacteriales sp.	Beta_blockers_selective_C07AB	-0.0650415	0.0021639	0.133853
HG3A.0724.Clostridia sp.	Betamethasone_oral_H02AB01	-0.065021	0.00217091	0.133925
HG3A.0658.Lachnoclostridium sp. An131	Corticosteroids_Nasal_R01AD	0.0649991	0.00217843	0.133925
HG3A.0253.Pseudoflavonifractor sp. An184	Corticosteroids_Nasal_R01AD	0.064996	0.00217951	0.133925
HG3A.0055.Barnesiella intestinihominis	Cough_suppress_expectorants_R05F	-0.0649932	0.00218047	0.133925
HG3A.0909.Clostridia sp.	Amlodipine_C08CA01	0.0649851	0.00218327	0.133925
HG3A.0064.Alistipes communis	Simvastatin_C10AA01	-0.0649832	0.00218392	0.133925
HG3A.0149.Eubacteriales sp.	Antihistamines_Oral_Other_R06AX	-0.0649801	0.00218497	0.133925
HG3A.0998.Oscillospiraceae sp.	Antidepressants_N06A	-0.0649763	0.00218629	0.133925
HG3A.0118.Eubacteriales sp.	Antidiabetics_not_Insulins_A10B	-0.0649559	0.00219334	0.133925
HG3A.0152.Methanobrevibacter smithii	Adrenergics_Beta2_agonist_Inhalants_R03AC	-0.0649531	0.00219432	0.133925
HG3A.0141.Alistipes senegalensis	Drugs_obstructive_ariways_R03	-0.0649478	0.00219617	0.133925
HG3A.1512.Lachnospiraceae sp.	Expectorants_excl_cough_supressants_R05C	0.0649458	0.00219685	0.133925
HG3A.0254.Eubacteriales sp.	Diuretics_C03	0.0649372	0.00219984	0.133925
HG3A.0884.Lactobacillus gasseri	Insulins_and_analouges_A10A	0.0649332	0.00220123	0.133925
HG3A.0117.Streptococcus parasanguinis	Laxatives_A06A	0.0649185	0.00220634	0.133925
HG3A.0015.Subdoligranulum sp. APC924/74	Metformin_ALL	-0.0649178	0.00220659	0.133925
HG3A.0153.Eubacteriales sp.	Antidiabetics_A10	-0.0649115	0.00220879	0.133925
HG3A.0658.Lachnoclostridium sp. An131	Corticosteroids_Nasal_Mometasone_R01AD09	0.0649051	0.00221101	0.133925
HG3A.0538.Erysipelatoclostridium ramosum	PPI_Omeprazol_A02BC01	0.0649047	0.00221115	0.133925
HG3A.0011.Clostridia sp.	Corticosteroids_oral_H02A	0.0649034	0.00221159	0.133925
HG3A.0284.Eubacteriales sp.	Antihistamines_Oral_Other_R06AX	-0.0648982	0.00221342	0.133925
HG3A.0044.Eubacteriales sp.	NSAID_M01AE	-0.0648383	0.00223444	0.134881
HG3A.0398.Firmicutes sp.	ARBs_C09CA	-0.0648323	0.00223655	0.134881
HG3A.0017.Faecalibacterium prausnitzii	Antihistamines_Oral_Other_R06AX	0.0648316	0.00223678	0.134881
HG3A.0383.Eubacteriales sp.	Drugs_acid_related_disorders_A02	-0.0648267	0.00223851	0.134881
HG3A.0608.Clostridiaceae sp.	Antidiabetics_not_Insulins_A10B	-0.0648133	0.00224326	0.135028
HG3A.0208.Ruminococcus sp. AF17-22AC	Inhalation_steroids_ALL	-0.0648021	0.00224721	0.135098
HG3A.0516.Eubacteriales sp.	Betamethasone_oral_H02AB01	-0.0647899	0.00225153	0.135098
HG3A.0411.Eubacteriales sp.	Terbutaline_inhalants_R03AC03	0.0647858	0.002253	0.135098
HG3A.1615.Lachnospiraceae sp.	Formoterol_budesonide_inhalants_R03AK07	0.0647827	0.00225411	0.135098
HG3A.0054.Alistipes shahii	Expectorants_excl_cough_supressants_R05C	-0.0647772	0.00225605	0.135098
HG3A.0046.Oscillibacter sp.	Adrenergics_Inhalants_R03A	-0.0647392	0.00226959	0.135722
HG3A.0739.Oscillospiraceae sp.	Betamethasone_oral_H02AB01	-0.0647348	0.00227114	0.135722
HG3A.0313.Erysipelatoclostridium sp.	Antidepressants_SSRI_N06AB	0.0647064	0.00228134	0.136105
HG3A.0276.Clostridia sp.	PPI_Omeprazol_A02BC01	-0.0647013	0.00228318	0.136105
HG3A.0253.Pseudoflavonifractor sp. An184	Cough_mixture_Opium_derivate_R05FA02	-0.0646974	0.00228456	0.136105
HG3A.0250.Eubacteriales sp.	Drugs_acid_related_disorders_A02	-0.0646713	0.00229397	0.136362
HG3A.0117.Streptococcus parasanguinis	Nasal_preparations_R01	0.0646639	0.00229663	0.136362
HG3A.0721.Eubacteriales sp.	Antidiabetics_not_Insulins_A10B	-0.0646598	0.00229812	0.136362
HG3A.0081.Eubacteriales sp.	Antidiabetics_not_Insulins_A10B	-0.0646594	0.00229826	0.136362
HG3A.0439.Eubacteriales sp.	Betamethasone_oral_H02AB01	-0.0646409	0.00230496	0.13662
HG3A.0665.Oscillospiraceae sp.	Drugs_obstructive_ariways_R03	-0.064621	0.00231217	0.136908
HG3A.0449.Eubacteriales sp.	Drugs_acid_related_disorders_A02	-0.064612	0.00231546	0.136963
HG3A.0673.Eubacteriales sp.	Antidepressants_N06A	-0.0646019	0.00231912	0.13704
HG3A.0284.Eubacteriales sp.	Beta_blockers_selective_C07AB	-0.0645869	0.00232461	0.137225
HG3A.0118.Eubacteriales sp.	Beta_blockers_selective_C07AB	-0.0645721	0.00233001	0.137371
HG3A.0152.Methanobrevibacter smithii	Beta_blockers_selective_C07AB	-0.0645433	0.00234058	0.137371
HG3A.0001.Blautia obeum	ARBs_ALL	0.0645347	0.00234374	0.137371
HG3A.0530.Eubacteriales sp.	Antidepressants_SSRI_N06AB	-0.0645344	0.00234385	0.137371
HG3A.0121.Alistipes indistinctus	Adrenergics_Beta2_agonist_Inhalants_R03AC	-0.0645283	0.00234608	0.137371
HG3A.0285.Enterocloster citroniae	Antidiabetics_not_Insulins_A10B	0.0645173	0.00235015	0.137371
HG3A.0149.Eubacteriales sp.	Antihistamines_Oral_R06A	-0.0645097	0.00235295	0.137371
HG3A.0064.Alistipes communis	Antidiabetics_not_Insulins_A10B	-0.064508	0.00235359	0.137371
HG3A.0409.Eubacteriales sp.	Beta_blockers_selective_C07AB	-0.0645079	0.00235364	0.137371
HG3A.0107.Eubacteriales sp.	Paracetamol_N02BE01	0.0645078	0.00235365	0.137371
HG3A.0084.Eubacteriales sp.	Metoprolol_ALL	-0.0645001	0.00235649	0.137371
HG3A.0611.Bacteroides sp.	ASA_anticoag_B01AC06	0.0644998	0.0023566	0.137371
HG3A.0109.[Ruminococcus] lactaris	Beta_blockers_selective_C07AB	-0.0644966	0.0023578	0.137371
HG3A.0688.Eubacteriales sp.	Agents_RAS_system_C09	-0.0644883	0.00236087	0.137378
HG3A.0335.Eubacteriales sp.	ARBs_ALL	0.0644835	0.00236264	0.137378
HG3A.1589.Solobacterium moorei	PPI_A02BC	0.0644659	0.00236918	0.137528
HG3A.0409.Eubacteriales sp.	Metoprolol_ALL	-0.0644639	0.00236994	0.137528
HG3A.0342.Eubacteriales sp.	Antihistamines_Oral_R06A	-0.0644468	0.00237627	0.137568
HG3A.0905.Blautia producta	Cough_Cold_preparations_R05	0.0644326	0.00238158	0.137568
HG3A.0175.Eubacteriales sp.	Metformin_ALL	-0.0644308	0.00238225	0.137568
HG3A.0571.Longicatena caecimuris	Antihistamines_Oral_R06A	0.0644304	0.00238239	0.137568
HG3A.0073.Faecalibacterium sp.	Antidiabetics_not_Insulins_A10B	-0.0644196	0.00238643	0.137568
HG3A.0311.Eubacteriales sp.	Betamethasone_oral_H02AB01	-0.0644161	0.00238776	0.137568
HG3A.0375.Oscillospiraceae sp.	Mucolytics_comb_R05CB10	-0.0644144	0.00238838	0.137568
HG3A.0211.Eubacteriales sp.	Corticosteroids_Nasal_R01AD	0.0644113	0.00238957	0.137568
HG3A.0117.Streptococcus parasanguinis	Cough_mixture_Opium_derivate_R05FA02	0.0644029	0.00239269	0.137611
HG3A.0397.Firmicutes sp.	PPI_A02BC	-0.0643827	0.00240029	0.137825
HG3A.0376.Eubacteriales sp.	Nasal_topical_R01A	0.0643804	0.00240113	0.137825
HG3A.0322.Eubacteriales sp.	Adrenergics_Beta2_agonist_Inhalants_R03AC	-0.0643703	0.00240494	0.137897
HG3A.0162.Eubacteriales sp.	ARBs_ALL	-0.0643645	0.00240713	0.137897
HG3A.0137.Eubacteriales sp.	PPI_Omeprazol_A02BC01	-0.0643503	0.0024125	0.138068
HG3A.0026.Eubacteriales sp.	Metoprolol_ALL	-0.0643379	0.00241718	0.1382
HG3A.0919.Ligilactobacillus salivarius	Agents_RAS_system_C09	0.0643277	0.00242105	0.138285
HG3A.0416.Blautia sp.	ARBs_ALL	0.0643084	0.00242837	0.138567
HG3A.0079.Flavonifractor plautii	Drugs_obstructive_ariways_R03	0.0642693	0.00244327	0.139168
HG3A.0808.Clostridium celatum	Calcium_channel_blockers_C08	-0.0642683	0.00244368	0.139168
HG3A.0046.Oscillibacter sp.	Beta_blockers_selective_C07AB	-0.0642547	0.00244887	0.139216
HG3A.1470.Prevotella colorans	Phenylpropanolamine_R01BA01	0.0642535	0.00244931	0.139216
HG3A.0207.Oscillospiraceae sp.	Diuretics_C03	-0.0642398	0.00245458	0.1393
HG3A.0584.Eubacteriales sp.	Corticosteroids_Nasal_Mometasone_R01AD09	0.0642369	0.00245571	0.1393
HG3A.0437.Oscillospiraceae sp.	Antihistamines_Oral_Other_R06AX	-0.064231	0.00245798	0.1393
HG3A.0550.Clostridia sp.	Drugs_acid_related_disorders_A02	-0.0642245	0.00246044	0.139304
HG3A.0173.Clostridium sp. AF34-13	PPI_A02BC	-0.064211	0.00246567	0.139464
HG3A.0117.Streptococcus parasanguinis	Antidiabetics_not_Insulins_A10B	0.064197	0.00247107	0.139491
HG3A.0665.Oscillospiraceae sp.	Metformin_ALL	-0.0641956	0.00247161	0.139491
HG3A.0103.Eubacteriales sp.	Antidiabetics_A10	-0.0641911	0.00247335	0.139491
HG3A.0368.Clostridia sp.	Drugs_obstructive_ariways_R03	-0.0641751	0.00247953	0.13966
HG3A.0242.Eubacteriales sp.	Corticosteroids_oral_H02A	-0.0641644	0.0024837	0.13966
HG3A.0312.Eubacteriales sp.	Corticosteroids_Nasal_Mometasone_R01AD09	-0.0641587	0.00248589	0.13966
HG3A.0345.Eubacteriales sp.	Metformin_ALL	-0.064153	0.00248813	0.13966
HG3A.0132.Eubacteriales sp.	Betamethasone_oral_H02AB01	-0.0641501	0.00248925	0.13966
HG3A.0806.Oscillospiraceae sp.	Drugs_obstructive_ariways_R03	-0.0641462	0.00249075	0.13966
HG3A.0417.Sellimonas intestinalis	Beta_blockers_selective_C07AB	0.0641248	0.00249908	0.139819
HG3A.0072.Oscillospiraceae sp.	Drugs_obstructive_ariways_R03	-0.064115	0.00250292	0.139819
HG3A.0375.Oscillospiraceae sp.	Adrenergics_Beta2_agonist_Inhalants_R03AC	-0.0641137	0.00250344	0.139819
HG3A.0289.Eubacteriales sp.	Metformin_ALL	-0.0641082	0.00250558	0.139819
HG3A.0092.Eubacteriales sp.	Antidiabetics_not_Insulins_A10B	-0.0641081	0.00250561	0.139819
HG3A.0653.Eubacteriales sp.	ARBs_C09CA	-0.0640833	0.00251532	0.140226
HG3A.0432.Eubacteriales sp.	Corticosteroids_Nasal_R01AD	-0.064073	0.00251939	0.140244
HG3A.0337.Ruminococcus sp.	Drugs_peptic_ulcers_reflux_A02B	-0.0640702	0.00252047	0.140244
HG3A.0125.Eubacteriales sp.	ARBs_ALL	-0.0640487	0.00252893	0.140581
HG3A.0401.Clostridia sp.	Budesonide_Inhalants_R03BA02	-0.0640425	0.00253138	0.140583
HG3A.0154.Eubacteriales sp.	Adrenergics_Beta2_agonist_Inhalants_R03AC	-0.064014	0.00254267	0.141074
HG3A.0099.Lachnospira pectinoschiza	Platelet_aggregation_inhibitors_B01AC	-0.0639897	0.00255233	0.14139
HG3A.0076.Clostridium sp. AF37-5	Losartan_C09CA01	-0.0639875	0.00255321	0.14139
HG3A.0417.Sellimonas intestinalis	Antihistamines_Oral_Loratadine_R06AX13	0.0639703	0.00256003	0.141533
HG3A.0498.Eubacteriales sp.	Antidepressants_SSRI_N06AB	0.0639672	0.00256128	0.141533
HG3A.0774.Oscillospiraceae sp.	Terbutaline_inhalants_R03AC03	-0.0639627	0.0025631	0.141533
HG3A.0673.Eubacteriales sp.	Antidiabetics_not_Insulins_A10B	-0.0639554	0.002566	0.141558
HG3A.0611.Bacteroides sp.	Other_analgetics_antipyretics_N02B	0.0639146	0.00258235	0.142181
HG3A.0062.Eubacteriales sp.	Sertraline_N06AB06	-0.0639138	0.00258269	0.142181
HG3A.0272.Clostridia sp.	Drugs_acid_related_disorders_A02	-0.0639068	0.00258549	0.142181
HG3A.0408.Eubacteriales sp.	Antidiabetics_not_Insulins_A10B	-0.0638979	0.00258908	0.142181
HG3A.0540.Eubacteriales sp.	Cough_Cold_preparations_R05	-0.0638968	0.00258952	0.142181
HG3A.0431.Clostridiaceae sp.	Sertraline_N06AB06	0.063879	0.00259671	0.14231
HG3A.0012.Anaerobutyricum hallii	Paracetamol_N02BE01	0.0638752	0.00259825	0.14231
HG3A.0150.Alistipes sp. AF17-16	Adrenergics_Beta2_agonist_Inhalants_R03AC	-0.0638728	0.00259921	0.14231
HG3A.0225.Eggerthella lenta	Metoprolol_ALL	0.0638402	0.00261244	0.1429
HG3A.0917.Eubacteriales sp.	Drugs_obstructive_ariways_R03	-0.0638336	0.00261511	0.142912
HG3A.0417.Sellimonas intestinalis	Antihistamines_Oral_R06A	0.0638167	0.00262199	0.143153
HG3A.0121.Alistipes indistinctus	Drugs_obstructive_ariways_R03	-0.0638093	0.002625	0.143183
HG3A.0239.[Ruminococcus] gnavus	Adrenergics_Inhalants_R03A	0.0637999	0.00262884	0.143258
HG3A.1588.Oscillospiraceae sp.	Cough_suppress_expectorants_R05F	0.063793	0.00263169	0.143279
HG3A.0102.Eubacteriales sp.	Drugs_obstructive_ariways_R03	-0.0637636	0.00264375	0.143699
HG3A.0734.Oscillibacter sp.	Adrenergics_Inhalants_R03A	-0.0637621	0.00264434	0.143699
HG3A.0474.Eubacteriales sp.	Betablockers_C07	-0.0637487	0.00264986	0.143864
HG3A.0062.Eubacteriales sp.	Adrenergics_Beta2_agonist_Inhalants_R03AC	-0.0637269	0.00265884	0.144217
HG3A.0136.Eubacteriales sp.	Metformin_ALL	-0.0636787	0.00267883	0.145166
HG3A.0053.Romboutsia timonensis	Beta_blockers_selective_C07AB	-0.0636439	0.00269333	0.145466
HG3A.0232.Eubacteriales sp.	Drugs_obstructive_ariways_R03	-0.0636397	0.00269509	0.145466
HG3A.0859.Eubacteriales sp.	Betablockers_C07	-0.0636268	0.00270049	0.145466
HG3A.0014.Clostridium phoceensis	Antidiabetics_A10	-0.063626	0.00270083	0.145466
HG3A.0321.Eubacteriales sp.	Paracetamol_ALL	-0.0636259	0.00270085	0.145466
HG3A.0153.Eubacteriales sp.	Agents_RAS_system_C09	-0.0636233	0.00270195	0.145466
HG3A.0207.Oscillospiraceae sp.	Adrenergics_Beta2_agonist_Inhalants_R03AC	-0.0636156	0.00270518	0.145466
HG3A.1046.Klebsiella oxytoca	Adrenergics_Inhalants_R03A	0.0636106	0.00270728	0.145466
HG3A.1304.Intestinimonas massiliensis	NSAID_M01AE	0.0636103	0.00270739	0.145466
HG3A.0376.Eubacteriales sp.	Corticosteroids_Nasal_R01AD	0.0636031	0.00271041	0.145466
HG3A.0439.Eubacteriales sp.	Antidepressants_SSRI_N06AB	-0.0635967	0.00271312	0.145466
HG3A.0084.Eubacteriales sp.	Beta_blockers_selective_C07AB	-0.0635907	0.00271563	0.145466
HG3A.0161.Eubacteriales sp.	Antidepressants_N06A	-0.0635877	0.00271689	0.145466
HG3A.0713.Streptococcus gordonii	Paracetamol_N02BE01	0.0635753	0.00272211	0.145528
HG3A.0515.Clostridia sp.	Beta_blockers_selective_C07AB	-0.0635677	0.00272534	0.145528
HG3A.0345.Eubacteriales sp.	ARBs_ALL	-0.0635672	0.00272556	0.145528
HG3A.0155.Coprococcus eutactus	Antidepressants_N06A	-0.0635473	0.00273395	0.145824
HG3A.0842.Eubacteriales sp.	Betablockers_C07	-0.0635407	0.00273677	0.145824
HG3A.0321.Eubacteriales sp.	Metformin_ALL	-0.0635363	0.00273861	0.145824
HG3A.0157.Blautia sp. AF19-10LB	Drugs_peptic_ulcers_reflux_A02B	-0.0635218	0.00274478	0.146018
HG3A.0110.Akkermansia muciniphila	Corticosteroids_oral_H02A	-0.0635	0.00275407	0.146284
HG3A.0388.Oscillospiraceae sp.	Antidiabetics_not_Insulins_A10B	-0.0634929	0.00275709	0.146284
HG3A.0521.Clostridia sp.	Adrenergics_Inhalants_R03A	-0.0634924	0.00275732	0.146284
HG3A.0102.Eubacteriales sp.	Adrenergics_Inhalants_R03A	-0.0634851	0.00276044	0.146299
HG3A.0001.Blautia obeum	NSAID_and_Glucosamine_M01A	0.0634799	0.00276263	0.146299
HG3A.0076.Clostridium sp. AF37-5	Agents_RAS_system_C09	-0.0634592	0.0027715	0.146548
HG3A.0492.Bacteria sp.	Antihistamines_Oral_Other_R06AX	-0.0634395	0.00277997	0.146548
HG3A.0316.Eubacteriales sp.	Betablockers_C07	-0.0634251	0.00278619	0.146548
HG3A.0607.Eubacteriales sp.	Mucolytics_comb_R05CB10	0.0634248	0.00278632	0.146548
HG3A.0204.Eubacteriales sp.	Drugs_obstructive_ariways_R03	-0.0634244	0.0027865	0.146548
HG3A.0196.Eubacteriales sp.	Beta_blockers_selective_C07AB	-0.0634176	0.00278941	0.146548
HG3A.0100.Eubacteriales sp.	Metformin_ALL	-0.0634118	0.00279194	0.146548
HG3A.1418.Fusobacterium nucleatum subsp. animalis	Drugs_acid_related_disorders_A02	0.0634117	0.00279196	0.146548
HG3A.0375.Oscillospiraceae sp.	Inhalation_steroids_ALL	-0.0633955	0.00279897	0.146548
HG3A.0720.Eubacteriales sp.	Expectorants_excl_cough_supressants_R05C	0.063395	0.0027992	0.146548
HG3A.0179.Eubacteriales sp.	Adrenergics_Beta2_agonist_Inhalants_R03AC	-0.0633948	0.00279925	0.146548
HG3A.0429.Oscillospiraceae sp.	Nasal_topical_R01A	0.063392	0.00280046	0.146548
HG3A.1588.Oscillospiraceae sp.	Nasal_topical_R01A	0.0633919	0.00280051	0.146548
HG3A.0140.Clostridia sp.	Adrenergics_Beta2_agonist_Inhalants_R03AC	-0.063387	0.00280262	0.146548
HG3A.0172.Lachnospiraceae sp.	Metformin_ALL	-0.0633728	0.00280878	0.146608
HG3A.0990.Limosilactobacillus fermentum	Cough_mixture_Opium_derivate_R05FA02	0.0633709	0.00280962	0.146608
HG3A.0269.Eubacteriales sp.	ARBs_ALL	-0.063367	0.00281134	0.146608
HG3A.0131.Ruminococcus sp.	Formoterol_budesonide_inhalants_R03AK07	-0.0633517	0.00281796	0.146817
HG3A.1161.Oscillospiraceae sp.	ACEi_ALL	0.06334	0.00282309	0.146817
HG3A.0375.Oscillospiraceae sp.	Drugs_peptic_ulcers_reflux_A02B	-0.0633312	0.0028269	0.146817
HG3A.0692.Eubacteriales sp.	Drugs_acid_related_disorders_A02	0.0633255	0.00282939	0.146817
HG3A.0612.Oscillospiraceae sp.	Antidiabetics_not_Insulins_A10B	-0.0633241	0.00283004	0.146817
HG3A.0179.Eubacteriales sp.	Cough_Cold_preparations_R05	-0.0633124	0.00283516	0.146817
HG3A.0388.Oscillospiraceae sp.	Metoprolol_ALL	-0.0633115	0.00283555	0.146817
HG3A.0218.Bacteria sp.	Drugs_peptic_ulcers_reflux_A02B	-0.0633085	0.00283685	0.146817
HG3A.0157.Blautia sp. AF19-10LB	Agents_RAS_system_C09	-0.0633057	0.00283807	0.146817
HG3A.0478.Neglecta timonensis	Adrenergics_Beta2_agonist_Inhalants_R03AC	-0.0632993	0.00284088	0.146832
HG3A.0301.Firmicutes sp.	NSAID_Naproxen_M01AE02	-0.0632872	0.00284621	0.146976
HG3A.1418.Fusobacterium nucleatum subsp. animalis	PPI_A02BC	0.0632774	0.00285051	0.147068
HG3A.0210.Oscillospiraceae sp.	Nasal_topical_R01A	-0.0632654	0.00285578	0.147071
HG3A.0154.Eubacteriales sp.	Betamethasone_oral_H02AB01	-0.0632601	0.00285814	0.147071
HG3A.0584.Eubacteriales sp.	ASA_ALL	0.0632523	0.00286158	0.147071
HG3A.0115.Intestinibacter bartlettii	Antidepressants_SSRI_N06AB	-0.0632516	0.00286187	0.147071
HG3A.0380.Oscillospiraceae sp.	Betablockers_C07	-0.0632486	0.00286322	0.147071
HG3A.0628.Eubacteriales sp.	ASA_anticoag_B01AC06	-0.0632393	0.00286733	0.147133
HG3A.0431.Clostridiaceae sp.	Glucocorticoids_oral_H02AB	0.0632273	0.00287261	0.147133
HG3A.0001.Blautia obeum	Agents_RAS_system_C09	0.0632224	0.0028748	0.147133
HG3A.0236.Lachnospiraceae sp.	Antidiabetics_not_Insulins_A10B	-0.0632176	0.00287691	0.147133
HG3A.0291.Eubacteriales sp.	ARBs_ALL	-0.0632091	0.00288071	0.147133
HG3A.0148.Eubacteriales sp.	Beta_blockers_selective_C07AB	-0.0631986	0.00288537	0.147133
HG3A.0062.Eubacteriales sp.	Terbutaline_inhalants_R03AC03	-0.0631961	0.00288648	0.147133
HG3A.0005.Phocaeicola vulgatus	Metoprolol_ALL	0.0631855	0.00289118	0.147133
HG3A.0990.Limosilactobacillus fermentum	Laxatives_A06A	0.0631843	0.00289174	0.147133
HG3A.0259.[Clostridium] spiroforme	Adrenergics_Beta2_agonist_Inhalants_R03AC	0.0631753	0.00289573	0.147133
HG3A.0343.Oscillospiraceae sp.	Drugs_obstructive_ariways_R03	-0.0631677	0.00289913	0.147133
HG3A.0015.Subdoligranulum sp. APC924/74	PPI_A02BC	-0.0631628	0.00290135	0.147133
HG3A.0436.Firmicutes sp.	ARBs_ALL	-0.0631577	0.00290362	0.147133
HG3A.0309.Eubacteriales sp.	Betamethasone_oral_H02AB01	-0.0631509	0.00290666	0.147133
HG3A.0023.Blautia massiliensis	NSAID_M01AE	0.0631486	0.00290769	0.147133
HG3A.0232.Eubacteriales sp.	Sertraline_N06AB06	-0.0631417	0.00291081	0.147133
HG3A.0225.Eggerthella lenta	Paracetamol_N02BE01	0.0631413	0.00291095	0.147133
HG3A.0157.Blautia sp. AF19-10LB	PPI_A02BC	-0.0631306	0.00291575	0.147133
HG3A.1057.Clostridia sp.	Drugs_obstructive_ariways_R03	-0.0631305	0.0029158	0.147133
HG3A.0225.Eggerthella lenta	Beta_blockers_selective_C07AB	0.0631199	0.00292059	0.147133
HG3A.0022.Coprobacillus sp.	Insulins_and_analouges_A10A	-0.0631184	0.00292128	0.147133
HG3A.0565.Eubacteriales sp.	ARBs_C09CA	-0.0631173	0.00292174	0.147133
HG3A.0272.Clostridia sp.	Paracetamol_N02BE01	-0.0631107	0.00292471	0.147133
HG3A.0330.Clostridiaceae sp.	Antidepressants_SSRI_N06AB	-0.0631098	0.00292515	0.147133
HG3A.0448.Clostridium sp. OM07-9AC	Drugs_peptic_ulcers_reflux_A02B	-0.0631039	0.00292781	0.147139
HG3A.0079.Flavonifractor plautii	Beta_blockers_selective_C07AB	0.0630976	0.00293062	0.147154
HG3A.0157.Blautia sp. AF19-10LB	Beta_blockers_selective_C07AB	-0.0630555	0.00294967	0.147816
HG3A.0242.Eubacteriales sp.	Glucocorticoids_oral_H02AB	-0.0630542	0.0029503	0.147816
HG3A.0597.Lactiplantibacillus plantarum subsp. plantarum	NSAID_Ibuprofen_M01AE01	0.0630516	0.00295144	0.147816
HG3A.0398.Firmicutes sp.	Beta_blockers_selective_C07AB	-0.0630148	0.00296822	0.14842
HG3A.0273.Eubacteriales sp.	ARBs_ALL	-0.0630138	0.00296865	0.14842
HG3A.1241.Oscillospiraceae sp.	Mucolytics_comb_R05CB10	0.0630084	0.00297116	0.14842
HG3A.0848.Eggerthellales sp.	Drugs_acid_related_disorders_A02	-0.0629886	0.00298021	0.148744
HG3A.0200.Peptostreptococcaceae sp.	Diuretics_C03	-0.0629743	0.00298676	0.148891
HG3A.0157.Blautia sp. AF19-10LB	Betablockers_C07	-0.0629696	0.00298891	0.148891
HG3A.0168.Intestinibacillus sp. Marseille-P4005	Expectorants_excl_cough_supressants_R05C	0.0629563	0.00299502	0.148891
HG3A.0146.Oscillospiraceae sp.	Nasal_topical_R01A	-0.0629523	0.00299688	0.148891
HG3A.1074.Clostridia sp.	Antihistamines_Oral_R06A	-0.0629477	0.00299899	0.148891
HG3A.0177.Eggerthellales sp.	Mucolytics_comb_R05CB10	-0.0629443	0.00300055	0.148891
HG3A.0047.Alistipes onderdonkii subsp. vulgaris	ACEi_ALL	-0.0629432	0.00300107	0.148891
HG3A.0436.Firmicutes sp.	Laxatives_A06A	-0.0629331	0.00300573	0.148995
HG3A.0122.Eggerthellales sp.	Inhalation_steroids_ALL	-0.0629185	0.00301249	0.149203
HG3A.0092.Eubacteriales sp.	Metformin_ALL	-0.0629091	0.00301682	0.149253
HG3A.0436.Firmicutes sp.	ARBs_C09CA	-0.0629052	0.00301864	0.149253
HG3A.0876.Intestinimonas timonensis	Expectorants_excl_cough_supressants_R05C	0.0628809	0.00302992	0.149684
HG3A.0017.Faecalibacterium prausnitzii	Antihistamines_Oral_R06A	0.0628728	0.00303371	0.149744
HG3A.0329.Eubacteriales sp.	Antidiabetics_not_Insulins_A10B	-0.0628491	0.00304477	0.150162
HG3A.0312.Eubacteriales sp.	Paracetamol_N02BE01	-0.0628404	0.00304882	0.150234
HG3A.0255.Oscillospiraceae sp.	PPI_A02BC	-0.06283	0.0030537	0.150348
HG3A.0142.Oscillospiraceae sp.	Metformin_ALL	-0.0628207	0.00305807	0.150435
HG3A.0538.Erysipelatoclostridium ramosum	Metformin_ALL	0.0628055	0.00306519	0.150483
HG3A.0550.Clostridia sp.	PPI_A02BC	-0.0628004	0.00306759	0.150483
HG3A.0020.Ruthenibacterium lactatiformans	Terbutaline_inhalants_R03AC03	0.0627999	0.00306783	0.150483
HG3A.0132.Eubacteriales sp.	Antidiabetics_not_Insulins_A10B	-0.0627966	0.0030694	0.150483
HG3A.0300.Eubacteriales sp.	Drugs_obstructive_ariways_R03	-0.0627789	0.00307773	0.150675
HG3A.0289.Eubacteriales sp.	Adrenergics_Inhalants_R03A	-0.0627746	0.00307975	0.150675
HG3A.0311.Eubacteriales sp.	Other_analgetics_antipyretics_N02B	-0.0627718	0.00308107	0.150675
HG3A.1279.Alloscardovia omnicolens	Lipid_lowerers_C10A	0.0627482	0.00309224	0.151056
HG3A.0048.Clostridium sp. TM06-18	Drugs_peptic_ulcers_reflux_A02B	0.0627444	0.00309407	0.151056
HG3A.0362.Enterocloster aldenensis	Beta_blockers_selective_C07AB	0.0627361	0.00309797	0.15112
HG3A.0083.Eubacteriales sp.	ARBs_C09CA	-0.0627228	0.0031043	0.151302
HG3A.0001.Blautia obeum	Beta_blockers_selective_C07AB	0.0626876	0.00312111	0.151993
HG3A.0284.Eubacteriales sp.	ARBs_ALL	-0.0626759	0.00312669	0.152137
HG3A.0235.Eubacteriales sp.	ARBs_C09CA	-0.0626688	0.00313007	0.152175
HG3A.0162.Eubacteriales sp.	Agents_RAS_system_C09	-0.062636	0.00314583	0.152813
HG3A.0228.Sutterella sp. KLE1602	Adrenergics_Beta2_agonist_Inhalants_R03AC	-0.0626206	0.00315326	0.153046
HG3A.0124.Anaerostipes hadrus	Calcium_channel_blockers_C08	-0.0625869	0.00316958	0.153458
HG3A.0398.Firmicutes sp.	Cough_Cold_preparations_R05	-0.0625868	0.0031696	0.153458
HG3A.0161.Eubacteriales sp.	Levothyroxine_H03AA01	-0.0625862	0.00316991	0.153458
HG3A.0450.Eubacteriales sp.	Betablockers_C07	-0.0625802	0.00317283	0.153458
HG3A.0644.Eubacteriales sp.	Betablockers_C07	-0.0625757	0.00317497	0.153458
HG3A.0208.Ruminococcus sp. AF17-22AC	Drugs_obstructive_ariways_R03	-0.0625704	0.00317759	0.153458
HG3A.0376.Eubacteriales sp.	Nasal_preparations_R01	0.0625362	0.00319422	0.154085
HG3A.0516.Eubacteriales sp.	Antidiabetics_not_Insulins_A10B	-0.0625302	0.00319716	0.154085
HG3A.0682.Clostridia sp.	Betamethasone_oral_H02AB01	-0.0625274	0.00319851	0.154085
HG3A.0585.Eubacteriales sp.	NSAID_Diclofenac_M01AB05	0.0624984	0.00321272	0.154122
HG3A.0334.Eubacteriales sp.	Paracetamol_N02BE01	-0.06249	0.00321686	0.154122
HG3A.0192.Eubacteriales sp.	Metoprolol_ALL	-0.0624831	0.00322025	0.154122
HG3A.0157.Blautia sp. AF19-10LB	PPI_Omeprazol_A02BC01	-0.0624821	0.00322076	0.154122
HG3A.1284.Candidatus Borkfalkiales sp.	Corticosteroids_Nasal_R01AD	0.0624686	0.00322736	0.154122
HG3A.0628.Eubacteriales sp.	Lipid_lowerers_C10A	-0.0624636	0.00322983	0.154122
HG3A.0373.Eubacteriales sp.	PPI_A02BC	-0.0624605	0.0032314	0.154122
HG3A.0110.Akkermansia muciniphila	Glucocorticoids_oral_H02AB	-0.062459	0.00323213	0.154122
HG3A.0316.Eubacteriales sp.	Beta_blockers_selective_C07AB	-0.0624562	0.00323348	0.154122
HG3A.0137.Eubacteriales sp.	Antidiabetics_A10	-0.0624552	0.00323401	0.154122
HG3A.1296.Clostridium sp. BSD2780061688st1 H5	Phenylpropanolamine_R01BA01	0.0624501	0.00323652	0.154122
HG3A.0042.Faecalibacterium sp.	Antidiabetics_A10	-0.0624436	0.00323971	0.154122
HG3A.0680.Streptococcus anginosus	Antidiabetics_A10	0.0624432	0.0032399	0.154122
HG3A.0211.Eubacteriales sp.	Antidepressants_SSRI_N06AB	-0.0624423	0.00324035	0.154122
HG3A.0531.Eubacteriales sp.	Adrenergics_Inhalants_R03A	-0.062442	0.00324051	0.154122
HG3A.0966.Oscillospiraceae sp.	Antidepressants_SSRI_N06AB	-0.0624396	0.00324168	0.154122
HG3A.0005.Phocaeicola vulgatus	Lipid_lowerers_C10A	0.0624337	0.0032446	0.154134
HG3A.0285.Enterocloster citroniae	Metformin_ALL	0.062426	0.00324842	0.154134
HG3A.0117.Streptococcus parasanguinis	Paracetamol_ALL	0.0624136	0.00325458	0.154134
HG3A.0213.Eubacteriales sp.	Antidiabetics_not_Insulins_A10B	-0.062398	0.00326235	0.154134
HG3A.0932.Massilicoli timonensis	ARBs_ALL	-0.0623895	0.00326658	0.154134
HG3A.0250.Eubacteriales sp.	PPI_A02BC	-0.0623874	0.00326762	0.154134
HG3A.0343.Oscillospiraceae sp.	Antidiabetics_not_Insulins_A10B	-0.0623732	0.00327469	0.154134
HG3A.0537.Eubacteriales sp.	Drugs_peptic_ulcers_reflux_A02B	-0.0623721	0.00327525	0.154134
HG3A.0046.Oscillibacter sp.	Metoprolol_ALL	-0.0623719	0.00327536	0.154134
HG3A.0508.Clostridia sp.	Paracetamol_ALL	-0.062371	0.00327583	0.154134
HG3A.0372.Oscillibacter sp.	Nasal_preparations_R01	0.0623692	0.00327669	0.154134
HG3A.1196.Haemophilus pittmaniae	NSAID_Ibuprofen_M01AE01	-0.0623663	0.00327814	0.154134
HG3A.0857.Eubacteriales sp.	Betablockers_C07	-0.0623556	0.00328352	0.154134
HG3A.0111.Ruminococcus sp. AF21-42	PPI_Omeprazol_A02BC01	-0.0623537	0.00328445	0.154134
HG3A.0345.Eubacteriales sp.	Antidiabetics_not_Insulins_A10B	-0.0623529	0.00328485	0.154134
HG3A.0168.Intestinibacillus sp. Marseille-P4005	ARBs_C09CA	0.0623508	0.00328592	0.154134
HG3A.0869.Rubneribacter badeniensis	Expectorants_excl_cough_supressants_R05C	0.0623445	0.00328907	0.154134
HG3A.0161.Eubacteriales sp.	Beta_blockers_selective_C07AB	-0.062335	0.00329385	0.154134
HG3A.0144.Eubacteriales sp.	Simvastatin_C10AA01	-0.062333	0.00329485	0.154134
HG3A.0066.Bacteroides caccae	Expectorants_excl_cough_supressants_R05C	-0.0623328	0.00329496	0.154134
HG3A.0483.Bacteria sp.	Laxatives_A06A	-0.0623241	0.00329928	0.154212
HG3A.0416.Blautia sp.	Antidepressants_N06A	0.0623094	0.00330671	0.154435
HG3A.0245.Oscillibacter sp.	Metoprolol_ALL	-0.0623018	0.00331052	0.154489
HG3A.0547.Eubacteriales sp.	Metoprolol_ALL	-0.0622918	0.00331556	0.1546
HG3A.0268.Eubacteriales sp.	NSAID_M01AB	0.0622816	0.00332074	0.154711
HG3A.0014.Clostridium phoceensis	Metformin_ALL	-0.0622766	0.00332325	0.154711
HG3A.0242.Eubacteriales sp.	Drugs_obstructive_ariways_R03	-0.0622424	0.0033406	0.155194
HG3A.0179.Eubacteriales sp.	Drugs_obstructive_ariways_R03	-0.0622415	0.00334105	0.155194
HG3A.0011.Clostridia sp.	Glucocorticoids_oral_H02AB	0.0622287	0.00334759	0.155194
HG3A.0886.Enterococcus faecium	Inhalation_steroids_ALL	-0.0622278	0.00334805	0.155194
HG3A.0071.Streptococcus salivarius	Nasal_preparations_R01	0.0622262	0.00334887	0.155194
HG3A.0261.Ruminococcus sp. B05	Cough_Cold_preparations_R05	-0.0622247	0.00334965	0.155194
HG3A.0162.Eubacteriales sp.	Corticosteroids_oral_H02A	-0.0622049	0.00335973	0.155376
HG3A.0272.Clostridia sp.	Drugs_peptic_ulcers_reflux_A02B	-0.0622038	0.00336031	0.155376
HG3A.0237.Prevotella copri	NSAID_Ibuprofen_M01AE01	-0.0622013	0.00336158	0.155376
HG3A.0705.Streptococcus oralis subsp. oralis	Laxatives_A06A	0.0621906	0.00336707	0.155506
HG3A.0619.Blautia producta	Levothyroxine_H03AA01	0.062183	0.00337096	0.155562
HG3A.0747.Anaerostipes caccae	Drugs_obstructive_ariways_R03	0.062168	0.00337866	0.155636
HG3A.0362.Enterocloster aldenensis	Betablockers_C07	0.0621668	0.00337925	0.155636
HG3A.0406.Eubacteriales sp.	Antidiabetics_not_Insulins_A10B	-0.0621642	0.0033806	0.155636
HG3A.0445.Oscillospiraceae sp.	Corticosteroids_Nasal_R01AD	-0.0621497	0.00338805	0.155856
HG3A.0884.Lactobacillus gasseri	Calcium_channel_blockers_C08	0.0621357	0.00339526	0.156064
HG3A.0193.Eubacteriales sp.	PPI_Omeprazol_A02BC01	-0.0621177	0.0034046	0.156362
HG3A.0630.Eubacteriales sp.	Metoprolol_ALL	-0.0621128	0.00340712	0.156362
HG3A.0375.Oscillospiraceae sp.	PPI_Omeprazol_A02BC01	-0.0621052	0.00341107	0.156419
HG3A.0055.Barnesiella intestinihominis	Metformin_ALL	-0.0620925	0.00341762	0.156493
HG3A.0080.Eubacteriales sp.	Drugs_obstructive_ariways_R03	0.0620917	0.00341806	0.156493
HG3A.0224.Bacteroides finegoldii	NSAID_Naproxen_M01AE02	-0.0620808	0.00342374	0.156508
HG3A.0270.Eubacteriales sp.	Corticosteroids_oral_H02A	-0.0620807	0.00342376	0.156508
HG3A.0450.Eubacteriales sp.	Beta_blockers_selective_C07AB	-0.0620609	0.00343408	0.156527
HG3A.0048.Clostridium sp. TM06-18	Drugs_acid_related_disorders_A02	0.0620586	0.0034353	0.156527
HG3A.0155.Coprococcus eutactus	Agents_RAS_system_C09	-0.062053	0.00343821	0.156527
HG3A.0395.Lachnoclostridium sp. An138	Corticosteroids_Nasal_Mometasone_R01AD09	0.0620501	0.00343972	0.156527
HG3A.0334.Eubacteriales sp.	Other_analgetics_antipyretics_N02B	-0.0620495	0.00344004	0.156527
HG3A.0560.Oscillospiraceae sp.	Antidiabetics_A10	-0.0620455	0.0034421	0.156527
HG3A.0372.Oscillibacter sp.	Metformin_ALL	-0.062041	0.00344448	0.156527
HG3A.0495.Flavonifractor sp. An10	Nasal_preparations_R01	0.0620173	0.0034569	0.156527
HG3A.0095.Streptococcus thermophilus	Drugs_peptic_ulcers_reflux_A02B	0.0620148	0.00345821	0.156527
HG3A.0376.Eubacteriales sp.	Antidiabetics_A10	-0.0620128	0.00345923	0.156527
HG3A.0417.Sellimonas intestinalis	Drugs_obstructive_ariways_R03	0.0620092	0.00346115	0.156527
HG3A.0143.Sutterella wadsworthensis	Nasal_preparations_R01	-0.0620083	0.00346163	0.156527
HG3A.0380.Oscillospiraceae sp.	Metoprolol_ALL	-0.0620066	0.00346249	0.156527
HG3A.0079.Flavonifractor plautii	Paracetamol_ALL	0.0620065	0.00346253	0.156527
HG3A.0002.Ruminococcus sp. AM42-11	Antidiabetics_A10	0.0620027	0.00346456	0.156527
HG3A.0306.Eubacteriales sp.	Antidiabetics_A10	-0.061996	0.00346809	0.156565
HG3A.0200.Peptostreptococcaceae sp.	Antidepressants_N06A	-0.0619823	0.00347529	0.156768
HG3A.0363.Eubacteriales sp.	Paracetamol_ALL	-0.0619741	0.00347962	0.156771
HG3A.0448.Clostridium sp. OM07-9AC	PPI_A02BC	-0.0619681	0.00348279	0.156771
HG3A.0215.Eubacteriales sp.	Adrenergics_Inhalants_R03A	-0.0619639	0.00348497	0.156771
HG3A.0142.Oscillospiraceae sp.	Antidepressants_SSRI_N06AB	-0.0619617	0.00348614	0.156771
HG3A.0809.Erysipelotrichales sp.	Metformin_ALL	0.061943	0.00349605	0.156988
HG3A.0284.Eubacteriales sp.	Metoprolol_ALL	-0.0619374	0.00349902	0.156988
HG3A.0118.Eubacteriales sp.	ARBs_ALL	-0.0619373	0.00349906	0.156988
HG3A.0122.Eggerthellales sp.	Drugs_obstructive_ariways_R03	-0.0619266	0.00350477	0.157123
HG3A.1296.Clostridium sp. BSD2780061688st1 H5	Mucolytics_comb_R05CB10	0.0619132	0.00351186	0.157245
HG3A.0375.Oscillospiraceae sp.	Diuretics_C03	-0.0619113	0.0035129	0.157245
HG3A.0633.Eubacteriales sp.	Adrenergics_Inhalants_R03A	-0.061906	0.0035157	0.157249
HG3A.0405.Eubacteriales sp.	Metoprolol_ALL	-0.0618928	0.00352274	0.157305
HG3A.0102.Eubacteriales sp.	Adrenergics_Beta2_agonist_Inhalants_R03AC	-0.0618908	0.00352384	0.157305
HG3A.0084.Eubacteriales sp.	Drugs_acid_related_disorders_A02	-0.0618885	0.00352506	0.157305
HG3A.0141.Alistipes senegalensis	Adrenergics_Inhalants_R03A	-0.0618562	0.00354234	0.157835
HG3A.0198.Intestinimonas massiliensis	ARBs_ALL	-0.0618561	0.00354237	0.157835
HG3A.0515.Clostridia sp.	Drugs_acid_related_disorders_A02	-0.0618422	0.00354987	0.158048
HG3A.0408.Eubacteriales sp.	Metformin_ALL	-0.061821	0.00356125	0.158321
HG3A.0747.Anaerostipes caccae	Antidiabetics_not_Insulins_A10B	0.0618189	0.00356241	0.158321
HG3A.0010.Faecalibacterium prausnitzii	Antihistamines_Oral_Other_R06AX	0.0618156	0.00356418	0.158321
HG3A.0571.Longicatena caecimuris	Antihistamines_Oral_Other_R06AX	0.0617923	0.00357675	0.15872
HG3A.1203.Oscillospiraceae sp.	Inhalation_steroids_ALL	0.0617889	0.0035786	0.15872
HG3A.1550.Bacteroides sp. HF-5092	Paracetamol_ALL	0.0617672	0.00359035	0.158984
HG3A.0692.Eubacteriales sp.	NSAID_Naproxen_M01AE02	0.0617629	0.0035927	0.158984
HG3A.0687.Coprococcus sp. AM27-12LB	NSAID_and_Glucosamine_M01A	0.0617628	0.00359277	0.158984
HG3A.0118.Eubacteriales sp.	Cough_Cold_preparations_R05	-0.0617544	0.00359733	0.159062
HG3A.0431.Clostridiaceae sp.	Antidepressants_N06A	0.0617432	0.00360342	0.159062
HG3A.0419.Eubacteriales sp.	Drugs_obstructive_ariways_R03	-0.0617399	0.0036052	0.159062
HG3A.0182.Coprobacter fastidiosus	PPI_A02BC	-0.0617367	0.00360697	0.159062
HG3A.0255.Oscillospiraceae sp.	Drugs_acid_related_disorders_A02	-0.0617336	0.00360866	0.159062
HG3A.0285.Enterocloster citroniae	Antidiabetics_A10	0.0617294	0.00361093	0.159062
HG3A.0117.Streptococcus parasanguinis	Corticosteroids_Nasal_Mometasone_R01AD09	0.0617207	0.00361568	0.159097
HG3A.0312.Eubacteriales sp.	Other_analgetics_antipyretics_N02B	-0.0617179	0.0036172	0.159097
HG3A.0917.Eubacteriales sp.	Adrenergics_Inhalants_R03A	-0.0617127	0.00362009	0.159103
HG3A.0018.Lachnospiraceae sp.	Amlodipine_C08CA01	-0.0617014	0.00362626	0.159254
HG3A.0157.Blautia sp. AF19-10LB	Statins_C10AA	-0.0616909	0.00363204	0.159357
HG3A.0070.Faecalibacterium sp. OF04-11AC	Thiazides_ALL	-0.0616832	0.00363625	0.159357
HG3A.0314.Mediterraneibacter glycyrrhizinilyticus	Losartan_C09CA01	0.0616647	0.00364643	0.159357
HG3A.0184.Eubacteriales sp.	Drugs_acid_related_disorders_A02	-0.0616601	0.00364896	0.159357
HG3A.0223.Oscillospiraceae sp.	Beta_blockers_selective_C07AB	-0.0616595	0.00364927	0.159357
HG3A.0162.Eubacteriales sp.	Metoprolol_ALL	-0.0616465	0.00365643	0.159357
HG3A.0096.Ruminococcus sp. AM36-2AA	Lipid_lowerers_C10A	-0.0616377	0.00366133	0.159357
HG3A.0264.Eubacteriales sp.	Beta_blockers_selective_C07AB	-0.0616346	0.00366301	0.159357
HG3A.0284.Eubacteriales sp.	ARBs_C09CA	-0.0616314	0.00366477	0.159357
HG3A.0431.Clostridiaceae sp.	Corticosteroids_oral_H02A	0.0616262	0.00366766	0.159357
HG3A.0312.Eubacteriales sp.	Betablockers_C07	-0.0616252	0.00366825	0.159357
HG3A.0113.Eubacteriales sp.	Betamethasone_oral_H02AB01	-0.0616157	0.00367351	0.159357
HG3A.0548.Eubacteriales sp.	Corticosteroids_Nasal_Mometasone_R01AD09	0.0616106	0.00367631	0.159357
HG3A.0143.Sutterella wadsworthensis	Corticosteroids_Nasal_R01AD	-0.0616066	0.00367855	0.159357
HG3A.0321.Eubacteriales sp.	Paracetamol_N02BE01	-0.0616006	0.00368188	0.159357
HG3A.0364.Eubacteriales sp.	Thiazides_ALL	-0.0615946	0.00368518	0.159357
HG3A.0142.Oscillospiraceae sp.	Antidiabetics_not_Insulins_A10B	-0.0615893	0.00368813	0.159357
HG3A.0753.Clostridium disporicum	Antidepressants_N06A	-0.0615869	0.00368946	0.159357
HG3A.0097.Clostridium sp. AM49-4BH	Antidepressants_N06A	-0.0615867	0.00368959	0.159357
HG3A.0245.Oscillibacter sp.	Beta_blockers_selective_C07AB	-0.0615866	0.00368968	0.159357
HG3A.0406.Eubacteriales sp.	Betamethasone_oral_H02AB01	-0.0615797	0.00369349	0.159357
HG3A.0502.Eubacteriales sp.	Drugs_peptic_ulcers_reflux_A02B	-0.0615764	0.00369535	0.159357
HG3A.0347.Clostridium sp. AT4	Budesonide_Inhalants_R03BA02	0.0615717	0.00369792	0.159357
HG3A.0280.Eubacteriales sp.	Other_analgetics_antipyretics_N02B	-0.0615715	0.00369807	0.159357
HG3A.0884.Lactobacillus gasseri	Lipid_lowerers_C10A	0.0615712	0.00369824	0.159357
HG3A.0531.Eubacteriales sp.	Paracetamol_ALL	-0.0615651	0.00370164	0.159357
HG3A.0416.Blautia sp.	Metoprolol_ALL	0.0615567	0.00370635	0.159357
HG3A.0395.Lachnoclostridium sp. An138	Nasal_preparations_R01	0.0615515	0.00370922	0.159357
HG3A.0563.Eubacteriales sp.	Corticosteroids_Nasal_Mometasone_R01AD09	0.0615498	0.00371021	0.159357
HG3A.0425.Eisenbergiella massiliensis	Adrenergics_Inhalants_R03A	0.0615459	0.00371234	0.159357
HG3A.0490.Eubacteriales sp.	ASA_anticoag_B01AC06	0.061539	0.00371622	0.159357
HG3A.0365.[Clostridium] innocuum	Antidiabetics_not_Insulins_A10B	0.0615389	0.00371631	0.159357
HG3A.0453.Eubacteriales sp.	Budesonide_Inhalants_R03BA02	-0.0615167	0.00372874	0.159662
HG3A.0465.Lactobacillus delbrueckii subsp. bulgaricus	Atorvastatin_C10AA05	-0.0615164	0.00372892	0.159662
HG3A.0375.Oscillospiraceae sp.	Nasal_topical_R01A	-0.0615088	0.0037332	0.159728
HG3A.0079.Flavonifractor plautii	ARBs_C09CA	0.0615037	0.00373608	0.159734
HG3A.0970.Eubacteriales sp.	Drugs_obstructive_ariways_R03	-0.0614756	0.00375188	0.160226
HG3A.0515.Clostridia sp.	Drugs_peptic_ulcers_reflux_A02B	-0.0614643	0.00375829	0.160226
HG3A.0368.Clostridia sp.	Adrenergics_Beta2_agonist_Inhalants_R03AC	-0.0614628	0.00375915	0.160226
HG3A.0884.Lactobacillus gasseri	Drugs_peptic_ulcers_reflux_A02B	0.0614541	0.00376406	0.160226
HG3A.0917.Eubacteriales sp.	Adrenergics_Beta2_agonist_Inhalants_R03AC	-0.0614436	0.00377004	0.160226
HG3A.0125.Eubacteriales sp.	ARBs_C09CA	-0.0614411	0.00377146	0.160226
HG3A.0100.Eubacteriales sp.	Antidiabetics_not_Insulins_A10B	-0.0614369	0.00377381	0.160226
HG3A.0162.Eubacteriales sp.	NSAID_and_Glucosamine_M01A	-0.0614366	0.00377402	0.160226
HG3A.0421.Eubacteriales sp.	Antidiabetics_not_Insulins_A10B	-0.0614348	0.00377503	0.160226
HG3A.0573.Eubacteriales sp.	Antidepressants_N06A	-0.0614346	0.00377514	0.160226
HG3A.0063.Blautia sp. SG-772	Antidiabetics_not_Insulins_A10B	-0.0614231	0.00378166	0.160378
HG3A.0547.Eubacteriales sp.	Antidepressants_N06A	-0.0614176	0.00378481	0.160378
HG3A.0018.Lachnospiraceae sp.	Paracetamol_N02BE01	0.0614137	0.00378701	0.160378
HG3A.1182.Eubacterium callanderi	Insulins_and_analouges_A10A	0.0613923	0.00379924	0.160779
HG3A.0307.Anaerotruncus colihominis	Beta_blockers_selective_C07AB	0.0613874	0.00380207	0.160782
HG3A.0659.Eubacteriales sp.	ARBs_ALL	0.061374	0.00380973	0.160951
HG3A.0103.Eubacteriales sp.	Antidiabetics_not_Insulins_A10B	-0.0613685	0.00381285	0.160951
HG3A.0079.Flavonifractor plautii	Sertraline_N06AB06	0.0613659	0.00381438	0.160951
HG3A.0375.Oscillospiraceae sp.	Drugs_acid_related_disorders_A02	-0.0613569	0.00381953	0.161052
HG3A.0168.Intestinibacillus sp. Marseille-P4005	Drugs_peptic_ulcers_reflux_A02B	0.0613506	0.00382315	0.161088
HG3A.0611.Bacteroides sp.	Platelet_aggregation_inhibitors_B01AC	0.0613415	0.00382837	0.161191
HG3A.0628.Eubacteriales sp.	NSAID_and_Glucosamine_M01A	0.0613255	0.00383762	0.161361
HG3A.0724.Clostridia sp.	Cough_Cold_preparations_R05	-0.0613249	0.00383796	0.161361
HG3A.0153.Eubacteriales sp.	Drugs_peptic_ulcers_reflux_A02B	-0.0613128	0.00384495	0.16144
HG3A.0525.Victivallis lenta	Drugs_obstructive_ariways_R03	-0.061312	0.00384539	0.16144
HG3A.0409.Eubacteriales sp.	Adrenergics_Beta2_agonist_Inhalants_R03AC	-0.0612941	0.00385577	0.161635
HG3A.0849.Oscillospiraceae sp.	Drugs_obstructive_ariways_R03	-0.0612879	0.00385935	0.161635
HG3A.0662.Eubacteriales sp.	NSAID_Naproxen_M01AE02	0.0612869	0.0038599	0.161635
HG3A.0188.Eubacteriales sp.	PPI_A02BC	-0.0612821	0.0038627	0.161635
HG3A.0092.Eubacteriales sp.	Betamethasone_oral_H02AB01	-0.06128	0.00386395	0.161635
HG3A.0178.Eubacteriales sp.	Betamethasone_oral_H02AB01	-0.0612659	0.00387211	0.161804
HG3A.0659.Eubacteriales sp.	NSAID_Naproxen_M01AE02	0.0612581	0.00387666	0.161804
HG3A.0421.Eubacteriales sp.	Drugs_peptic_ulcers_reflux_A02B	-0.0612518	0.00388035	0.161804
HG3A.0162.Eubacteriales sp.	Glucocorticoids_oral_H02AB	-0.0612446	0.00388452	0.161804
HG3A.0305.Eubacteriales sp.	Corticosteroids_oral_H02A	-0.0612399	0.00388726	0.161804
HG3A.0537.Eubacteriales sp.	Antidepressants_N06A	-0.0612371	0.0038889	0.161804
HG3A.0878.Eubacteriales sp.	Drugs_peptic_ulcers_reflux_A02B	-0.0612331	0.00389124	0.161804
HG3A.0494.Merdimonas faecis	Cough_Cold_preparations_R05	0.0612317	0.00389203	0.161804
HG3A.0417.Sellimonas intestinalis	Terbutaline_inhalants_R03AC03	0.0612294	0.0038934	0.161804
HG3A.0149.Eubacteriales sp.	Adrenergics_Beta2_agonist_Inhalants_R03AC	-0.0612253	0.00389582	0.161804
HG3A.0178.Eubacteriales sp.	Drugs_acid_related_disorders_A02	-0.0612058	0.00390724	0.162152
HG3A.0673.Eubacteriales sp.	Metformin_ALL	-0.0611985	0.00391149	0.162152
HG3A.0211.Eubacteriales sp.	Drugs_obstructive_ariways_R03	-0.0611967	0.00391254	0.162152
HG3A.0548.Eubacteriales sp.	Antidiabetics_A10	-0.0611823	0.00392099	0.162386
HG3A.0150.Alistipes sp. AF17-16	Antihistamines_Oral_R06A	-0.0611491	0.00394057	0.163072
HG3A.0085.Eubacteriales sp.	Antidiabetics_not_Insulins_A10B	-0.0611447	0.00394316	0.163072
HG3A.0083.Eubacteriales sp.	Agents_RAS_system_C09	-0.0611282	0.00395295	0.163307
HG3A.0196.Eubacteriales sp.	Metoprolol_ALL	-0.0611217	0.00395683	0.163307
HG3A.0653.Eubacteriales sp.	ARBs_ALL	-0.0611209	0.00395728	0.163307
HG3A.0283.Erysipelotrichales sp.	Antidiabetics_not_Insulins_A10B	-0.061106	0.00396615	0.163557
HG3A.0184.Eubacteriales sp.	Metformin_ALL	-0.0610932	0.00397376	0.163697
HG3A.0076.Clostridium sp. AF37-5	ARBs_C09CA	-0.0610881	0.0039768	0.163697
HG3A.0604.Eubacteriales sp.	NSAID_and_Glucosamine_M01A	-0.0610861	0.00397799	0.163697
HG3A.0301.Firmicutes sp.	Antidiabetics_A10	-0.0610644	0.0039909	0.163752
HG3A.0687.Coprococcus sp. AM27-12LB	Betablockers_C07	0.0610641	0.00399108	0.163752
HG3A.0157.Blautia sp. AF19-10LB	Lipid_lowerers_C10A	-0.0610636	0.0039914	0.163752
HG3A.0070.Faecalibacterium sp. OF04-11AC	Corticosteroids_Nasal_R01AD	-0.0610631	0.0039917	0.163752
HG3A.0884.Lactobacillus gasseri	Laxatives_A06A	0.061056	0.00399597	0.163752
HG3A.0721.Eubacteriales sp.	Metformin_ALL	-0.0610556	0.00399621	0.163752
HG3A.0182.Coprobacter fastidiosus	Drugs_peptic_ulcers_reflux_A02B	-0.0610406	0.00400514	0.163844
HG3A.0391.Roseburia sp. AM59-24XD	Lipid_lowerers_C10A	-0.0610385	0.00400643	0.163844
HG3A.0219.Eubacterium sp. AF16-48	Corticosteroids_oral_H02A	-0.0610377	0.00400691	0.163844
HG3A.0415.Holdemania massiliensis	Corticosteroids_oral_H02A	-0.0610282	0.00401261	0.163962
HG3A.0018.Lachnospiraceae sp.	Insulins_and_analouges_A10A	-0.0610215	0.00401665	0.164011
HG3A.0194.Intestinibacter sp.	Antidiabetics_not_Insulins_A10B	-0.0610125	0.00402204	0.164116
HG3A.0046.Oscillibacter sp.	Inhalation_steroids_ALL	-0.0609561	0.0040561	0.165071
HG3A.0154.Eubacteriales sp.	Beta_blockers_selective_C07AB	-0.0609535	0.00405768	0.165071
HG3A.0097.Clostridium sp. AM49-4BH	Beta_blockers_selective_C07AB	-0.0609533	0.00405782	0.165071
HG3A.0140.Clostridia sp.	Other_analgetics_antipyretics_N02B	-0.0609519	0.00405868	0.165071
HG3A.0238.Clostridiaceae sp.	PPI_Omeprazol_A02BC01	-0.0609503	0.00405963	0.165071
HG3A.0925.Oscillospiraceae sp.	Antidepressants_N06A	-0.0609428	0.00406424	0.165143
HG3A.0137.Eubacteriales sp.	Lipid_lowerers_C10A	-0.0609355	0.00406865	0.165176
HG3A.0687.Coprococcus sp. AM27-12LB	NSAID_Naproxen_M01AE02	0.0609319	0.00407083	0.165176
HG3A.0274.Turicibacter sanguinis	Beta_blockers_selective_C07AB	-0.0609274	0.00407359	0.165176
HG3A.0161.Eubacteriales sp.	Other_analgetics_antipyretics_N02B	-0.0609026	0.00408872	0.165674
HG3A.0118.Eubacteriales sp.	Betablockers_C07	-0.0608902	0.0040963	0.165866
HG3A.0375.Oscillospiraceae sp.	Formoterol_budesonide_inhalants_R03AK07	-0.0608814	0.00410168	0.165968
HG3A.0401.Clostridia sp.	Terbutaline_inhalants_R03AC03	-0.0608738	0.00410634	0.165973
HG3A.0421.Eubacteriales sp.	Antidiabetics_A10	-0.0608628	0.00411306	0.165973
HG3A.0239.[Ruminococcus] gnavus	Inhalation_steroids_ALL	0.060861	0.0041142	0.165973
HG3A.0635.Eubacteriales sp.	Nasal_preparations_R01	0.0608507	0.00412049	0.165973
HG3A.0366.Holdemanella sp.	Beta_blockers_selective_C07AB	-0.060849	0.00412156	0.165973
HG3A.0651.Eubacteriales sp.	Metformin_ALL	-0.0608488	0.00412172	0.165973
HG3A.0238.Clostridiaceae sp.	Betablockers_C07	-0.0608487	0.00412178	0.165973
HG3A.0220.Veillonella parvula	PPI_Omeprazol_A02BC01	0.0608432	0.00412513	0.165993
HG3A.0107.Eubacteriales sp.	Other_analgetics_antipyretics_N02B	0.0608352	0.00413007	0.166077
HG3A.0141.Alistipes senegalensis	Antidiabetics_not_Insulins_A10B	-0.0608093	0.00414606	0.166536
HG3A.0652.Eubacteriales sp.	Antidiabetics_not_Insulins_A10B	-0.0607985	0.00415273	0.166536
HG3A.0767.Clostridia sp.	Drugs_acid_related_disorders_A02	-0.0607985	0.00415278	0.166536
HG3A.0316.Eubacteriales sp.	Nasal_topical_R01A	0.0607982	0.00415295	0.166536
HG3A.0184.Eubacteriales sp.	Paracetamol_N02BE01	-0.0607859	0.00416059	0.166679
HG3A.0255.Oscillospiraceae sp.	PPI_Omeprazol_A02BC01	-0.0607832	0.00416225	0.166679
HG3A.1782.Gemella morbillorum	Drugs_peptic_ulcers_reflux_A02B	0.0607696	0.00417068	0.166748
HG3A.0113.Eubacteriales sp.	PPI_A02BC	-0.0607633	0.00417463	0.166748
HG3A.1304.Intestinimonas massiliensis	NSAID_and_Glucosamine_M01A	0.0607599	0.00417672	0.166748
HG3A.0021.Oscillibacter sp. PEA192	Drugs_peptic_ulcers_reflux_A02B	0.060758	0.00417792	0.166748
HG3A.1212.Oscillospiraceae sp.	Adrenergics_Beta2_agonist_Inhalants_R03AC	0.0607574	0.0041783	0.166748
HG3A.0274.Turicibacter sanguinis	Antidepressants_SSRI_N06AB	-0.0607515	0.00418198	0.16678
HG3A.0275.Proteobacteria sp.	Drugs_obstructive_ariways_R03	-0.0607428	0.00418738	0.16678
HG3A.0001.Blautia obeum	Drugs_obstructive_ariways_R03	0.0607395	0.00418948	0.16678
HG3A.0006.Dorea formicigenerans	Platelet_aggregation_inhibitors_B01AC	-0.0607377	0.00419057	0.16678
HG3A.0347.Clostridium sp. AT4	Adrenergics_Inhalants_R03A	0.0607307	0.00419493	0.166823
HG3A.0117.Streptococcus parasanguinis	Cough_suppress_expectorants_R05F	0.0607227	0.00419996	0.166823
HG3A.0197.Eubacteriales sp.	Metformin_ALL	-0.0607222	0.00420026	0.166823
HG3A.0516.Eubacteriales sp.	Metformin_ALL	-0.0607155	0.00420448	0.166875
HG3A.0272.Clostridia sp.	PPI_A02BC	-0.0607036	0.00421196	0.166875
HG3A.0612.Oscillospiraceae sp.	Metformin_ALL	-0.0607	0.00421417	0.166875
HG3A.0437.Oscillospiraceae sp.	Terbutaline_inhalants_R03AC03	-0.0606953	0.00421716	0.166875
HG3A.0303.Erysipelotrichales sp.	Metoprolol_ALL	-0.0606786	0.00422767	0.166875
HG3A.0528.Eubacteriales sp.	Statins_C10AA	0.0606718	0.00423192	0.166875
HG3A.0179.Eubacteriales sp.	Beta_blockers_selective_C07AB	-0.0606703	0.00423286	0.166875
HG3A.0110.Akkermansia muciniphila	Other_analgetics_antipyretics_N02B	-0.0606676	0.00423457	0.166875
HG3A.0025.Faecalibacterium prausnitzii	Antidiabetics_not_Insulins_A10B	-0.0606641	0.00423677	0.166875
HG3A.0465.Lactobacillus delbrueckii subsp. bulgaricus	Phenylpropanolamine_R01BA01	0.0606629	0.00423758	0.166875
HG3A.0317.Eubacteriales sp.	Corticosteroids_Nasal_R01AD	0.0606622	0.00423801	0.166875
HG3A.0633.Eubacteriales sp.	Betamethasone_oral_H02AB01	-0.0606608	0.00423888	0.166875
HG3A.0305.Eubacteriales sp.	Glucocorticoids_oral_H02AB	-0.0606601	0.00423929	0.166875
HG3A.0085.Eubacteriales sp.	Beta_blockers_selective_C07AB	-0.0606562	0.00424177	0.166875
HG3A.0161.Eubacteriales sp.	Metoprolol_ALL	-0.0606465	0.00424789	0.166901
HG3A.0398.Firmicutes sp.	Betablockers_C07	-0.0606411	0.00425136	0.166901
HG3A.0375.Oscillospiraceae sp.	Corticosteroids_Nasal_R01AD	-0.0606369	0.00425397	0.166901
HG3A.0364.Eubacteriales sp.	ARBs_ALL	-0.0606363	0.00425437	0.166901
HG3A.0106.Alistipes ihumii	Levothyroxine_H03AA01	-0.0606295	0.00425867	0.166901
HG3A.0384.Oscillospiraceae sp.	Metoprolol_ALL	-0.060628	0.00425965	0.166901
HG3A.0001.Blautia obeum	Losartan_C09CA01	0.0606184	0.00426571	0.167026
HG3A.0808.Clostridium celatum	Beta_blockers_selective_C07AB	-0.0606002	0.00427728	0.167367
HG3A.1161.Oscillospiraceae sp.	Calcium_channel_blockers_C08	0.0605897	0.004284	0.167517
HG3A.0250.Eubacteriales sp.	Drugs_peptic_ulcers_reflux_A02B	-0.0605792	0.00429067	0.16754
HG3A.0230.Eubacteriales sp.	Corticosteroids_Nasal_R01AD	0.0605789	0.00429086	0.16754
HG3A.0085.Eubacteriales sp.	Metformin_ALL	-0.0605679	0.00429788	0.16754
HG3A.0491.Clostridiaceae sp.	Drugs_acid_related_disorders_A02	0.0605622	0.00430153	0.16754
HG3A.0884.Lactobacillus gasseri	Statins_C10AA	0.0605618	0.00430181	0.16754
HG3A.1132.Bacteroides sp.	Paracetamol_ALL	-0.0605617	0.00430188	0.16754
HG3A.0919.Ligilactobacillus salivarius	Lipid_lowerers_C10A	0.0605479	0.00431069	0.167771
HG3A.0202.Eubacteriales sp.	PPI_Omeprazol_A02BC01	-0.0605431	0.00431374	0.167777
HG3A.0149.Eubacteriales sp.	Beta_blockers_selective_C07AB	-0.0605373	0.00431748	0.16781
HG3A.0616.Oscillospiraceae sp.	Paracetamol_ALL	-0.060531	0.00432156	0.167829
HG3A.0692.Eubacteriales sp.	Metoprolol_ALL	0.0605276	0.00432374	0.167829
HG3A.0184.Eubacteriales sp.	Drugs_obstructive_ariways_R03	-0.0605068	0.00433709	0.168188
HG3A.0017.Faecalibacterium prausnitzii	Metformin_ALL	-0.0604979	0.00434288	0.168188
HG3A.0375.Oscillospiraceae sp.	Adrenergics_combinations_inhalants_R03AK	-0.0604927	0.00434623	0.168188
HG3A.0544.Eubacteriales sp.	NSAID_Ibuprofen_M01AE01	0.0604926	0.00434624	0.168188
HG3A.0251.Eubacterium sp. AM49-13BH	Cough_suppress_expectorants_R05F	-0.0604908	0.00434744	0.168188
HG3A.0209.Eubacteriales sp.	PPI_A02BC	-0.0604811	0.0043537	0.168295
HG3A.0092.Eubacteriales sp.	ARBs_ALL	-0.0604772	0.00435622	0.168295
HG3A.0102.Eubacteriales sp.	Metoprolol_ALL	-0.0604731	0.0043589	0.168295
HG3A.0482.Eubacteriales sp.	Nasal_topical_R01A	0.0604579	0.00436873	0.168515
HG3A.0200.Peptostreptococcaceae sp.	Metformin_ALL	-0.0604553	0.00437039	0.168515
HG3A.0322.Eubacteriales sp.	PPI_A02BC	-0.0604355	0.00438332	0.168901
HG3A.0397.Firmicutes sp.	Paracetamol_ALL	-0.0604289	0.00438756	0.168953
HG3A.1341.Limosilactobacillus vaginalis	Losartan_C09CA01	0.0604121	0.00439851	0.169263
HG3A.0254.Eubacteriales sp.	Laxatives_A06A	0.0604072	0.00440174	0.169275
HG3A.0069.Eubacteriales sp.	Betamethasone_oral_H02AB01	-0.0603987	0.0044073	0.169377
HG3A.0113.Eubacteriales sp.	ARBs_C09CA	-0.0603882	0.00441419	0.169458
HG3A.0153.Eubacteriales sp.	Betamethasone_oral_H02AB01	-0.0603865	0.00441526	0.169458
HG3A.0349.Eubacteriales sp.	Agents_RAS_system_C09	-0.0603713	0.00442526	0.169676
HG3A.0071.Streptococcus salivarius	Cough_Cold_preparations_R05	0.060369	0.00442675	0.169676
HG3A.0363.Eubacteriales sp.	Adrenergics_Beta2_agonist_Inhalants_R03AC	-0.0603605	0.00443234	0.169778
HG3A.0094.Clostridia sp.	Cough_mixture_Opium_derivate_R05FA02	-0.0603538	0.00443671	0.169834
HG3A.0162.Eubacteriales sp.	Betablockers_C07	-0.0603307	0.00445196	0.170305
HG3A.0638.Bacteria sp.	Inhalation_steroids_ALL	-0.0603074	0.00446735	0.170458
HG3A.0270.Eubacteriales sp.	Glucocorticoids_oral_H02AB	-0.0603063	0.00446808	0.170458
HG3A.0608.Clostridiaceae sp.	Metformin_ALL	-0.0602984	0.00447334	0.170458
HG3A.0691.Eubacteriales sp.	Other_analgetics_antipyretics_N02B	-0.0602957	0.00447511	0.170458
HG3A.0628.Eubacteriales sp.	ARBs_C09CA	-0.0602942	0.00447614	0.170458
HG3A.0016.Coprococcus comes	Antidiabetics_A10	-0.0602877	0.00448041	0.170458
HG3A.0196.Eubacteriales sp.	Expectorants_excl_cough_supressants_R05C	-0.0602871	0.00448085	0.170458
HG3A.0748.Lachnospiraceae sp.	Paracetamol_ALL	-0.0602804	0.0044853	0.170458
HG3A.0184.Eubacteriales sp.	Antidiabetics_not_Insulins_A10B	-0.0602802	0.00448539	0.170458
HG3A.0538.Erysipelatoclostridium ramosum	Adrenergics_Beta2_agonist_Inhalants_R03AC	0.0602797	0.00448577	0.170458
HG3A.0383.Eubacteriales sp.	Drugs_peptic_ulcers_reflux_A02B	-0.0602747	0.00448906	0.170458
HG3A.0442.Eubacteriales sp.	Drugs_obstructive_ariways_R03	-0.0602716	0.00449113	0.170458
HG3A.0284.Eubacteriales sp.	Lipid_lowerers_C10A	-0.0602595	0.00449917	0.170535
HG3A.0262.Bifidobacterium bifidum	Terbutaline_inhalants_R03AC03	0.0602579	0.00450022	0.170535
HG3A.0495.Flavonifractor sp. An10	Antidiabetics_not_Insulins_A10B	-0.0602521	0.00450414	0.170535
HG3A.0790.Eubacteriales sp.	PPI_Omeprazol_A02BC01	-0.0602509	0.00450489	0.170535
HG3A.0692.Eubacteriales sp.	ARBs_ALL	0.0602322	0.00451743	0.170898
HG3A.0372.Oscillibacter sp.	Nasal_topical_R01A	0.0602006	0.00453856	0.171529
HG3A.0015.Subdoligranulum sp. APC924/74	Antidiabetics_not_Insulins_A10B	-0.0601985	0.00454001	0.171529
HG3A.0080.Eubacteriales sp.	Adrenergics_Inhalants_R03A	0.0601866	0.00454797	0.171718
HG3A.0429.Oscillospiraceae sp.	Antidiabetics_A10	-0.0601688	0.00455997	0.171865
HG3A.0120.Eubacteriales sp.	Antidiabetics_not_Insulins_A10B	-0.0601686	0.00456014	0.171865
HG3A.0100.Eubacteriales sp.	Beta_blockers_selective_C07AB	-0.0601677	0.00456072	0.171865
HG3A.0304.Anaeromassilibacillus sp. Marseille-P3371	Lipid_lowerers_C10A	-0.0601615	0.00456494	0.171913
HG3A.0645.Clostridia sp.	Antidiabetics_not_Insulins_A10B	-0.0601474	0.00457441	0.172094
HG3A.0848.Eggerthellales sp.	Drugs_peptic_ulcers_reflux_A02B	-0.0601456	0.00457567	0.172094
HG3A.0300.Eubacteriales sp.	Inhalation_steroids_ALL	-0.0601345	0.00458314	0.172223
HG3A.0031.Bacteroides ovatus	ASA_ALL	0.0601317	0.00458504	0.172223
HG3A.0069.Eubacteriales sp.	Statins_C10AA	-0.0601184	0.00459412	0.172453
HG3A.0603.Clostridium sp. SN20	PPI_A02BC	0.0601011	0.00460586	0.172777
HG3A.0113.Eubacteriales sp.	Corticosteroids_oral_H02A	-0.0600969	0.00460869	0.172777
HG3A.0163.Eubacteriales sp.	Adrenergics_Inhalants_R03A	-0.0600815	0.00461921	0.172949
HG3A.0007.Bacteroides uniformis	ASA_ALL	0.0600815	0.00461924	0.172949
HG3A.0442.Eubacteriales sp.	Inhalation_steroids_ALL	-0.0600535	0.00463836	0.173554
HG3A.0686.Enterocloster clostridioformis	Insulins_and_analouges_A10A	0.0600407	0.00464715	0.173701
HG3A.0269.Eubacteriales sp.	Antihistamines_Oral_R06A	-0.060039	0.00464829	0.173701
HG3A.0257.Lachnospiraceae sp.	Metoprolol_ALL	-0.0600286	0.00465543	0.173765
HG3A.0669.Traorella massiliensis	NSAID_and_Glucosamine_M01A	-0.0600278	0.00465598	0.173765
HG3A.0686.Enterocloster clostridioformis	Metoprolol_ALL	0.0600188	0.00466219	0.173886
HG3A.0149.Eubacteriales sp.	Antidiabetics_not_Insulins_A10B	-0.0599993	0.00467563	0.174275
HG3A.1005.Lachnospiraceae sp.	Corticosteroids_Nasal_Mometasone_R01AD09	0.0599615	0.00470176	0.174999
HG3A.0331.Eubacteriales sp.	ARBs_C09CA	-0.0599553	0.00470603	0.174999
HG3A.1049.Oscillospiraceae sp.	Antidiabetics_not_Insulins_A10B	-0.0599537	0.00470719	0.174999
HG3A.0149.Eubacteriales sp.	Drugs_obstructive_ariways_R03	-0.0599533	0.00470742	0.174999
HG3A.0687.Coprococcus sp. AM27-12LB	Levothyroxine_H03AA01	0.059947	0.0047118	0.174999
HG3A.0417.Sellimonas intestinalis	Cough_Cold_preparations_R05	0.0599452	0.0047131	0.174999
HG3A.1279.Alloscardovia omnicolens	Antidiabetics_not_Insulins_A10B	0.059932	0.00472222	0.175096
HG3A.0562.Eubacteriaceae sp.	Corticosteroids_Nasal_R01AD	0.0599316	0.00472252	0.175096
HG3A.0709.Eubacteriales sp.	Antidepressants_N06A	-0.0599284	0.00472476	0.175096
HG3A.0163.Eubacteriales sp.	Antidiabetics_not_Insulins_A10B	-0.0599023	0.00474293	0.175658
HG3A.1216.Porphyromonadaceae sp.	Other_analgetics_antipyretics_N02B	-0.0598849	0.00475511	0.175737
HG3A.0014.Clostridium phoceensis	Amlodipine_C08CA01	-0.0598735	0.00476312	0.175737
HG3A.0252.Lachnospiraceae sp.	PPI_A02BC	-0.0598661	0.0047683	0.175737
HG3A.0136.Eubacteriales sp.	PPI_Omeprazol_A02BC01	-0.0598631	0.00477044	0.175737
HG3A.0070.Faecalibacterium sp. OF04-11AC	Nasal_topical_R01A	-0.0598629	0.00477055	0.175737
HG3A.0136.Eubacteriales sp.	Drugs_acid_related_disorders_A02	-0.0598609	0.00477197	0.175737
HG3A.0117.Streptococcus parasanguinis	Simvastatin_C10AA01	0.0598592	0.00477315	0.175737
HG3A.0141.Alistipes senegalensis	Adrenergics_Beta2_agonist_Inhalants_R03AC	-0.0598533	0.0047773	0.175737
HG3A.0177.Eggerthellales sp.	Expectorants_excl_cough_supressants_R05C	-0.0598475	0.00478142	0.175737
HG3A.0419.Eubacteriales sp.	Betamethasone_oral_H02AB01	-0.0598466	0.00478204	0.175737
HG3A.0449.Eubacteriales sp.	Drugs_peptic_ulcers_reflux_A02B	-0.0598426	0.00478484	0.175737
HG3A.0581.Firmicutes sp.	Antidepressants_N06A	-0.0598329	0.00479169	0.175737
HG3A.0184.Eubacteriales sp.	Drugs_peptic_ulcers_reflux_A02B	-0.0598317	0.00479256	0.175737
HG3A.0217.Lachnospiraceae sp.	PPI_A02BC	-0.0598294	0.00479413	0.175737
HG3A.0253.Pseudoflavonifractor sp. An184	Nasal_preparations_R01	0.0598256	0.00479684	0.175737
HG3A.0665.Oscillospiraceae sp.	Metoprolol_ALL	-0.059822	0.00479941	0.175737
HG3A.0229.Eubacteriales sp.	Adrenergics_Inhalants_R03A	-0.0598201	0.00480074	0.175737
HG3A.0538.Erysipelatoclostridium ramosum	Beta_blockers_selective_C07AB	0.0598196	0.00480106	0.175737
HG3A.0154.Eubacteriales sp.	Other_analgetics_antipyretics_N02B	-0.0598151	0.00480424	0.175737
HG3A.0536.Eubacteriales sp.	Antihistamines_Oral_Other_R06AX	0.0598125	0.0048061	0.175737
HG3A.0143.Sutterella wadsworthensis	Nasal_topical_R01A	-0.0598015	0.00481387	0.175737
HG3A.0157.Blautia sp. AF19-10LB	Antidiabetics_not_Insulins_A10B	-0.0597983	0.00481617	0.175737
HG3A.0117.Streptococcus parasanguinis	Lipid_lowerers_C10A	0.0597881	0.00482335	0.175737
HG3A.0429.Oscillospiraceae sp.	Corticosteroids_Nasal_R01AD	0.0597881	0.00482342	0.175737
HG3A.0127.Lachnospiraceae sp.	Betablockers_C07	-0.0597806	0.00482871	0.175737
HG3A.0119.Clostridium sp. OF03-18AA	Nasal_preparations_R01	-0.0597792	0.00482972	0.175737
HG3A.0226.Eubacteriales sp.	Drugs_obstructive_ariways_R03	-0.0597791	0.00482976	0.175737
HG3A.0460.Anaerotruncus massiliensis	Losartan_C09CA01	-0.0597752	0.00483253	0.175737
HG3A.0232.Eubacteriales sp.	Adrenergics_Beta2_agonist_Inhalants_R03AC	-0.059775	0.00483272	0.175737
HG3A.0140.Clostridia sp.	Agents_RAS_system_C09	-0.0597644	0.00484024	0.175901
HG3A.0252.Lachnospiraceae sp.	Drugs_peptic_ulcers_reflux_A02B	-0.0597501	0.00485041	0.176075
HG3A.0384.Oscillospiraceae sp.	Antidiabetics_A10	-0.0597492	0.00485109	0.176075
HG3A.0617.Eubacteriales sp.	Losartan_C09CA01	0.0597327	0.00486285	0.176391
HG3A.0869.Rubneribacter badeniensis	Nasal_topical_R01A	0.0597244	0.0048688	0.176497
HG3A.0377.Eubacteriales sp.	NSAID_and_Glucosamine_M01A	-0.0597145	0.00487584	0.176602
HG3A.0713.Streptococcus gordonii	Other_analgetics_antipyretics_N02B	0.0597096	0.00487935	0.176602
HG3A.0559.Rothia mucilaginosa	Statins_C10AA	0.0597068	0.00488137	0.176602
HG3A.0244.Eubacteriales sp.	PPI_Omeprazol_A02BC01	-0.0597034	0.00488386	0.176602
HG3A.0245.Oscillibacter sp.	Antihistamines_Oral_R06A	-0.0596893	0.00489396	0.176858
HG3A.0620.Bacteria sp.	Budesonide_Inhalants_R03BA02	0.0596766	0.00490309	0.176923
HG3A.0884.Lactobacillus gasseri	PPI_Omeprazol_A02BC01	0.0596759	0.00490358	0.176923
HG3A.1341.Limosilactobacillus vaginalis	Antidiabetics_A10	0.0596734	0.00490542	0.176923
HG3A.0064.Alistipes communis	Metformin_ALL	-0.0596699	0.00490793	0.176923
HG3A.0127.Lachnospiraceae sp.	PPI_A02BC	-0.0596599	0.00491514	0.177073
HG3A.0069.Eubacteriales sp.	Beta_blockers_selective_C07AB	-0.0596409	0.00492885	0.177085
HG3A.0555.Eubacteriales sp.	Nasal_topical_R01A	0.0596388	0.00493041	0.177085
HG3A.0072.Oscillospiraceae sp.	Beta_blockers_selective_C07AB	-0.0596367	0.00493192	0.177085
HG3A.0375.Oscillospiraceae sp.	Beta_blockers_selective_C07AB	-0.0596323	0.00493508	0.177085
HG3A.0263.Eubacteriales sp.	Losartan_C09CA01	-0.0596296	0.00493702	0.177085
HG3A.0197.Eubacteriales sp.	Paracetamol_ALL	-0.0596274	0.00493864	0.177085
HG3A.0437.Oscillospiraceae sp.	Adrenergics_Beta2_agonist_Inhalants_R03AC	-0.0596215	0.00494291	0.177085
HG3A.0018.Lachnospiraceae sp.	Paracetamol_ALL	0.0596205	0.00494363	0.177085
HG3A.0909.Clostridia sp.	ASA_anticoag_B01AC06	0.0596179	0.00494551	0.177085
HG3A.0113.Eubacteriales sp.	Diuretics_C03	-0.0596103	0.00495103	0.177085
HG3A.0207.Oscillospiraceae sp.	Antihistamines_Oral_Other_R06AX	-0.0596071	0.00495339	0.177085
HG3A.0084.Eubacteriales sp.	Drugs_peptic_ulcers_reflux_A02B	-0.0596051	0.00495484	0.177085
HG3A.0033.Alistipes putredinis	Antidiabetics_A10	-0.0596032	0.0049562	0.177085
HG3A.0409.Eubacteriales sp.	Betablockers_C07	-0.0596006	0.00495812	0.177085
HG3A.1049.Oscillospiraceae sp.	Antidepressants_N06A	-0.0595956	0.00496176	0.177107
HG3A.0153.Eubacteriales sp.	Drugs_acid_related_disorders_A02	-0.0595853	0.00496926	0.177265
HG3A.0414.Lachnospiraceae sp.	Antidiabetics_A10	-0.0595756	0.00497629	0.177369
HG3A.0734.Oscillibacter sp.	Inhalation_steroids_ALL	-0.0595721	0.00497886	0.177369
HG3A.0628.Eubacteriales sp.	ARBs_ALL	-0.0595672	0.00498246	0.177369
HG3A.0673.Eubacteriales sp.	Metoprolol_ALL	-0.0595617	0.00498645	0.177369
HG3A.0219.Eubacterium sp. AF16-48	Glucocorticoids_oral_H02AB	-0.0595604	0.0049874	0.177369
HG3A.0734.Oscillibacter sp.	Formoterol_budesonide_inhalants_R03AK07	-0.0595419	0.00500099	0.177743
HG3A.0426.Eubacteriales sp.	Betablockers_C07	-0.0595275	0.00501151	0.177953
HG3A.0194.Intestinibacter sp.	Metoprolol_ALL	-0.0595234	0.00501454	0.177953
HG3A.0056.Bifidobacterium adolescentis	NSAID_M01AB	-0.0595186	0.00501812	0.177953
HG3A.0461.Oscillospiraceae sp.	Betablockers_C07	-0.0595035	0.00502921	0.177953
HG3A.1203.Oscillospiraceae sp.	Drugs_obstructive_ariways_R03	0.059503	0.00502953	0.177953
HG3A.0421.Eubacteriales sp.	Metformin_ALL	-0.0595013	0.0050308	0.177953
HG3A.0925.Oscillospiraceae sp.	Drugs_acid_related_disorders_A02	-0.0594975	0.00503364	0.177953
HG3A.0230.Eubacteriales sp.	Antidepressants_SSRI_N06AB	-0.059494	0.00503621	0.177953
HG3A.0362.Enterocloster aldenensis	Inhalation_steroids_ALL	0.0594876	0.00504093	0.177953
HG3A.0023.Blautia massiliensis	Paracetamol_ALL	0.0594856	0.0050424	0.177953
HG3A.0126.Ruminococcus sp.	ACEi_ALL	-0.0594847	0.00504307	0.177953
HG3A.0739.Oscillospiraceae sp.	Drugs_obstructive_ariways_R03	-0.0594839	0.00504363	0.177953
HG3A.0405.Eubacteriales sp.	Beta_blockers_selective_C07AB	-0.0594686	0.00505495	0.178091
HG3A.0385.Clostridia sp.	Antidepressants_N06A	-0.0594677	0.00505561	0.178091
HG3A.1241.Oscillospiraceae sp.	Metoprolol_ALL	0.0594624	0.00505955	0.178091
HG3A.0200.Peptostreptococcaceae sp.	Antidepressants_SSRI_N06AB	-0.0594621	0.0050598	0.178091
HG3A.0153.Eubacteriales sp.	PPI_A02BC	-0.0594489	0.00506958	0.1781
HG3A.0175.Eubacteriales sp.	Antidiabetics_A10	-0.0594457	0.00507195	0.1781
HG3A.0062.Eubacteriales sp.	Antidepressants_N06A	-0.0594436	0.00507351	0.1781
HG3A.0070.Faecalibacterium sp. OF04-11AC	Nasal_preparations_R01	-0.0594402	0.00507608	0.1781
HG3A.0415.Holdemania massiliensis	Glucocorticoids_oral_H02AB	-0.0594396	0.00507652	0.1781
HG3A.0511.Eubacteriales sp.	Antidiabetics_A10	-0.059437	0.00507843	0.1781
HG3A.0494.Merdimonas faecis	Nasal_preparations_R01	0.0594192	0.00509164	0.1783
HG3A.0082.Eubacterium ventriosum	Corticosteroids_Nasal_R01AD	-0.059418	0.00509255	0.1783
HG3A.1074.Clostridia sp.	Antihistamines_Oral_Desloratadine_R06AX27	-0.059417	0.00509333	0.1783
HG3A.0932.Massilicoli timonensis	ARBs_C09CA	-0.0593852	0.00511706	0.179023
HG3A.1430.Eubacteriaceae sp.	Nasal_preparations_R01	0.0593687	0.00512946	0.179349
HG3A.0269.Eubacteriales sp.	ARBs_C09CA	-0.0593602	0.00513579	0.179386
HG3A.0439.Eubacteriales sp.	Adrenergics_Beta2_agonist_Inhalants_R03AC	-0.0593569	0.00513827	0.179386
HG3A.0398.Firmicutes sp.	Metoprolol_ALL	-0.0593549	0.00513977	0.179386
HG3A.1233.Eubacteriales sp.	Cough_Cold_preparations_R05	0.0593473	0.00514547	0.179444
HG3A.0015.Subdoligranulum sp. APC924/74	Beta_blockers_selective_C07AB	-0.0593445	0.00514759	0.179444
HG3A.0495.Flavonifractor sp. An10	Antidiabetics_A10	-0.0593207	0.00516555	0.179962
HG3A.0388.Oscillospiraceae sp.	Beta_blockers_selective_C07AB	-0.0593126	0.00517168	0.180067
HG3A.0760.Eubacteriales sp.	ASA_ALL	0.059305	0.00517744	0.180125
HG3A.0108.Bacteroides cellulosilyticus	PPI_Omeprazol_A02BC01	-0.0593006	0.00518074	0.180125
HG3A.0310.Streptococcus australis	Antidepressants_SSRI_N06AB	-0.0592981	0.00518262	0.180125
HG3A.0253.Pseudoflavonifractor sp. An184	Cough_suppress_expectorants_R05F	-0.0592795	0.00519677	0.180281
HG3A.0406.Eubacteriales sp.	Beta_blockers_selective_C07AB	-0.0592733	0.00520147	0.180281
HG3A.0132.Eubacteriales sp.	Paracetamol_N02BE01	-0.059272	0.00520241	0.180281
HG3A.0483.Bacteria sp.	Adrenergics_combinations_inhalants_R03AK	-0.059272	0.00520243	0.180281
HG3A.0307.Anaerotruncus colihominis	Metoprolol_ALL	0.0592715	0.00520283	0.180281
HG3A.0281.Alistipes dispar	Adrenergics_Inhalants_R03A	-0.059264	0.00520855	0.180281
HG3A.0406.Eubacteriales sp.	Metformin_ALL	-0.0592636	0.00520882	0.180281
HG3A.0079.Flavonifractor plautii	Antidepressants_SSRI_N06AB	0.0592447	0.00522318	0.180508
HG3A.0278.Phocaeicola plebeius	Platelet_aggregation_inhibitors_B01AC	-0.0592376	0.00522861	0.180508
HG3A.0416.Blautia sp.	Drugs_obstructive_ariways_R03	0.0592361	0.00522976	0.180508
HG3A.0465.Lactobacillus delbrueckii subsp. bulgaricus	Paracetamol_N02BE01	0.0592326	0.00523242	0.180508
HG3A.0397.Firmicutes sp.	Other_analgetics_antipyretics_N02B	-0.0592311	0.00523357	0.180508
HG3A.1231.Parvimonas micra	Antidiabetics_A10	0.0592238	0.00523916	0.180508
HG3A.0273.Eubacteriales sp.	Agents_RAS_system_C09	-0.0592191	0.00524277	0.180508
HG3A.0680.Streptococcus anginosus	Insulins_and_analouges_A10A	0.0592177	0.00524386	0.180508
HG3A.0282.Eubacteriales sp.	Paracetamol_ALL	-0.0592117	0.00524841	0.180508
HG3A.0002.Ruminococcus sp. AM42-11	Antidiabetics_not_Insulins_A10B	0.0592062	0.00525263	0.180508
HG3A.0223.Oscillospiraceae sp.	PPI_Omeprazol_A02BC01	-0.0591962	0.0052603	0.180508
HG3A.0096.Ruminococcus sp. AM36-2AA	Adrenergics_combinations_inhalants_R03AK	-0.0591957	0.00526068	0.180508
HG3A.0365.[Clostridium] innocuum	Adrenergics_Beta2_agonist_Inhalants_R03AC	0.0591836	0.00527001	0.180508
HG3A.0628.Eubacteriales sp.	NSAID_M01AB	0.0591797	0.00527295	0.180508
HG3A.0103.Eubacteriales sp.	Metformin_ALL	-0.0591784	0.00527396	0.180508
HG3A.0577.Eubacteriales sp.	Drugs_peptic_ulcers_reflux_A02B	-0.0591783	0.00527405	0.180508
HG3A.0113.Eubacteriales sp.	PPI_Omeprazol_A02BC01	-0.059177	0.00527509	0.180508
HG3A.0437.Oscillospiraceae sp.	Drugs_obstructive_ariways_R03	-0.0591762	0.00527566	0.180508
HG3A.0057.Oscillospiraceae sp.	Metoprolol_ALL	-0.0591733	0.00527794	0.180508
HG3A.0062.Eubacteriales sp.	Drugs_obstructive_ariways_R03	-0.0591717	0.00527916	0.180508
HG3A.0531.Eubacteriales sp.	Other_analgetics_antipyretics_N02B	-0.0591699	0.00528057	0.180508
HG3A.0579.Bifidobacterium dentium	Antidepressants_SSRI_N06AB	-0.0591576	0.00529	0.180601
HG3A.0245.Oscillibacter sp.	Adrenergics_combinations_inhalants_R03AK	-0.0591521	0.00529423	0.180601
HG3A.0990.Limosilactobacillus fermentum	Cough_suppress_expectorants_R05F	0.0591515	0.00529468	0.180601
HG3A.0474.Eubacteriales sp.	Antihistamines_Oral_R06A	-0.0591502	0.00529572	0.180601
HG3A.0425.Eisenbergiella massiliensis	Adrenergics_Beta2_agonist_Inhalants_R03AC	0.0591434	0.00530094	0.180673
HG3A.0437.Oscillospiraceae sp.	Adrenergics_Inhalants_R03A	-0.0591332	0.00530885	0.180837
HG3A.0255.Oscillospiraceae sp.	Drugs_peptic_ulcers_reflux_A02B	-0.0591126	0.00532482	0.181275
HG3A.0101.Roseburia sp. OM04-15AA	Metoprolol_ALL	-0.0591042	0.00533135	0.181391
HG3A.0311.Eubacteriales sp.	Corticosteroids_oral_H02A	-0.0590953	0.00533825	0.181519
HG3A.0192.Eubacteriales sp.	Beta_blockers_selective_C07AB	-0.0590887	0.00534338	0.181579
HG3A.0165.Eubacterium sp. AF17-7	Beta_blockers_selective_C07AB	-0.0590851	0.00534624	0.181579
HG3A.0117.Streptococcus parasanguinis	Metformin_ALL	0.0590767	0.00535274	0.181584
HG3A.0566.Cloacibacillus evryensis	Metoprolol_ALL	-0.0590704	0.00535764	0.181584
HG3A.0356.Negativibacillus massiliensis	Levothyroxine_H03AA01	0.0590685	0.00535911	0.181584
HG3A.0069.Eubacteriales sp.	Agents_RAS_system_C09	-0.0590667	0.00536057	0.181584
HG3A.0261.Ruminococcus sp. B05	Expectorants_excl_cough_supressants_R05C	-0.0590648	0.00536202	0.181584
HG3A.0223.Oscillospiraceae sp.	Agents_RAS_system_C09	-0.0590543	0.00537022	0.181664
HG3A.0259.[Clostridium] spiroforme	Atorvastatin_C10AA05	-0.0590538	0.00537061	0.181664
HG3A.0439.Eubacteriales sp.	Drugs_obstructive_ariways_R03	-0.0590413	0.00538037	0.181725
HG3A.0096.Ruminococcus sp. AM36-2AA	Antidiabetics_A10	-0.0590315	0.00538809	0.181725
HG3A.0264.Eubacteriales sp.	PPI_A02BC	-0.0590305	0.00538886	0.181725
HG3A.0015.Subdoligranulum sp. APC924/74	Antidiabetics_A10	-0.0590299	0.00538932	0.181725
HG3A.0508.Clostridia sp.	Paracetamol_N02BE01	-0.059023	0.00539478	0.181725
HG3A.0909.Clostridia sp.	Calcium_channel_blockers_C08	0.0590191	0.00539783	0.181725
HG3A.0130.Oscillospiraceae sp.	Cough_suppress_expectorants_R05F	-0.0590178	0.00539885	0.181725
HG3A.0375.Oscillospiraceae sp.	Nasal_preparations_R01	-0.0590171	0.00539941	0.181725
HG3A.0071.Streptococcus salivarius	Lipid_lowerers_C10A	0.0590156	0.00540055	0.181725
HG3A.0677.Streptococcus mutans	Insulins_and_analouges_A10A	0.0589929	0.00541842	0.182221
HG3A.0168.Intestinibacillus sp. Marseille-P4005	Losartan_C09CA01	0.0589791	0.00542933	0.182482
HG3A.1372.Porphyromonas somerae	Laxatives_A06A	0.058975	0.00543255	0.182485
HG3A.1589.Solobacterium moorei	PPI_Omeprazol_A02BC01	0.0589653	0.00544024	0.182537
HG3A.1216.Porphyromonadaceae sp.	Drugs_acid_related_disorders_A02	-0.0589622	0.00544265	0.182537
HG3A.0535.Eubacteriales sp.	Antihistamines_Oral_Other_R06AX	-0.0589574	0.00544645	0.182537
HG3A.0283.Erysipelotrichales sp.	Metformin_ALL	-0.0589562	0.00544744	0.182537
HG3A.0459.Bacteria sp.	Cough_Cold_preparations_R05	-0.0589532	0.00544981	0.182537
HG3A.0696.Eubacteriales sp.	Nasal_preparations_R01	-0.0589394	0.00546076	0.182623
HG3A.0652.Eubacteriales sp.	Metformin_ALL	-0.0589388	0.00546126	0.182623
HG3A.0641.Firmicutes sp.	Paracetamol_ALL	-0.0589381	0.00546178	0.182623
HG3A.0677.Streptococcus mutans	Lipid_lowerers_C10A	0.0589309	0.00546749	0.182706
HG3A.1021.Eubacteriales sp.	Mucolytics_comb_R05CB10	0.0589247	0.00547242	0.182706
HG3A.1284.Candidatus Borkfalkiales sp.	Nasal_topical_R01A	0.0589224	0.00547427	0.182706
HG3A.0317.Eubacteriales sp.	Corticosteroids_Nasal_Mometasone_R01AD09	0.0589167	0.00547878	0.182706
HG3A.1507.Schaalia turicensis	Laxatives_A06A	0.0589152	0.00547999	0.182706
HG3A.0252.Lachnospiraceae sp.	Drugs_acid_related_disorders_A02	-0.0589074	0.00548625	0.182724
HG3A.0542.Acidaminococcales sp.	PPI_A02BC	0.0589014	0.00549096	0.182724
HG3A.0307.Anaerotruncus colihominis	Sertraline_N06AB06	0.0589006	0.00549159	0.182724
HG3A.1782.Gemella morbillorum	Drugs_acid_related_disorders_A02	0.0588988	0.00549308	0.182724
HG3A.1588.Oscillospiraceae sp.	Cough_mixture_Opium_derivate_R05FA02	0.0588881	0.00550159	0.182902
HG3A.0699.Eubacteriales sp.	Nasal_topical_R01A	0.0588782	0.00550953	0.18296
HG3A.0433.Lachnospiraceae sp.	Antidiabetics_not_Insulins_A10B	-0.0588781	0.00550963	0.18296
HG3A.0157.Blautia sp. AF19-10LB	Calcium_channel_blockers_C08	-0.058872	0.00551451	0.183017
HG3A.1021.Eubacteriales sp.	Drugs_obstructive_ariways_R03	0.0588577	0.00552599	0.18308
HG3A.0288.Eubacteriales sp.	Corticosteroids_oral_H02A	-0.0588547	0.00552838	0.18308
HG3A.0153.Eubacteriales sp.	Corticosteroids_oral_H02A	-0.0588523	0.0055303	0.18308
HG3A.0256.Oscillospiraceae sp.	Drugs_peptic_ulcers_reflux_A02B	0.0588487	0.0055332	0.18308
HG3A.0198.Intestinimonas massiliensis	Losartan_C09CA01	-0.0588469	0.00553462	0.18308
HG3A.0069.Eubacteriales sp.	NSAID_Naproxen_M01AE02	-0.0588461	0.00553527	0.18308
HG3A.0416.Blautia sp.	Antihistamines_Oral_R06A	0.0588377	0.00554204	0.183199
HG3A.1057.Clostridia sp.	Nasal_topical_R01A	0.0588269	0.00555074	0.183244
HG3A.0180.Lachnospiraceae sp.	ARBs_ALL	-0.0588157	0.00555973	0.183244
HG3A.0148.Eubacteriales sp.	Betablockers_C07	-0.0588137	0.00556139	0.183244
HG3A.0087.Eubacteriales sp.	Beta_blockers_selective_C07AB	-0.058811	0.00556356	0.183244
HG3A.0253.Pseudoflavonifractor sp. An184	Corticosteroids_Nasal_Mometasone_R01AD09	0.0588096	0.00556465	0.183244
HG3A.0130.Oscillospiraceae sp.	Cough_mixture_Opium_derivate_R05FA02	-0.0588094	0.00556485	0.183244
HG3A.0372.Oscillibacter sp.	Corticosteroids_Nasal_R01AD	0.0588086	0.00556547	0.183244
HG3A.0135.Oscillospiraceae sp.	Sertraline_N06AB06	-0.0587852	0.00558438	0.183763
HG3A.0565.Eubacteriales sp.	ARBs_ALL	-0.0587704	0.0055964	0.184055
HG3A.1233.Eubacteriales sp.	Corticosteroids_Nasal_Mometasone_R01AD09	0.058764	0.0056016	0.184081
HG3A.0081.Eubacteriales sp.	Antidiabetics_A10	-0.0587616	0.00560354	0.184081
HG3A.0747.Anaerostipes caccae	Metformin_ALL	0.0587508	0.00561236	0.18417
HG3A.0161.Eubacteriales sp.	Betablockers_C07	-0.0587505	0.00561259	0.18417
HG3A.0161.Eubacteriales sp.	Paracetamol_N02BE01	-0.0587195	0.00563786	0.184895
HG3A.0092.Eubacteriales sp.	Adrenergics_Inhalants_R03A	-0.0587126	0.00564351	0.184967
HG3A.0383.Eubacteriales sp.	Drugs_obstructive_ariways_R03	-0.0587074	0.0056477	0.184967
HG3A.0517.Bacteroidales sp.	NSAID_and_Glucosamine_M01A	-0.0587051	0.0056496	0.184967
HG3A.0212.Bacteroides eggerthii	NSAID_Ibuprofen_M01AE01	-0.0586854	0.00566573	0.185147
HG3A.0241.Faecalibacterium prausnitzii	Beta_blockers_selective_C07AB	-0.0586808	0.00566952	0.185147
HG3A.0230.Eubacteriales sp.	Nasal_preparations_R01	0.0586749	0.00567438	0.185147
HG3A.0747.Anaerostipes caccae	Adrenergics_Inhalants_R03A	0.0586738	0.00567532	0.185147
HG3A.0329.Eubacteriales sp.	Metformin_ALL	-0.0586717	0.00567702	0.185147
HG3A.0127.Lachnospiraceae sp.	Beta_blockers_selective_C07AB	-0.0586716	0.00567713	0.185147
HG3A.0074.Oscillospiraceae sp.	Metoprolol_ALL	-0.0586666	0.00568121	0.185147
HG3A.0209.Eubacteriales sp.	Nasal_preparations_R01	-0.0586653	0.00568231	0.185147
HG3A.0001.Blautia obeum	Other_analgetics_antipyretics_N02B	0.0586466	0.00569769	0.185147
HG3A.0275.Proteobacteria sp.	Terbutaline_inhalants_R03AC03	-0.0586412	0.00570216	0.185147
HG3A.0458.Massilistercora timonensis	Sertraline_N06AB06	-0.0586411	0.00570224	0.185147
HG3A.0208.Ruminococcus sp. AF17-22AC	Adrenergics_Inhalants_R03A	-0.0586406	0.0057026	0.185147
HG3A.0635.Eubacteriales sp.	Nasal_topical_R01A	0.0586385	0.00570435	0.185147
HG3A.0071.Streptococcus salivarius	Diuretics_C03	0.0586384	0.00570443	0.185147
HG3A.0317.Eubacteriales sp.	Nasal_preparations_R01	0.0586352	0.00570712	0.185147
HG3A.0428.Eubacteriales sp.	PPI_A02BC	-0.0586345	0.00570764	0.185147
HG3A.0245.Oscillibacter sp.	Nasal_topical_R01A	-0.0586302	0.00571118	0.185147
HG3A.0567.unclassified sp.	Cough_mixture_Opium_derivate_R05FA02	0.0586287	0.00571242	0.185147
HG3A.0303.Erysipelotrichales sp.	Beta_blockers_selective_C07AB	-0.0586218	0.00571816	0.185194
HG3A.0112.Anaerobutyricum hallii	Paracetamol_ALL	-0.058616	0.00572301	0.185194
HG3A.0269.Eubacteriales sp.	Antihistamines_Oral_Other_R06AX	-0.0586155	0.00572342	0.185194
HG3A.0179.Eubacteriales sp.	Antidepressants_N06A	-0.0585933	0.00574178	0.18568
HG3A.1296.Clostridium sp. BSD2780061688st1 H5	Corticosteroids_Nasal_Mometasone_R01AD09	0.0585889	0.00574546	0.18568
HG3A.0687.Coprococcus sp. AM27-12LB	Antidiabetics_A10	0.0585846	0.00574903	0.18568
HG3A.0428.Eubacteriales sp.	Drugs_peptic_ulcers_reflux_A02B	-0.058582	0.00575121	0.18568
HG3A.0691.Eubacteriales sp.	Drugs_obstructive_ariways_R03	-0.0585708	0.00576053	0.185775
HG3A.0207.Oscillospiraceae sp.	Adrenergics_Inhalants_R03A	-0.05857	0.0057612	0.185775
HG3A.0214.Eubacterium sp.	Beta_blockers_selective_C07AB	-0.0585669	0.00576374	0.185775
HG3A.0461.Oscillospiraceae sp.	Antidepressants_N06A	-0.0585516	0.00577652	0.185966
HG3A.0420.Gordonibacter urolithinfaciens	Antidepressants_N06A	0.0585489	0.00577875	0.185966
HG3A.0505.Eubacteriales sp.	Corticosteroids_Nasal_R01AD	-0.0585483	0.00577925	0.185966
HG3A.0244.Eubacteriales sp.	PPI_A02BC	-0.0585219	0.00580135	0.186374
HG3A.0576.Oscillospiraceae sp.	Drugs_obstructive_ariways_R03	-0.0585195	0.00580339	0.186374
HG3A.0909.Clostridia sp.	Corticosteroids_Nasal_Mometasone_R01AD09	0.0585155	0.00580676	0.186374
HG3A.0162.Eubacteriales sp.	Betamethasone_oral_H02AB01	-0.0585151	0.00580704	0.186374
HG3A.0478.Neglecta timonensis	Adrenergics_Inhalants_R03A	-0.0585141	0.00580795	0.186374
HG3A.0439.Eubacteriales sp.	Adrenergics_Inhalants_R03A	-0.0585037	0.00581663	0.186472
HG3A.0362.Enterocloster aldenensis	Terbutaline_inhalants_R03AC03	0.0585017	0.00581831	0.186472
HG3A.0878.Eubacteriales sp.	Drugs_acid_related_disorders_A02	-0.058499	0.00582062	0.186472
HG3A.0189.Eubacteriales sp.	Nasal_preparations_R01	-0.05848	0.00583655	0.186795
HG3A.0231.Eubacterium sp. AF34-35BH	Other_analgetics_antipyretics_N02B	-0.0584794	0.00583713	0.186795
HG3A.0131.Ruminococcus sp.	Adrenergics_combinations_inhalants_R03AK	-0.0584639	0.00585014	0.186992
HG3A.0184.Eubacteriales sp.	Betablockers_C07	-0.0584626	0.00585125	0.186992
HG3A.0163.Eubacteriales sp.	Nasal_topical_R01A	0.0584606	0.00585294	0.186992
HG3A.0002.Ruminococcus sp. AM42-11	Drugs_obstructive_ariways_R03	0.0584545	0.0058581	0.187054
HG3A.0518.Eubacteriales sp.	Antidiabetics_not_Insulins_A10B	-0.0584488	0.00586295	0.187106
HG3A.0252.Lachnospiraceae sp.	Metoprolol_ALL	-0.0584407	0.00586981	0.187222
HG3A.1615.Lachnospiraceae sp.	Drugs_obstructive_ariways_R03	0.0584246	0.00588347	0.187555
HG3A.0068.Eubacterium ramulus	Paracetamol_N02BE01	0.0584197	0.00588763	0.187585
HG3A.0645.Clostridia sp.	Metformin_ALL	-0.0584093	0.00589648	0.187764
HG3A.0001.Blautia obeum	NSAID_M01AE	0.0584039	0.00590105	0.187807
HG3A.0878.Eubacteriales sp.	NSAID_Diclofenac_M01AB05	0.0583888	0.00591392	0.187821
HG3A.0264.Eubacteriales sp.	Paracetamol_ALL	-0.0583851	0.00591707	0.187821
HG3A.0540.Eubacteriales sp.	Corticosteroids_oral_H02A	-0.0583818	0.00591991	0.187821
HG3A.0591.Eubacteriaceae sp.	Sertraline_N06AB06	0.0583816	0.00592005	0.187821
HG3A.0204.Eubacteriales sp.	Adrenergics_Beta2_agonist_Inhalants_R03AC	-0.0583812	0.00592039	0.187821
HG3A.0218.Bacteria sp.	PPI_A02BC	-0.0583806	0.00592089	0.187821
HG3A.0209.Eubacteriales sp.	PPI_Omeprazol_A02BC01	-0.0583759	0.00592491	0.187844
HG3A.0113.Eubacteriales sp.	Glucocorticoids_oral_H02AB	-0.0583688	0.00593097	0.187844
HG3A.0162.Eubacteriales sp.	Adrenergics_Beta2_agonist_Inhalants_R03AC	-0.0583666	0.00593286	0.187844
HG3A.0107.Eubacteriales sp.	Drugs_peptic_ulcers_reflux_A02B	0.0583647	0.00593454	0.187844
HG3A.0223.Oscillospiraceae sp.	Lipid_lowerers_C10A	-0.0583603	0.00593823	0.187845
HG3A.0300.Eubacteriales sp.	NSAID_Diclofenac_M01AB05	-0.0583571	0.00594102	0.187845
HG3A.1057.Clostridia sp.	Antidiabetics_not_Insulins_A10B	-0.0583468	0.00594985	0.187981
HG3A.1055.Eubacteriales sp.	NSAID_and_Glucosamine_M01A	0.0583423	0.00595365	0.187981
HG3A.1216.Porphyromonadaceae sp.	Drugs_peptic_ulcers_reflux_A02B	-0.0583407	0.00595503	0.187981
HG3A.0429.Oscillospiraceae sp.	Nasal_preparations_R01	0.0583339	0.00596092	0.188044
HG3A.0065.Parabacteroides merdae	Nasal_topical_R01A	-0.0583309	0.0059635	0.188044
HG3A.1502.[Clostridium] innocuum	Corticosteroids_Nasal_Mometasone_R01AD09	0.0583217	0.00597143	0.188192
HG3A.0109.[Ruminococcus] lactaris	Levothyroxine_H03AA01	0.058299	0.00599092	0.188704
HG3A.0312.Eubacteriales sp.	Corticosteroids_oral_H02A	-0.0582846	0.00600337	0.188824
HG3A.0264.Eubacteriales sp.	Corticosteroids_Nasal_Mometasone_R01AD09	-0.0582834	0.00600438	0.188824
HG3A.0110.Akkermansia muciniphila	Paracetamol_ALL	-0.0582818	0.00600577	0.188824
HG3A.0117.Streptococcus parasanguinis	Paracetamol_N02BE01	0.0582796	0.0060077	0.188824
HG3A.0239.[Ruminococcus] gnavus	Antihistamines_Oral_R06A	0.0582705	0.00601555	0.188968
HG3A.0284.Eubacteriales sp.	Adrenergics_Inhalants_R03A	-0.0582657	0.00601975	0.188998
HG3A.0431.Clostridiaceae sp.	Adrenergics_Beta2_agonist_Inhalants_R03AC	0.0582553	0.00602872	0.189125
HG3A.0600.Eubacteriales sp.	Paracetamol_ALL	-0.0582492	0.00603405	0.189125
HG3A.0849.Oscillospiraceae sp.	Antidepressants_SSRI_N06AB	-0.0582453	0.00603746	0.189125
HG3A.0585.Eubacteriales sp.	NSAID_M01AB	0.0582424	0.00603994	0.189125
HG3A.0602.Eubacteriales sp.	Antidepressants_N06A	0.0582421	0.00604026	0.189125
HG3A.1212.Oscillospiraceae sp.	Expectorants_excl_cough_supressants_R05C	0.058237	0.00604467	0.189125
HG3A.0162.Eubacteriales sp.	Beta_blockers_selective_C07AB	-0.0582348	0.00604656	0.189125
HG3A.0612.Oscillospiraceae sp.	Drugs_obstructive_ariways_R03	-0.0582186	0.00606073	0.189466
HG3A.0148.Eubacteriales sp.	Metoprolol_ALL	-0.058203	0.00607429	0.189499
HG3A.0113.Eubacteriales sp.	Drugs_obstructive_ariways_R03	-0.0582025	0.00607471	0.189499
HG3A.0048.Clostridium sp. TM06-18	PPI_A02BC	0.0581973	0.00607926	0.189499
HG3A.0619.Blautia producta	Expectorants_excl_cough_supressants_R05C	0.0581925	0.00608351	0.189499
HG3A.0037.Coprococcus catus	Metoprolol_ALL	-0.0581888	0.00608674	0.189499
HG3A.0120.Eubacteriales sp.	Corticosteroids_oral_H02A	-0.0581887	0.00608682	0.189499
HG3A.0137.Eubacteriales sp.	Statins_C10AA	-0.0581881	0.00608732	0.189499
HG3A.0096.Ruminococcus sp. AM36-2AA	Drugs_obstructive_ariways_R03	-0.0581867	0.00608858	0.189499
HG3A.0645.Clostridia sp.	Corticosteroids_Nasal_R01AD	0.0581838	0.0060911	0.189499
HG3A.0515.Clostridia sp.	Agents_RAS_system_C09	-0.0581717	0.00610172	0.189517
HG3A.0145.Eubacteriales sp.	Nasal_topical_R01A	0.0581698	0.0061034	0.189517
HG3A.0148.Eubacteriales sp.	Corticosteroids_Nasal_Mometasone_R01AD09	-0.0581695	0.0061036	0.189517
HG3A.0243.Oscillibacter sp.	Antidepressants_N06A	-0.0581628	0.00610956	0.189517
HG3A.1363.Veillonellales sp.	PPI_A02BC	0.0581571	0.00611456	0.189517
HG3A.0188.Eubacteriales sp.	ARBs_ALL	-0.058156	0.00611551	0.189517
HG3A.0538.Erysipelatoclostridium ramosum	Drugs_obstructive_ariways_R03	0.0581557	0.00611578	0.189517
HG3A.0055.Barnesiella intestinihominis	Cough_mixture_Opium_derivate_R05FA02	-0.0581534	0.00611775	0.189517
HG3A.1149.Intestinimonas sp.	Cough_Cold_preparations_R05	0.0581431	0.00612686	0.189698
HG3A.0353.Eubacteriales sp.	Corticosteroids_Nasal_Mometasone_R01AD09	0.0581383	0.00613108	0.18972
HG3A.0508.Clostridia sp.	Other_analgetics_antipyretics_N02B	-0.058126	0.00614194	0.18972
HG3A.0288.Eubacteriales sp.	Glucocorticoids_oral_H02AB	-0.0581245	0.0061432	0.18972
HG3A.0316.Eubacteriales sp.	Lipid_lowerers_C10A	-0.0581244	0.00614335	0.18972
HG3A.0518.Eubacteriales sp.	PPI_A02BC	-0.0581238	0.00614388	0.18972
HG3A.1049.Oscillospiraceae sp.	Metformin_ALL	-0.0581148	0.00615178	0.189722
HG3A.0086.Dorea sp. AF24-7LB	Calcium_channel_blockers_C08	-0.0581133	0.00615317	0.189722
HG3A.0035.Roseburia hominis	Calcium_channel_blockers_C08	-0.0581126	0.00615374	0.189722
HG3A.0196.Eubacteriales sp.	Betablockers_C07	-0.058101	0.00616397	0.189851
HG3A.0149.Eubacteriales sp.	Antidiabetics_A10	-0.0580996	0.00616526	0.189851
HG3A.0413.Butyrivibrio crossotus	NSAID_M01AE	-0.0580906	0.00617322	0.189851
HG3A.0567.unclassified sp.	Cough_suppress_expectorants_R05F	0.0580896	0.00617413	0.189851
HG3A.0127.Lachnospiraceae sp.	Metoprolol_ALL	-0.0580895	0.00617425	0.189851
HG3A.1199.Eubacteriales sp.	ARBs_ALL	0.0580652	0.00619577	0.190378
HG3A.0108.Bacteroides cellulosilyticus	Formoterol_budesonide_inhalants_R03AK07	-0.058061	0.0061995	0.190378
HG3A.1430.Eubacteriaceae sp.	ASA_anticoag_B01AC06	0.0580591	0.0062012	0.190378
HG3A.0112.Anaerobutyricum hallii	Other_analgetics_antipyretics_N02B	-0.058049	0.0062102	0.190546
HG3A.0138.Eubacteriales sp.	Lipid_lowerers_C10A	-0.0580456	0.00621325	0.190546
HG3A.0653.Eubacteriales sp.	Antidiabetics_not_Insulins_A10B	-0.0580409	0.00621746	0.190575
HG3A.0264.Eubacteriales sp.	Betablockers_C07	-0.0580371	0.00622086	0.190579
HG3A.0363.Eubacteriales sp.	Terbutaline_inhalants_R03AC03	-0.0580209	0.00623528	0.19092
HG3A.0471.Clostridiaceae sp.	Nasal_preparations_R01	0.0580132	0.00624218	0.191031
HG3A.0311.Eubacteriales sp.	Glucocorticoids_oral_H02AB	-0.0580034	0.00625097	0.191199
HG3A.0383.Eubacteriales sp.	Antihistamines_Oral_Other_R06AX	-0.0579973	0.00625641	0.191265
HG3A.0236.Lachnospiraceae sp.	Levothyroxine_H03AA01	-0.0579889	0.00626399	0.191332
HG3A.0213.Eubacteriales sp.	Simvastatin_C10AA01	-0.0579769	0.00627475	0.191332
HG3A.0127.Lachnospiraceae sp.	Drugs_peptic_ulcers_reflux_A02B	-0.0579765	0.00627514	0.191332
HG3A.0158.Eubacteriales sp.	Agents_RAS_system_C09	-0.0579759	0.00627569	0.191332
HG3A.0792.Eubacteriales sp.	Adrenergics_Inhalants_R03A	-0.0579742	0.00627716	0.191332
HG3A.0284.Eubacteriales sp.	Adrenergics_Beta2_agonist_Inhalants_R03AC	-0.0579724	0.00627886	0.191332
HG3A.0673.Eubacteriales sp.	Thiazides_ALL	-0.0579692	0.00628168	0.191332
HG3A.0321.Eubacteriales sp.	Antidiabetics_not_Insulins_A10B	-0.0579645	0.00628597	0.191332
HG3A.0269.Eubacteriales sp.	Adrenergics_Inhalants_R03A	-0.0579596	0.00629032	0.191332
HG3A.0080.Eubacteriales sp.	Terbutaline_inhalants_R03AC03	0.0579583	0.00629151	0.191332
HG3A.0275.Proteobacteria sp.	Adrenergics_Inhalants_R03A	-0.0579516	0.00629761	0.191417
HG3A.0531.Eubacteriales sp.	Paracetamol_N02BE01	-0.057938	0.00630986	0.191538
HG3A.0239.[Ruminococcus] gnavus	Expectorants_excl_cough_supressants_R05C	0.0579338	0.00631367	0.191538
HG3A.0198.Intestinimonas massiliensis	Antidiabetics_A10	-0.0579296	0.00631749	0.191538
HG3A.0145.Eubacteriales sp.	Levothyroxine_H03AA01	-0.057929	0.00631798	0.191538
HG3A.0093.Eubacteriales sp.	Budesonide_Inhalants_R03BA02	0.0579282	0.00631873	0.191538
HG3A.0842.Eubacteriales sp.	Beta_blockers_selective_C07AB	-0.0579227	0.00632366	0.191538
HG3A.1055.Eubacteriales sp.	Platelet_aggregation_inhibitors_B01AC	0.0579216	0.00632465	0.191538
HG3A.0083.Eubacteriales sp.	Diuretics_C03	-0.0578998	0.00634449	0.192039
HG3A.0050.Clostridium sp.	Insulins_and_analouges_A10A	-0.0578875	0.00635565	0.192277
HG3A.0521.Clostridia sp.	Adrenergics_Beta2_agonist_Inhalants_R03AC	-0.0578798	0.00636264	0.192388
HG3A.0120.Eubacteriales sp.	PPI_Omeprazol_A02BC01	-0.0578717	0.00637008	0.192513
HG3A.0041.Odoribacter splanchnicus	Laxatives_A06A	0.0578623	0.00637861	0.192641
HG3A.0197.Eubacteriales sp.	Platelet_aggregation_inhibitors_B01AC	-0.0578553	0.00638506	0.192641
HG3A.0338.Eubacteriales sp.	Laxatives_A06A	-0.0578549	0.00638542	0.192641
HG3A.0152.Methanobrevibacter smithii	ARBs_C09CA	-0.0578524	0.00638767	0.192641
HG3A.0256.Oscillospiraceae sp.	PPI_A02BC	0.0578489	0.00639089	0.192641
HG3A.0435.Clostridia sp.	PPI_Omeprazol_A02BC01	-0.0578387	0.00640024	0.19272
HG3A.0152.Methanobrevibacter smithii	Drugs_obstructive_ariways_R03	-0.0578334	0.00640505	0.19272
HG3A.0774.Oscillospiraceae sp.	Other_analgetics_antipyretics_N02B	-0.0578319	0.00640646	0.19272
HG3A.0524.Eubacteriales sp.	Corticosteroids_Nasal_Mometasone_R01AD09	0.057827	0.00641091	0.19272
HG3A.0094.Clostridia sp.	Cough_suppress_expectorants_R05F	-0.0578249	0.00641289	0.19272
HG3A.0141.Alistipes senegalensis	Antidiabetics_A10	-0.057822	0.00641552	0.19272
HG3A.0229.Eubacteriales sp.	Adrenergics_Beta2_agonist_Inhalants_R03AC	-0.0578207	0.00641671	0.19272
HG3A.0603.Clostridium sp. SN20	Drugs_peptic_ulcers_reflux_A02B	0.0578111	0.00642554	0.192886
HG3A.0117.Streptococcus parasanguinis	Corticosteroids_Nasal_R01AD	0.0578005	0.00643531	0.193043
HG3A.0540.Eubacteriales sp.	Glucocorticoids_oral_H02AB	-0.0577982	0.00643743	0.193043
HG3A.0256.Oscillospiraceae sp.	PPI_Omeprazol_A02BC01	0.0577873	0.00644743	0.193189
HG3A.1782.Gemella morbillorum	Antihistamines_Oral_Desloratadine_R06AX27	0.0577826	0.00645175	0.193189
HG3A.0208.Ruminococcus sp. AF17-22AC	Betablockers_C07	-0.0577821	0.00645227	0.193189
HG3A.0315.Phascolarctobacterium succinatutens	NSAID_Ibuprofen_M01AE01	-0.0577604	0.00647229	0.193681
HG3A.0132.Eubacteriales sp.	Metformin_ALL	-0.0577537	0.00647845	0.193681
HG3A.0151.Eubacteriales sp.	Antidiabetics_not_Insulins_A10B	-0.0577484	0.0064834	0.193681
HG3A.0970.Eubacteriales sp.	Corticosteroids_oral_H02A	-0.0577424	0.00648894	0.193681
HG3A.1137.Clostridia sp.	Antidepressants_SSRI_N06AB	-0.0577387	0.00649241	0.193681
HG3A.1615.Lachnospiraceae sp.	Adrenergics_Inhalants_R03A	0.0577315	0.00649909	0.193681
HG3A.0534.Eubacteriales sp.	Betamethasone_oral_H02AB01	-0.0577297	0.0065007	0.193681
HG3A.0343.Oscillospiraceae sp.	Metformin_ALL	-0.0577211	0.00650875	0.193681
HG3A.0776.Parabacteroides sp.	ARBs_C09CA	0.0577206	0.0065092	0.193681
HG3A.0154.Eubacteriales sp.	Terbutaline_inhalants_R03AC03	-0.0577177	0.00651189	0.193681
HG3A.0154.Eubacteriales sp.	Betablockers_C07	-0.0577159	0.00651352	0.193681
HG3A.0409.Eubacteriales sp.	Drugs_obstructive_ariways_R03	-0.0577129	0.00651631	0.193681
HG3A.0119.Clostridium sp. OF03-18AA	Antidiabetics_A10	-0.057712	0.00651722	0.193681
HG3A.0335.Eubacteriales sp.	Metformin_ALL	0.0577094	0.00651956	0.193681
HG3A.0079.Flavonifractor plautii	Betablockers_C07	0.057703	0.00652552	0.193681
HG3A.0375.Oscillospiraceae sp.	Metoprolol_ALL	-0.0577007	0.00652769	0.193681
HG3A.0548.Eubacteriales sp.	Nasal_topical_R01A	0.0576994	0.00652895	0.193681
HG3A.0324.Veillonella rogosae	Calcium_channel_blockers_C08	-0.0576947	0.00653329	0.193681
HG3A.0472.Eubacteriales sp.	Calcium_channel_blockers_C08	-0.0576905	0.00653721	0.193681
HG3A.0555.Eubacteriales sp.	Corticosteroids_Nasal_R01AD	0.0576897	0.00653796	0.193681
HG3A.0153.Eubacteriales sp.	Beta_blockers_selective_C07AB	-0.057689	0.00653864	0.193681
HG3A.0771.Eubacteriales sp.	Antidiabetics_A10	-0.0576766	0.0065502	0.193825
HG3A.0388.Oscillospiraceae sp.	Metformin_ALL	-0.0576687	0.00655758	0.193825
HG3A.0069.Eubacteriales sp.	Simvastatin_C10AA01	-0.0576676	0.00655864	0.193825
HG3A.0525.Victivallis lenta	Adrenergics_Inhalants_R03A	-0.0576627	0.00656318	0.193825
HG3A.0153.Eubacteriales sp.	Metoprolol_ALL	-0.0576607	0.00656509	0.193825
HG3A.0232.Eubacteriales sp.	Inhalation_steroids_ALL	-0.0576598	0.00656592	0.193825
HG3A.0306.Eubacteriales sp.	Drugs_obstructive_ariways_R03	-0.0576589	0.00656682	0.193825
HG3A.1053.Clostridia sp.	Antihistamines_Oral_R06A	-0.0576507	0.00657447	0.193952
HG3A.0691.Eubacteriales sp.	Antidepressants_SSRI_N06AB	-0.0576428	0.00658191	0.193992
HG3A.0269.Eubacteriales sp.	Adrenergics_Beta2_agonist_Inhalants_R03AC	-0.0576421	0.00658252	0.193992
HG3A.0345.Eubacteriales sp.	Metoprolol_ALL	-0.057628	0.00659581	0.194286
HG3A.1212.Oscillospiraceae sp.	Mucolytics_comb_R05CB10	0.0576091	0.0066136	0.194711
HG3A.0312.Eubacteriales sp.	Glucocorticoids_oral_H02AB	-0.0575918	0.0066299	0.194894
HG3A.0222.Clostridium disporicum	Drugs_acid_related_disorders_A02	-0.057589	0.00663256	0.194894
HG3A.1046.Klebsiella oxytoca	Corticosteroids_Nasal_Mometasone_R01AD09	0.057589	0.00663257	0.194894
HG3A.0095.Streptococcus thermophilus	PPI_A02BC	0.0575883	0.00663322	0.194894
HG3A.0805.Oscillospiraceae sp.	Corticosteroids_Nasal_R01AD	0.0575745	0.00664634	0.195163
HG3A.0140.Clostridia sp.	Drugs_acid_related_disorders_A02	-0.0575716	0.00664909	0.195163
HG3A.0316.Eubacteriales sp.	ARBs_C09CA	-0.0575564	0.00666348	0.195445
HG3A.0538.Erysipelatoclostridium ramosum	Betamethasone_oral_H02AB01	0.0575543	0.00666542	0.195445
HG3A.0574.Tyzzerella nexilis	Metoprolol_ALL	0.0575448	0.00667448	0.195612
HG3A.0057.Oscillospiraceae sp.	Drugs_obstructive_ariways_R03	-0.0575374	0.00668152	0.19572
HG3A.0153.Eubacteriales sp.	Glucocorticoids_oral_H02AB	-0.057525	0.00669336	0.195968
HG3A.0884.Lactobacillus gasseri	ASA_anticoag_B01AC06	0.0575096	0.00670804	0.196299
HG3A.0401.Clostridia sp.	Adrenergics_Beta2_agonist_Inhalants_R03AC	-0.057502	0.00671533	0.196413
HG3A.0136.Eubacteriales sp.	Antidiabetics_not_Insulins_A10B	-0.0574974	0.00671971	0.196443
HG3A.0236.Lachnospiraceae sp.	Antidiabetics_A10	-0.0574921	0.00672477	0.196492
HG3A.0849.Oscillospiraceae sp.	Antidepressants_N06A	-0.0574836	0.00673291	0.196537
HG3A.0691.Eubacteriales sp.	Adrenergics_Inhalants_R03A	-0.0574831	0.00673345	0.196537
HG3A.0153.Eubacteriales sp.	Paracetamol_N02BE01	-0.0574799	0.00673645	0.196537
HG3A.0499.Parolsenella catena	Inhalation_steroids_ALL	-0.0574727	0.00674339	0.196573
HG3A.0343.Oscillospiraceae sp.	Adrenergics_Inhalants_R03A	-0.0574695	0.00674642	0.196573
HG3A.0453.Eubacteriales sp.	NSAID_Naproxen_M01AE02	-0.0574681	0.00674782	0.196573
HG3A.0079.Flavonifractor plautii	Drugs_acid_related_disorders_A02	0.0574491	0.00676604	0.196738
HG3A.0135.Oscillospiraceae sp.	NSAID_Naproxen_M01AE02	-0.0574487	0.00676646	0.196738
[truncated: 56,148 more rows]

## Sheet: S2
Supplementary table 2: Partial Spearman's rank correlation between medications and species, adjusted for age, sex and BMI, Model 2.
Metagenomic species	Medication	rho	p	p_fdr
HG3A.0117.Streptococcus parasanguinis	PPI_A02BC	0.159278	4.39673e-14	2.55652e-09
HG3A.0117.Streptococcus parasanguinis	Drugs_peptic_ulcers_reflux_A02B	0.15305	4.16967e-13	1.21225e-08
HG3A.0071.Streptococcus salivarius	PPI_A02BC	0.149697	1.34812e-12	2.61293e-08
HG3A.0071.Streptococcus salivarius	Drugs_peptic_ulcers_reflux_A02B	0.147809	2.58032e-12	3.75088e-08
HG3A.1282.Escherichia marmotae	Metformin_ALL	0.141959	1.83041e-11	2.12862e-07
HG3A.0117.Streptococcus parasanguinis	Drugs_acid_related_disorders_A02	0.139506	4.0647e-11	3.9391e-07
HG3A.0117.Streptococcus parasanguinis	PPI_Omeprazol_A02BC01	0.13727	8.31176e-11	6.90422e-07
HG3A.1282.Escherichia marmotae	Antidiabetics_not_Insulins_A10B	0.135013	1.69066e-10	1.1426e-06
HG3A.0713.Streptococcus gordonii	PPI_A02BC	0.134869	1.76855e-10	1.1426e-06
HG3A.0713.Streptococcus gordonii	Drugs_peptic_ulcers_reflux_A02B	0.132844	3.30907e-10	1.92409e-06
HG3A.0071.Streptococcus salivarius	Drugs_acid_related_disorders_A02	0.130754	6.25731e-10	3.30762e-06
HG3A.0071.Streptococcus salivarius	PPI_Omeprazol_A02BC01	0.122072	7.92813e-09	3.84158e-05
HG3A.0705.Streptococcus oralis subsp. oralis	PPI_A02BC	0.120109	1.37435e-08	6.14716e-05
HG3A.0677.Streptococcus mutans	Drugs_peptic_ulcers_reflux_A02B	0.119153	1.79143e-08	6.96288e-05
HG3A.0705.Streptococcus oralis subsp. oralis	Drugs_peptic_ulcers_reflux_A02B	0.119143	1.79622e-08	6.96288e-05
HG3A.1282.Escherichia marmotae	Antidiabetics_A10	0.117738	2.64147e-08	9.59944e-05
HG3A.1161.Oscillospiraceae sp.	Beta_blockers_selective_C07AB	0.116922	3.29743e-08	0.000112784
HG3A.0713.Streptococcus gordonii	Drugs_acid_related_disorders_A02	0.11671	3.49273e-08	0.000112827
HG3A.0677.Streptococcus mutans	Drugs_acid_related_disorders_A02	0.116172	4.03851e-08	0.000123591
HG3A.0713.Streptococcus gordonii	PPI_Omeprazol_A02BC01	0.115787	4.4781e-08	0.000130192
HG3A.0677.Streptococcus mutans	PPI_A02BC	0.114559	6.21688e-08	0.000172136
HG3A.0579.Bifidobacterium dentium	PPI_A02BC	0.112395	1.09895e-07	0.000290452
HG3A.0222.Clostridium disporicum	Antidepressants_N06A	-0.109843	2.12255e-07	0.000529379
HG3A.0559.Rothia mucilaginosa	Drugs_peptic_ulcers_reflux_A02B	0.10973	2.18503e-07	0.000529379
HG3A.0053.Romboutsia timonensis	Metformin_ALL	-0.107906	3.46471e-07	0.000805835
HG3A.1231.Parvimonas micra	Drugs_peptic_ulcers_reflux_A02B	0.107537	3.80062e-07	0.000819821
HG3A.0026.Eubacteriales sp.	Metformin_ALL	-0.10753	3.80682e-07	0.000819821
HG3A.0559.Rothia mucilaginosa	PPI_A02BC	0.106882	4.47485e-07	0.000929267
HG3A.0705.Streptococcus oralis subsp. oralis	Drugs_acid_related_disorders_A02	0.106528	4.88491e-07	0.000974007
HG3A.0579.Bifidobacterium dentium	PPI_Omeprazol_A02BC01	0.106414	5.02532e-07	0.000974007
HG3A.0559.Rothia mucilaginosa	Drugs_acid_related_disorders_A02	0.106207	5.28872e-07	0.000987161
HG3A.0680.Streptococcus anginosus	Drugs_peptic_ulcers_reflux_A02B	0.106099	5.43273e-07	0.000987161
HG3A.0053.Romboutsia timonensis	Antidepressants_N06A	-0.105617	6.11724e-07	0.00107786
HG3A.1161.Oscillospiraceae sp.	Betablockers_C07	0.104947	7.20859e-07	0.0012328
HG3A.0770.Oscillospiraceae sp.	Nasal_topical_R01A	0.103979	9.12012e-07	0.00151514
HG3A.0680.Streptococcus anginosus	PPI_A02BC	0.103423	1.04304e-06	0.00160214
HG3A.0433.Lachnospiraceae sp.	Antidepressants_SSRI_N06AB	-0.103374	1.05558e-06	0.00160214
HG3A.0770.Oscillospiraceae sp.	Corticosteroids_Nasal_R01AD	0.103347	1.06248e-06	0.00160214
HG3A.1161.Oscillospiraceae sp.	Metoprolol_ALL	0.103291	1.07688e-06	0.00160214
HG3A.0053.Romboutsia timonensis	Antidepressants_SSRI_N06AB	-0.103194	1.10215e-06	0.00160214
HG3A.1231.Parvimonas micra	Drugs_acid_related_disorders_A02	0.102794	1.21319e-06	0.00172054
HG3A.1341.Limosilactobacillus vaginalis	Calcium_channel_blockers_C08	0.10243	1.32351e-06	0.00181637
HG3A.1341.Limosilactobacillus vaginalis	PPI_Omeprazol_A02BC01	0.102368	1.34324e-06	0.00181637
HG3A.0357.Veillonella atypica	PPI_A02BC	0.102154	1.41359e-06	0.00186806
HG3A.0579.Bifidobacterium dentium	Drugs_peptic_ulcers_reflux_A02B	0.10187	1.51244e-06	0.00195427
HG3A.0195.Escherichia coli	Metformin_ALL	0.101292	1.73395e-06	0.00215079
HG3A.0680.Streptococcus anginosus	Drugs_acid_related_disorders_A02	0.101281	1.7385e-06	0.00215079
HG3A.0770.Oscillospiraceae sp.	Nasal_preparations_R01	0.100407	2.13524e-06	0.00258658
HG3A.0677.Streptococcus mutans	PPI_Omeprazol_A02BC01	0.100056	2.31789e-06	0.00275053
HG3A.0619.Blautia producta	Antidiabetics_not_Insulins_A10B	0.0990623	2.91976e-06	0.00339545
HG3A.0705.Streptococcus oralis subsp. oralis	PPI_Omeprazol_A02BC01	0.0986159	3.23659e-06	0.00369009
HG3A.1341.Limosilactobacillus vaginalis	Drugs_peptic_ulcers_reflux_A02B	0.0985233	3.30627e-06	0.00369704
HG3A.0053.Romboutsia timonensis	Antidiabetics_not_Insulins_A10B	-0.0977975	3.9048e-06	0.00428394
HG3A.1341.Limosilactobacillus vaginalis	ARBs_C09CA	0.0975825	4.10114e-06	0.00441602
HG3A.0137.Eubacteriales sp.	Other_analgetics_antipyretics_N02B	-0.0973576	4.31668e-06	0.00456359
HG3A.0195.Escherichia coli	Antidiabetics_not_Insulins_A10B	0.0968404	4.85419e-06	0.00504021
HG3A.0782.Saccharomyces cerevisiae	NSAID_and_Glucosamine_M01A	0.0966082	5.11581e-06	0.00521866
HG3A.0093.Eubacteriales sp.	Antidepressants_SSRI_N06AB	-0.0964755	5.27137e-06	0.00528464
HG3A.0190.Eubacteriales sp.	Antidepressants_SSRI_N06AB	-0.0959487	5.93451e-06	0.00571982
HG3A.0137.Eubacteriales sp.	Paracetamol_ALL	-0.0959192	5.974e-06	0.00571982
HG3A.0770.Oscillospiraceae sp.	Corticosteroids_Nasal_Mometasone_R01AD09	0.0958994	6.00056e-06	0.00571982
HG3A.1279.Alloscardovia omnicolens	PPI_A02BC	0.095807	6.12605e-06	0.00574525
HG3A.0053.Romboutsia timonensis	Antidiabetics_A10	-0.0956026	6.41288e-06	0.00591878
HG3A.0815.Clostridia sp.	Drugs_peptic_ulcers_reflux_A02B	-0.0955162	6.53797e-06	0.00593995
HG3A.0619.Blautia producta	Metformin_ALL	0.0953281	6.81829e-06	0.00609933
HG3A.0131.Ruminococcus sp.	Inhalation_steroids_ALL	-0.0951159	7.14836e-06	0.0062977
HG3A.1737.Scardovia wiggsiae	PPI_Omeprazol_A02BC01	0.0946308	7.96127e-06	0.00690919
HG3A.1046.Klebsiella oxytoca	PPI_A02BC	0.0944052	8.3688e-06	0.00706307
HG3A.0370.[Clostridium] symbiosum	Antidiabetics_not_Insulins_A10B	0.0943983	8.38152e-06	0.00706307
HG3A.0234.Eubacteriales sp.	PPI_Omeprazol_A02BC01	-0.0941195	8.91333e-06	0.00740392
HG3A.0026.Eubacteriales sp.	Antidiabetics_not_Insulins_A10B	-0.093956	9.24014e-06	0.00756728
HG3A.1231.Parvimonas micra	PPI_A02BC	0.093794	9.57502e-06	0.00773263
HG3A.0998.Oscillospiraceae sp.	Corticosteroids_Nasal_Mometasone_R01AD09	0.0935841	1.00265e-05	0.00798631
HG3A.0338.Eubacteriales sp.	Drugs_acid_related_disorders_A02	-0.0931677	1.09825e-05	0.0086296
HG3A.0131.Ruminococcus sp.	Budesonide_Inhalants_R03BA02	-0.0930666	1.12276e-05	0.00870452
HG3A.0093.Eubacteriales sp.	Antidepressants_N06A	-0.0927925	1.19181e-05	0.00902217
HG3A.0222.Clostridium disporicum	Antidepressants_SSRI_N06AB	-0.0927087	1.21372e-05	0.00902217
HG3A.1341.Limosilactobacillus vaginalis	PPI_A02BC	0.092666	1.22502e-05	0.00902217
HG3A.0227.Veillonella dispar	Drugs_peptic_ulcers_reflux_A02B	0.0926039	1.24165e-05	0.00902217
HG3A.0680.Streptococcus anginosus	PPI_Omeprazol_A02BC01	0.0925615	1.25315e-05	0.00902217
HG3A.0064.Alistipes communis	Drugs_obstructive_ariways_R03	-0.0925112	1.26689e-05	0.00902217
HG3A.1341.Limosilactobacillus vaginalis	Drugs_acid_related_disorders_A02	0.0924914	1.27235e-05	0.00902217
HG3A.0815.Clostridia sp.	PPI_A02BC	-0.092432	1.28882e-05	0.0090289
HG3A.0238.Clostridiaceae sp.	Antidepressants_N06A	-0.0919367	1.43443e-05	0.00992935
HG3A.0990.Limosilactobacillus fermentum	PPI_A02BC	0.0918356	1.46603e-05	0.0100287
HG3A.1046.Klebsiella oxytoca	Nasal_preparations_R01	0.0917329	1.49882e-05	0.0101338
HG3A.0455.Hungatella hathewayi	Adrenergics_Beta2_agonist_Inhalants_R03AC	0.0913593	1.624e-05	0.0107766
HG3A.1046.Klebsiella oxytoca	Drugs_peptic_ulcers_reflux_A02B	0.0913394	1.63097e-05	0.0107766
HG3A.0234.Eubacteriales sp.	PPI_A02BC	-0.0912532	1.66133e-05	0.0108539
HG3A.0990.Limosilactobacillus fermentum	Drugs_peptic_ulcers_reflux_A02B	0.0911133	1.71182e-05	0.0110595
HG3A.1046.Klebsiella oxytoca	Drugs_acid_related_disorders_A02	0.0909205	1.78381e-05	0.0113438
HG3A.0303.Erysipelotrichales sp.	Corticosteroids_Nasal_Mometasone_R01AD09	0.0908648	1.80512e-05	0.0113438
HG3A.1737.Scardovia wiggsiae	Drugs_peptic_ulcers_reflux_A02B	0.0907548	1.84793e-05	0.0113438
HG3A.0220.Veillonella parvula	Drugs_peptic_ulcers_reflux_A02B	0.0907544	1.84811e-05	0.0113438
HG3A.1231.Parvimonas micra	PPI_Omeprazol_A02BC01	0.0906942	1.87194e-05	0.0113438
HG3A.0370.[Clostridium] symbiosum	Metformin_ALL	0.0906918	1.87289e-05	0.0113438
HG3A.0579.Bifidobacterium dentium	Drugs_acid_related_disorders_A02	0.0903089	2.03162e-05	0.0121784
HG3A.0026.Eubacteriales sp.	Antidiabetics_A10	-0.0901932	2.08203e-05	0.0123341
HG3A.0717.Eubacteriales sp.	Corticosteroids_Nasal_Mometasone_R01AD09	0.0901527	2.10001e-05	0.0123341
HG3A.0172.Lachnospiraceae sp.	Beta_blockers_selective_C07AB	-0.0899136	2.2089e-05	0.0128439
HG3A.1341.Limosilactobacillus vaginalis	ARBs_ALL	0.0898273	2.24948e-05	0.0129503
HG3A.0137.Eubacteriales sp.	Paracetamol_N02BE01	-0.0894723	2.42415e-05	0.0137601
HG3A.1296.Clostridium sp. BSD2780061688st1 H5	Nasal_preparations_R01	0.0894137	2.45418e-05	0.0137601
HG3A.0815.Clostridia sp.	Drugs_acid_related_disorders_A02	-0.0894002	2.46113e-05	0.0137601
HG3A.0126.Ruminococcus sp.	Mucolytics_comb_R05CB10	-0.0890089	2.67153e-05	0.0147941
HG3A.0815.Clostridia sp.	PPI_Omeprazol_A02BC01	-0.0888849	2.74171e-05	0.0148783
HG3A.0375.Oscillospiraceae sp.	Drugs_obstructive_ariways_R03	-0.0888515	2.7609e-05	0.0148783
HG3A.1737.Scardovia wiggsiae	PPI_A02BC	0.0887683	2.80926e-05	0.0148783
HG3A.0117.Streptococcus parasanguinis	Cough_Cold_preparations_R05	0.0887666	2.81029e-05	0.0148783
HG3A.0303.Erysipelotrichales sp.	Metformin_ALL	-0.0887591	2.81466e-05	0.0148783
HG3A.0905.Blautia producta	Cough_suppress_expectorants_R05F	0.0886414	2.88466e-05	0.0151109
HG3A.0338.Eubacteriales sp.	Drugs_peptic_ulcers_reflux_A02B	-0.0883475	3.06653e-05	0.0159202
HG3A.0303.Erysipelotrichales sp.	Nasal_topical_R01A	0.0878173	3.42264e-05	0.0176118
HG3A.0219.Eubacterium sp. AF16-48	Beta_blockers_selective_C07AB	-0.0877414	3.47672e-05	0.0177331
HG3A.0234.Eubacteriales sp.	Drugs_peptic_ulcers_reflux_A02B	-0.0876023	3.57797e-05	0.0180908
HG3A.0717.Eubacteriales sp.	Corticosteroids_Nasal_R01AD	0.0875436	3.62146e-05	0.0181529
HG3A.0053.Romboutsia timonensis	Sertraline_N06AB06	-0.0873184	3.7933e-05	0.0188517
HG3A.0375.Oscillospiraceae sp.	Adrenergics_Inhalants_R03A	-0.0871225	3.94894e-05	0.0194589
HG3A.1512.Lachnospiraceae sp.	Mucolytics_comb_R05CB10	0.0869303	4.10759e-05	0.0200706
HG3A.0455.Hungatella hathewayi	Drugs_obstructive_ariways_R03	0.0867945	4.22333e-05	0.0203536
HG3A.1737.Scardovia wiggsiae	Drugs_acid_related_disorders_A02	0.0867804	4.23552e-05	0.0203536
HG3A.0608.Clostridiaceae sp.	Calcium_channel_blockers_C08	0.0864173	4.56105e-05	0.0215626
HG3A.0619.Blautia producta	Antidiabetics_A10	0.0864171	4.56128e-05	0.0215626
HG3A.0003.Anaerostipes hadrus	NSAID_M01AE	0.0863449	4.62875e-05	0.0216321
HG3A.0357.Veillonella atypica	Drugs_peptic_ulcers_reflux_A02B	0.086322	4.65039e-05	0.0216321
HG3A.0998.Oscillospiraceae sp.	Corticosteroids_Nasal_R01AD	0.0861649	4.80129e-05	0.0221568
HG3A.0220.Veillonella parvula	PPI_A02BC	0.0859879	4.97674e-05	0.0226249
HG3A.0011.Clostridia sp.	Betamethasone_oral_H02AB01	0.0859543	5.01077e-05	0.0226249
HG3A.0370.[Clostridium] symbiosum	Antidiabetics_A10	0.0859458	5.01944e-05	0.0226249
HG3A.0227.Veillonella dispar	PPI_A02BC	0.0858346	5.13373e-05	0.022962
HG3A.0990.Limosilactobacillus fermentum	Drugs_acid_related_disorders_A02	0.085675	5.30204e-05	0.0235338
HG3A.0262.Bifidobacterium bifidum	Antidepressants_SSRI_N06AB	-0.0855663	5.41971e-05	0.0237065
HG3A.0303.Erysipelotrichales sp.	Antidiabetics_not_Insulins_A10B	-0.0855637	5.4225e-05	0.0237065
HG3A.0376.Eubacteriales sp.	Metoprolol_ALL	-0.0854157	5.58668e-05	0.024242
HG3A.0709.Eubacteriales sp.	Corticosteroids_Nasal_R01AD	0.0852148	5.81716e-05	0.0250552
HG3A.0131.Ruminococcus sp.	Terbutaline_inhalants_R03AC03	-0.0850979	5.95532e-05	0.0253207
HG3A.0064.Alistipes communis	Adrenergics_Inhalants_R03A	-0.0850891	5.96591e-05	0.0253207
HG3A.1279.Alloscardovia omnicolens	PPI_Omeprazol_A02BC01	0.0850299	6.03723e-05	0.0254377
HG3A.0455.Hungatella hathewayi	Adrenergics_Inhalants_R03A	0.0849878	6.08834e-05	0.0254685
HG3A.0372.Oscillibacter sp.	Antidepressants_SSRI_N06AB	-0.0848503	6.25838e-05	0.0259929
HG3A.0227.Veillonella dispar	Drugs_acid_related_disorders_A02	0.0847239	6.41869e-05	0.0264696
HG3A.0303.Erysipelotrichales sp.	Corticosteroids_Nasal_R01AD	0.0844854	6.73173e-05	0.027565
HG3A.1198.Lacticaseibacillus rhamnosus	Drugs_acid_related_disorders_A02	0.0844451	6.78605e-05	0.0275931
HG3A.0222.Clostridium disporicum	Beta_blockers_selective_C07AB	-0.0843681	6.891e-05	0.0278253
HG3A.0070.Faecalibacterium sp. OF04-11AC	Antidiabetics_not_Insulins_A10B	-0.0840641	7.32026e-05	0.0292304
HG3A.0158.Eubacteriales sp.	ARBs_C09CA	-0.0840509	7.33952e-05	0.0292304
HG3A.0194.Intestinibacter sp.	Antidepressants_SSRI_N06AB	-0.0839789	7.44506e-05	0.029379
HG3A.1279.Alloscardovia omnicolens	Drugs_peptic_ulcers_reflux_A02B	0.0839567	7.47788e-05	0.029379
HG3A.1046.Klebsiella oxytoca	Formoterol_budesonide_inhalants_R03AK07	0.0838433	7.64787e-05	0.0298452
HG3A.1198.Lacticaseibacillus rhamnosus	Drugs_peptic_ulcers_reflux_A02B	0.0833166	8.4861e-05	0.0328955
HG3A.0717.Eubacteriales sp.	Nasal_topical_R01A	0.0832174	8.65339e-05	0.0333219
HG3A.0245.Oscillibacter sp.	Inhalation_steroids_ALL	-0.0828032	9.38591e-05	0.0359048
HG3A.0172.Lachnospiraceae sp.	Betablockers_C07	-0.0825417	9.87828e-05	0.0375413
HG3A.1296.Clostridium sp. BSD2780061688st1 H5	Nasal_topical_R01A	0.0824207	0.000101142	0.0381885
HG3A.0194.Intestinibacter sp.	Antidepressants_N06A	-0.0823812	0.000101924	0.0382355
HG3A.0655.Lachnoclostridium sp.	Beta_blockers_selective_C07AB	0.0823267	0.000103012	0.0383956
HG3A.0782.Saccharomyces cerevisiae	Terbutaline_inhalants_R03AC03	0.0820582	0.000108533	0.0401958
HG3A.0131.Ruminococcus sp.	Adrenergics_Beta2_agonist_Inhalants_R03AC	-0.0819829	0.000110131	0.0405294
HG3A.0460.Anaerotruncus massiliensis	ARBs_C09CA	-0.0819032	0.000111847	0.0408234
HG3A.0998.Oscillospiraceae sp.	Nasal_topical_R01A	0.0818808	0.000112334	0.0408234
HG3A.0285.Enterocloster citroniae	ARBs_ALL	0.0818317	0.000113407	0.0408638
HG3A.0619.Blautia producta	Adrenergics_Beta2_agonist_Inhalants_R03AC	0.0818115	0.00011385	0.0408638
HG3A.0559.Rothia mucilaginosa	Adrenergics_combinations_inhalants_R03AK	0.0816797	0.000116793	0.0415287
HG3A.0211.Eubacteriales sp.	Antidiabetics_not_Insulins_A10B	-0.0816647	0.000117131	0.0415287
HG3A.0185.Eubacteriales sp.	Antidiabetics_not_Insulins_A10B	-0.0815602	0.000119521	0.0420972
HG3A.0433.Lachnospiraceae sp.	Antidepressants_N06A	-0.0815316	0.000120183	0.0420972
HG3A.0357.Veillonella atypica	Drugs_acid_related_disorders_A02	0.0813997	0.00012328	0.0426013
HG3A.0220.Veillonella parvula	Drugs_acid_related_disorders_A02	0.0813806	0.000123735	0.0426013
HG3A.0288.Eubacteriales sp.	Drugs_peptic_ulcers_reflux_A02B	-0.081377	0.00012382	0.0426013
HG3A.0124.Anaerostipes hadrus	Metformin_ALL	-0.0812961	0.000125763	0.0430155
HG3A.0093.Eubacteriales sp.	Sertraline_N06AB06	-0.0810619	0.000131556	0.0447338
HG3A.0336.Lachnospiraceae sp.	Nasal_preparations_R01	0.0809483	0.000134456	0.0452063
HG3A.0989.Parabacteroides gordonii	Agents_RAS_system_C09	0.0809466	0.000134501	0.0452063
HG3A.0905.Blautia producta	Cough_mixture_Opium_derivate_R05FA02	0.0806209	0.000143152	0.0478374
HG3A.0238.Clostridiaceae sp.	Antidepressants_SSRI_N06AB	-0.0805607	0.000144807	0.048114
HG3A.0238.Clostridiaceae sp.	Drugs_acid_related_disorders_A02	-0.0804551	0.000147755	0.0487095
HG3A.0261.Ruminococcus sp. B05	Beta_blockers_selective_C07AB	-0.0804367	0.000148275	0.0487095
HG3A.0234.Eubacteriales sp.	Drugs_acid_related_disorders_A02	-0.0803511	0.000150714	0.0492327
HG3A.0241.Faecalibacterium prausnitzii	Antidiabetics_not_Insulins_A10B	-0.080202	0.000155053	0.0501286
HG3A.0498.Eubacteriales sp.	Sertraline_N06AB06	0.0801977	0.000155181	0.0501286
HG3A.0362.Enterocloster aldenensis	Adrenergics_Beta2_agonist_Inhalants_R03AC	0.0801589	0.000156327	0.0502199
HG3A.0338.Eubacteriales sp.	PPI_A02BC	-0.0801117	0.000157738	0.0503946
HG3A.0288.Eubacteriales sp.	Drugs_acid_related_disorders_A02	-0.0800333	0.000160103	0.0508709
HG3A.1279.Alloscardovia omnicolens	Drugs_acid_related_disorders_A02	0.0799788	0.000161767	0.0511201
HG3A.0173.Clostridium sp. AF34-13	PPI_Omeprazol_A02BC01	-0.0798148	0.000166874	0.0521926
HG3A.0709.Eubacteriales sp.	Nasal_topical_R01A	0.0798122	0.000166956	0.0521926
HG3A.0285.Enterocloster citroniae	ARBs_C09CA	0.0797708	0.000168269	0.0522764
HG3A.0559.Rothia mucilaginosa	PPI_Omeprazol_A02BC01	0.0797472	0.000169022	0.0522764
HG3A.0179.Eubacteriales sp.	Drugs_acid_related_disorders_A02	-0.079597	0.000173891	0.0534976
HG3A.0253.Pseudoflavonifractor sp. An184	Metformin_ALL	-0.0794695	0.000178128	0.0545127
HG3A.0782.Saccharomyces cerevisiae	Adrenergics_Inhalants_R03A	0.0791394	0.000189548	0.0574935
HG3A.0303.Erysipelotrichales sp.	Nasal_preparations_R01	0.0791081	0.000190663	0.0574935
HG3A.0222.Clostridium disporicum	Metoprolol_ALL	-0.0791034	0.000190834	0.0574935
HG3A.0042.Faecalibacterium sp.	Antidiabetics_not_Insulins_A10B	-0.0790634	0.000192271	0.0576277
HG3A.0619.Blautia producta	Drugs_obstructive_ariways_R03	0.0790197	0.000193856	0.0577285
HG3A.0347.Clostridium sp. AT4	Terbutaline_inhalants_R03AC03	0.0789994	0.000194593	0.0577285
HG3A.0011.Clostridia sp.	Antihistamines_Oral_Desloratadine_R06AX27	0.0789313	0.000197096	0.0581743
HG3A.0411.Eubacteriales sp.	Adrenergics_Beta2_agonist_Inhalants_R03AC	0.0788173	0.00020135	0.0591299
HG3A.0068.Eubacterium ramulus	Antidiabetics_A10	-0.0787457	0.000204065	0.0596261
HG3A.0145.Eubacteriales sp.	Antidiabetics_not_Insulins_A10B	-0.0786592	0.000207393	0.0600367
HG3A.0251.Eubacterium sp. AM49-13BH	Paracetamol_ALL	-0.0786555	0.000207536	0.0600367
HG3A.0070.Faecalibacterium sp. OF04-11AC	Metformin_ALL	-0.0785944	0.000209918	0.0604252
HG3A.0018.Lachnospiraceae sp.	Calcium_channel_blockers_C08	-0.0784739	0.000214691	0.0610797
HG3A.0185.Eubacteriales sp.	Antidiabetics_A10	-0.0784649	0.000215052	0.0610797
HG3A.0219.Eubacterium sp. AF16-48	Betablockers_C07	-0.0784352	0.000216245	0.0610797
HG3A.0884.Lactobacillus gasseri	Metformin_ALL	0.0784315	0.000216393	0.0610797
HG3A.0156.Eubacteriales sp.	Betablockers_C07	-0.0783474	0.000219812	0.061745
HG3A.0245.Oscillibacter sp.	Drugs_obstructive_ariways_R03	-0.0782785	0.00022265	0.061808
HG3A.0225.Eggerthella lenta	Adrenergics_Beta2_agonist_Inhalants_R03AC	0.0782762	0.000222745	0.061808
HG3A.0342.Eubacteriales sp.	Antihistamines_Oral_Other_R06AX	-0.0782564	0.000223568	0.061808
HG3A.0124.Anaerostipes hadrus	NSAID_Diclofenac_M01AB05	-0.0782391	0.000224289	0.061808
HG3A.0686.Enterocloster clostridioformis	Antidiabetics_not_Insulins_A10B	0.0781932	0.00022621	0.0620434
HG3A.1550.Bacteroides sp. HF-5092	Other_analgetics_antipyretics_N02B	0.0781549	0.000227824	0.0621926
HG3A.0362.Enterocloster aldenensis	Drugs_obstructive_ariways_R03	0.0781108	0.000229698	0.0624112
HG3A.0303.Erysipelotrichales sp.	Antidiabetics_A10	-0.0778813	0.000239683	0.0648214
HG3A.0156.Eubacteriales sp.	Beta_blockers_selective_C07AB	-0.0777219	0.000246859	0.0661994
HG3A.0362.Enterocloster aldenensis	Antidiabetics_not_Insulins_A10B	0.0777176	0.000247055	0.0661994
HG3A.0068.Eubacterium ramulus	Insulins_and_analouges_A10A	-0.0776617	0.000249621	0.0663558
HG3A.0253.Pseudoflavonifractor sp. An184	Antidiabetics_not_Insulins_A10B	-0.0776319	0.000251	0.0663558
HG3A.0222.Clostridium disporicum	Sertraline_N06AB06	-0.0776305	0.000251063	0.0663558
HG3A.1021.Eubacteriales sp.	Expectorants_excl_cough_supressants_R05C	0.0775653	0.000254105	0.0668562
HG3A.0100.Eubacteriales sp.	Drugs_obstructive_ariways_R03	-0.0773833	0.000262774	0.0683921
HG3A.0336.Lachnospiraceae sp.	Nasal_topical_R01A	0.0773743	0.000263207	0.0683921
HG3A.0886.Enterococcus faecium	Metformin_ALL	0.0773689	0.000263472	0.0683921
HG3A.0655.Lachnoclostridium sp.	Levothyroxine_H03AA01	0.0773202	0.000265843	0.068701
HG3A.0411.Eubacteriales sp.	Levothyroxine_H03AA01	0.0772492	0.000269336	0.0692956
HG3A.0375.Oscillospiraceae sp.	Betablockers_C07	-0.0771707	0.000273249	0.0695496
HG3A.0336.Lachnospiraceae sp.	Corticosteroids_Nasal_R01AD	0.0771673	0.00027342	0.0695496
HG3A.0370.[Clostridium] symbiosum	Betablockers_C07	0.0771575	0.000273911	0.0695496
HG3A.0720.Eubacteriales sp.	Mucolytics_comb_R05CB10	0.0770984	0.000276902	0.0700031
HG3A.0131.Ruminococcus sp.	Adrenergics_Inhalants_R03A	-0.077058	0.00027896	0.0702181
HG3A.0288.Eubacteriales sp.	PPI_Omeprazol_A02BC01	-0.0770245	0.000280679	0.0703465
HG3A.0584.Eubacteriales sp.	Corticosteroids_Nasal_R01AD	0.0769965	0.000282124	0.0704051
HG3A.0140.Clostridia sp.	Corticosteroids_oral_H02A	-0.076946	0.000284746	0.0707558
HG3A.0378.Faecalibacterium prausnitzii	Antidiabetics_not_Insulins_A10B	-0.0768689	0.000288795	0.0711555
HG3A.0262.Bifidobacterium bifidum	Antidepressants_N06A	-0.0768362	0.000290533	0.0711555
HG3A.0118.Eubacteriales sp.	Adrenergics_Beta2_agonist_Inhalants_R03AC	-0.0768274	0.000290998	0.0711555
HG3A.0357.Veillonella atypica	PPI_Omeprazol_A02BC01	0.0768227	0.00029125	0.0711555
HG3A.0417.Sellimonas intestinalis	Antihistamines_Oral_Other_R06AX	0.0767	0.000297853	0.0722713
HG3A.1046.Klebsiella oxytoca	Adrenergics_combinations_inhalants_R03AK	0.0766918	0.000298303	0.0722713
HG3A.0197.Eubacteriales sp.	Metoprolol_ALL	-0.0766286	0.000301763	0.0728063
HG3A.0676.Anaerotignum lactatifermentans	PPI_A02BC	0.0764624	0.000311047	0.0741721
HG3A.0528.Eubacteriales sp.	Atorvastatin_C10AA05	0.0764537	0.000311541	0.0741721
HG3A.0288.Eubacteriales sp.	PPI_A02BC	-0.0764428	0.00031216	0.0741721
HG3A.0422.Lachnospiraceae sp.	Nasal_topical_R01A	0.0764156	0.000313714	0.0741721
HG3A.0371.Eubacteriales sp.	Sertraline_N06AB06	-0.076414	0.000313802	0.0741721
HG3A.0371.Eubacteriales sp.	Antidepressants_SSRI_N06AB	-0.076349	0.000317536	0.0744867
HG3A.0211.Eubacteriales sp.	Metformin_ALL	-0.0763349	0.000318353	0.0744867
HG3A.0876.Intestinimonas timonensis	Cough_Cold_preparations_R05	0.0763241	0.000318976	0.0744867
HG3A.0238.Clostridiaceae sp.	Drugs_peptic_ulcers_reflux_A02B	-0.0761439	0.000329592	0.0766578
HG3A.0343.Oscillospiraceae sp.	Betablockers_C07	-0.0761046	0.000331955	0.0767352
HG3A.0197.Eubacteriales sp.	Betablockers_C07	-0.0760945	0.000332564	0.0767352
HG3A.0336.Lachnospiraceae sp.	Metformin_ALL	-0.0760101	0.00033769	0.0771148
HG3A.0140.Clostridia sp.	Glucocorticoids_oral_H02AB	-0.0760096	0.000337721	0.0771148
HG3A.0422.Lachnospiraceae sp.	Corticosteroids_Nasal_R01AD	0.0759829	0.000339356	0.0771148
HG3A.0285.Enterocloster citroniae	Drugs_acid_related_disorders_A02	0.0759668	0.000340346	0.0771148
HG3A.0475.Oscillospiraceae sp.	PPI_A02BC	-0.0759588	0.000340841	0.0771148
HG3A.0475.Oscillospiraceae sp.	Drugs_acid_related_disorders_A02	-0.0759257	0.000342891	0.077278
HG3A.0498.Eubacteriales sp.	Antidepressants_N06A	0.0758119	0.000350023	0.0785809
HG3A.0584.Eubacteriales sp.	Platelet_aggregation_inhibitors_B01AC	0.0756912	0.000357736	0.0800034
HG3A.0742.Enterococcus faecalis	Drugs_peptic_ulcers_reflux_A02B	0.0755839	0.00036473	0.0804016
HG3A.0362.Enterocloster aldenensis	Metformin_ALL	0.07557	0.000365647	0.0804016
HG3A.1161.Oscillospiraceae sp.	Agents_RAS_system_C09	0.0755631	0.000366098	0.0804016
HG3A.0376.Eubacteriales sp.	Betablockers_C07	-0.0755284	0.000368396	0.0804016
HG3A.0137.Eubacteriales sp.	Metoprolol_ALL	-0.0755271	0.000368483	0.0804016
HG3A.0286.Oscillospiraceae sp.	Betablockers_C07	-0.0755194	0.000368995	0.0804016
HG3A.0679.Agathobaculum sp.	Amlodipine_C08CA01	0.0754994	0.000370329	0.0804016
HG3A.0179.Eubacteriales sp.	Drugs_peptic_ulcers_reflux_A02B	-0.0754838	0.000371365	0.0804016
HG3A.0676.Anaerotignum lactatifermentans	Drugs_peptic_ulcers_reflux_A02B	0.0754749	0.000371961	0.0804016
HG3A.1046.Klebsiella oxytoca	Nasal_topical_R01A	0.0754505	0.000373601	0.080457
HG3A.1055.Eubacteriales sp.	NSAID_Naproxen_M01AE02	0.075417	0.000375862	0.0806453
HG3A.0307.Anaerotruncus colihominis	Betablockers_C07	0.0753742	0.000378763	0.080969
HG3A.0285.Enterocloster citroniae	PPI_A02BC	0.0753359	0.000381385	0.0812308
HG3A.0094.Clostridia sp.	Betamethasone_oral_H02AB01	-0.0752569	0.000386833	0.0820895
HG3A.0729.Oscillospiraceae sp.	ASA_ALL	0.0752367	0.00038824	0.0820895
HG3A.0483.Bacteria sp.	Drugs_obstructive_ariways_R03	-0.0750783	0.00039943	0.0839734
HG3A.0782.Saccharomyces cerevisiae	Drugs_obstructive_ariways_R03	0.0750698	0.000400038	0.0839734
HG3A.0370.[Clostridium] symbiosum	Metoprolol_ALL	0.0749802	0.000406513	0.0850256
HG3A.0483.Bacteria sp.	Adrenergics_Inhalants_R03A	-0.0749281	0.000410317	0.0855135
HG3A.0209.Eubacteriales sp.	Drugs_acid_related_disorders_A02	-0.0748936	0.00041286	0.0857362
HG3A.0739.Oscillospiraceae sp.	Corticosteroids_oral_H02A	-0.0748469	0.000416319	0.0857388
HG3A.0276.Clostridia sp.	Drugs_acid_related_disorders_A02	-0.0748396	0.000416859	0.0857388
HG3A.0571.Longicatena caecimuris	Antihistamines_Oral_Desloratadine_R06AX27	0.0748338	0.000417296	0.0857388
HG3A.0349.Eubacteriales sp.	ARBs_ALL	-0.0747657	0.000422401	0.0859144
HG3A.0195.Escherichia coli	Antidiabetics_A10	0.0747613	0.000422735	0.0859144
HG3A.0109.[Ruminococcus] lactaris	Antidiabetics_not_Insulins_A10B	-0.0747433	0.000424094	0.0859144
HG3A.0262.Bifidobacterium bifidum	Levothyroxine_H03AA01	-0.0747263	0.000425383	0.0859144
HG3A.0194.Intestinibacter sp.	Metformin_ALL	-0.0747202	0.000425843	0.0859144
HG3A.0124.Anaerostipes hadrus	Antidiabetics_not_Insulins_A10B	-0.0747048	0.000427016	0.0859144
HG3A.0020.Ruthenibacterium lactatiformans	Adrenergics_Beta2_agonist_Inhalants_R03AC	0.0746825	0.000428717	0.0859215
HG3A.0109.[Ruminococcus] lactaris	Metformin_ALL	-0.0746639	0.000430146	0.0859215
HG3A.0264.Eubacteriales sp.	Adrenergics_Beta2_agonist_Inhalants_R03AC	-0.0746465	0.000431484	0.0859215
HG3A.0185.Eubacteriales sp.	Metformin_ALL	-0.0746022	0.000434899	0.0862905
HG3A.0131.Ruminococcus sp.	Drugs_obstructive_ariways_R03	-0.0745841	0.000436305	0.0862905
HG3A.0184.Eubacteriales sp.	Adrenergics_Beta2_agonist_Inhalants_R03AC	-0.0745428	0.00043953	0.0866336
HG3A.0137.Eubacteriales sp.	Drugs_peptic_ulcers_reflux_A02B	-0.0744135	0.00044976	0.0878142
HG3A.0207.Oscillospiraceae sp.	Antihistamines_Oral_R06A	-0.0744116	0.000449912	0.0878142
HG3A.0686.Enterocloster clostridioformis	Beta_blockers_selective_C07AB	0.0743998	0.000450851	0.0878142
HG3A.0739.Oscillospiraceae sp.	Glucocorticoids_oral_H02AB	-0.074391	0.000451561	0.0878142
HG3A.0686.Enterocloster clostridioformis	Metformin_ALL	0.0742569	0.000462447	0.0896314
HG3A.0285.Enterocloster citroniae	Drugs_peptic_ulcers_reflux_A02B	0.074188	0.000468127	0.0901646
HG3A.1538.Staphylococcus aureus	Drugs_peptic_ulcers_reflux_A02B	0.0741856	0.00046833	0.0901646
HG3A.0611.Bacteroides sp.	ASA_ALL	0.0741673	0.00046985	0.0901646
HG3A.0676.Anaerotignum lactatifermentans	PPI_Omeprazol_A02BC01	0.0741291	0.00047304	0.0904603
HG3A.0314.Mediterraneibacter glycyrrhizinilyticus	ARBs_C09CA	0.0741117	0.000474502	0.0904603
HG3A.1366.Streptococcus sobrinus	Laxatives_A06A	0.0740776	0.000477378	0.0907111
HG3A.0003.Anaerostipes hadrus	NSAID_Ibuprofen_M01AE01	0.0740569	0.000479134	0.0907483
HG3A.0096.Ruminococcus sp. AM36-2AA	Inhalation_steroids_ALL	-0.0739848	0.000485282	0.0916144
HG3A.0886.Enterococcus faecium	Antidiabetics_not_Insulins_A10B	0.0739386	0.000489266	0.0919309
HG3A.0227.Veillonella dispar	Antihistamines_Oral_Loratadine_R06AX13	0.0739287	0.000490121	0.0919309
HG3A.0336.Lachnospiraceae sp.	Corticosteroids_Nasal_Mometasone_R01AD09	0.073899	0.000492699	0.0921172
HG3A.0919.Ligilactobacillus salivarius	PPI_A02BC	0.0738774	0.000494586	0.0921737
HG3A.1615.Lachnospiraceae sp.	Terbutaline_inhalants_R03AC03	0.0738269	0.000499014	0.0925311
HG3A.0537.Eubacteriales sp.	Antidepressants_SSRI_N06AB	-0.0737871	0.000502536	0.0925311
HG3A.0222.Clostridium disporicum	Betablockers_C07	-0.0737827	0.000502924	0.0925311
HG3A.0655.Lachnoclostridium sp.	Metoprolol_ALL	0.073769	0.000504139	0.0925311
HG3A.0158.Eubacteriales sp.	ARBs_ALL	-0.0737355	0.000507126	0.0925311
HG3A.0815.Clostridia sp.	Drugs_obstructive_ariways_R03	-0.0737342	0.000507242	0.0925311
HG3A.0538.Erysipelatoclostridium ramosum	Antidiabetics_A10	0.0737297	0.000507643	0.0925311
HG3A.0274.Turicibacter sanguinis	Antidepressants_N06A	-0.0737073	0.000509658	0.092608
HG3A.0343.Oscillospiraceae sp.	Beta_blockers_selective_C07AB	-0.0736773	0.000512357	0.0928084
HG3A.0608.Clostridiaceae sp.	Amlodipine_C08CA01	0.0736396	0.000515769	0.0931364
HG3A.0241.Faecalibacterium prausnitzii	PPI_Omeprazol_A02BC01	-0.0735974	0.000519621	0.0931558
HG3A.0417.Sellimonas intestinalis	Betablockers_C07	0.0735858	0.000520677	0.0931558
HG3A.0655.Lachnoclostridium sp.	Betablockers_C07	0.0735693	0.000522198	0.0931558
HG3A.0475.Oscillospiraceae sp.	Drugs_peptic_ulcers_reflux_A02B	-0.0735537	0.000523627	0.0931558
HG3A.1430.Eubacteriaceae sp.	Corticosteroids_Nasal_Mometasone_R01AD09	0.0735308	0.000525742	0.0931558
HG3A.0742.Enterococcus faecalis	Drugs_acid_related_disorders_A02	0.0735255	0.000526239	0.0931558
HG3A.0417.Sellimonas intestinalis	Adrenergics_Beta2_agonist_Inhalants_R03AC	0.0735135	0.000527347	0.0931558
HG3A.0118.Eubacteriales sp.	Drugs_obstructive_ariways_R03	-0.073499	0.000528694	0.0931558
HG3A.0362.Enterocloster aldenensis	Adrenergics_Inhalants_R03A	0.0734815	0.00053032	0.0931602
HG3A.0998.Oscillospiraceae sp.	Nasal_preparations_R01	0.0734085	0.000537166	0.094032
HG3A.1046.Klebsiella oxytoca	Corticosteroids_Nasal_R01AD	0.0733696	0.000540851	0.094032
HG3A.0336.Lachnospiraceae sp.	Antidiabetics_not_Insulins_A10B	-0.0733663	0.000541169	0.094032
HG3A.0117.Streptococcus parasanguinis	Expectorants_excl_cough_supressants_R05C	0.0733601	0.000541752	0.094032
HG3A.0990.Limosilactobacillus fermentum	Calcium_channel_blockers_C08	0.073319	0.000545679	0.0941688
HG3A.0096.Ruminococcus sp. AM36-2AA	Mucolytics_comb_R05CB10	-0.0733179	0.000545779	0.0941688
HG3A.0069.Eubacteriales sp.	Adrenergics_Beta2_agonist_Inhalants_R03AC	-0.0732909	0.00054837	0.0943152
HG3A.0511.Eubacteriales sp.	Corticosteroids_Nasal_Mometasone_R01AD09	0.0732753	0.000549872	0.0943152
HG3A.0432.Eubacteriales sp.	Nasal_preparations_R01	-0.073248	0.000552517	0.0944902
HG3A.0239.[Ruminococcus] gnavus	Drugs_obstructive_ariways_R03	0.07323	0.00055426	0.0945102
HG3A.0086.Dorea sp. AF24-7LB	Mucolytics_comb_R05CB10	-0.0731933	0.000557833	0.0948413
HG3A.0225.Eggerthella lenta	Drugs_obstructive_ariways_R03	0.0731681	0.000560302	0.0949835
HG3A.0063.Blautia sp. SG-772	Antidiabetics_not_Insulins_A10B	-0.0730718	0.000569826	0.0963172
HG3A.0584.Eubacteriales sp.	Nasal_topical_R01A	0.0730545	0.000571554	0.0963293
HG3A.0223.Oscillospiraceae sp.	Adrenergics_Inhalants_R03A	-0.0730301	0.000574003	0.0964624
HG3A.0118.Eubacteriales sp.	ARBs_C09CA	-0.0729862	0.000578426	0.0969255
HG3A.0713.Streptococcus gordonii	Adrenergics_combinations_inhalants_R03AK	0.0729548	0.00058161	0.097179
HG3A.0194.Intestinibacter sp.	Beta_blockers_selective_C07AB	-0.0728969	0.000587513	0.0978561
HG3A.0182.Coprobacter fastidiosus	PPI_Omeprazol_A02BC01	-0.0728822	0.000589028	0.0978561
HG3A.0919.Ligilactobacillus salivarius	Drugs_acid_related_disorders_A02	0.0728424	0.000593132	0.0982571
HG3A.0511.Eubacteriales sp.	Nasal_topical_R01A	0.0727471	0.000603071	0.0996199
HG3A.0435.Clostridia sp.	Drugs_peptic_ulcers_reflux_A02B	-0.0726365	0.000614799	0.101106
HG3A.0100.Eubacteriales sp.	Inhalation_steroids_ALL	-0.0726295	0.000615548	0.101106
HG3A.0353.Eubacteriales sp.	Nasal_topical_R01A	0.0725912	0.000619658	0.101495
HG3A.0584.Eubacteriales sp.	Nasal_preparations_R01	0.0725496	0.000624156	0.101725
HG3A.0458.Massilistercora timonensis	Nasal_topical_R01A	0.0725459	0.000624563	0.101725
HG3A.0156.Eubacteriales sp.	Metoprolol_ALL	-0.0725264	0.000626681	0.101785
HG3A.0603.Clostridium sp. SN20	PPI_Omeprazol_A02BC01	0.0724639	0.000633519	0.102124
HG3A.0372.Oscillibacter sp.	Antidepressants_N06A	-0.0724626	0.000633667	0.102124
HG3A.1282.Escherichia marmotae	Insulins_and_analouges_A10A	0.0724592	0.000634037	0.102124
HG3A.1198.Lacticaseibacillus rhamnosus	PPI_A02BC	0.0724191	0.000638462	0.102332
HG3A.0371.Eubacteriales sp.	Antidepressants_N06A	-0.0724009	0.000640491	0.102332
HG3A.0241.Faecalibacterium prausnitzii	Drugs_acid_related_disorders_A02	-0.0723979	0.000640824	0.102332
HG3A.0164.Dialister invisus	Antihistamines_Oral_Other_R06AX	0.072384	0.000642369	0.102332
HG3A.0625.Lachnospiraceae sp.	NSAID_Naproxen_M01AE02	0.0723391	0.00064739	0.10285
HG3A.0919.Ligilactobacillus salivarius	Drugs_peptic_ulcers_reflux_A02B	0.072283	0.000653717	0.103569
HG3A.0177.Eggerthellales sp.	Drugs_obstructive_ariways_R03	-0.0722675	0.000655475	0.103569
HG3A.0083.Eubacteriales sp.	Antidiabetics_not_Insulins_A10B	-0.0721329	0.000670923	0.105722
HG3A.0261.Ruminococcus sp. B05	Metoprolol_ALL	-0.0721121	0.000673336	0.105816
HG3A.0511.Eubacteriales sp.	Nasal_preparations_R01	0.0720946	0.000675375	0.105828
HG3A.0241.Faecalibacterium prausnitzii	Drugs_peptic_ulcers_reflux_A02B	-0.0720803	0.000677053	0.105828
HG3A.0433.Lachnospiraceae sp.	Sertraline_N06AB06	-0.0720299	0.000682972	0.106467
HG3A.0349.Eubacteriales sp.	Betablockers_C07	-0.0719853	0.000688255	0.106674
HG3A.0306.Eubacteriales sp.	Antidiabetics_not_Insulins_A10B	-0.0719434	0.000693252	0.106674
HG3A.0177.Eggerthellales sp.	Adrenergics_Beta2_agonist_Inhalants_R03AC	-0.07194	0.000693661	0.106674
HG3A.0515.Clostridia sp.	Betablockers_C07	-0.0719399	0.000693667	0.106674
HG3A.0687.Coprococcus sp. AM27-12LB	Antidiabetics_not_Insulins_A10B	0.0719359	0.000694152	0.106674
HG3A.0698.Eubacteriales sp.	Diuretics_C03	0.0719262	0.000695311	0.106674
HG3A.0434.Eubacteriales sp.	Corticosteroids_Nasal_Mometasone_R01AD09	0.0718913	0.000699502	0.107035
HG3A.0460.Anaerotruncus massiliensis	ARBs_ALL	-0.0718613	0.000703128	0.107307
HG3A.0212.Bacteroides eggerthii	NSAID_and_Glucosamine_M01A	-0.0718114	0.000709205	0.107792
HG3A.0989.Parabacteroides gordonii	ARBs_C09CA	0.0718021	0.000710343	0.107792
HG3A.0097.Clostridium sp. AM49-4BH	Adrenergics_Beta2_agonist_Inhalants_R03AC	-0.0717586	0.000715682	0.107792
HG3A.0884.Lactobacillus gasseri	Antidiabetics_not_Insulins_A10B	0.0717374	0.000718303	0.107792
HG3A.0458.Massilistercora timonensis	Nasal_preparations_R01	0.0717293	0.000719308	0.107792
HG3A.0429.Oscillospiraceae sp.	Corticosteroids_oral_H02A	-0.0717257	0.000719747	0.107792
HG3A.0127.Lachnospiraceae sp.	PPI_Omeprazol_A02BC01	-0.0717078	0.000721972	0.107792
HG3A.0238.Clostridiaceae sp.	Sertraline_N06AB06	-0.0716798	0.000725454	0.107792
HG3A.0124.Anaerostipes hadrus	Antidiabetics_A10	-0.0716576	0.000728228	0.107792
HG3A.0219.Eubacterium sp. AF16-48	Adrenergics_Inhalants_R03A	-0.071655	0.00072855	0.107792
HG3A.0276.Clostridia sp.	Drugs_peptic_ulcers_reflux_A02B	-0.0716476	0.000729479	0.107792
HG3A.0511.Eubacteriales sp.	Antidiabetics_not_Insulins_A10B	-0.0716372	0.000730793	0.107792
HG3A.0686.Enterocloster clostridioformis	Antidiabetics_A10	0.0716152	0.000733562	0.107792
HG3A.0645.Clostridia sp.	Paracetamol_ALL	-0.0716142	0.000733681	0.107792
HG3A.0559.Rothia mucilaginosa	Lipid_lowerers_C10A	0.0716108	0.000734112	0.107792
HG3A.1296.Clostridium sp. BSD2780061688st1 H5	Corticosteroids_Nasal_R01AD	0.0715612	0.000740391	0.108287
HG3A.0017.Faecalibacterium prausnitzii	Antidiabetics_not_Insulins_A10B	-0.0715548	0.000741206	0.108287
HG3A.0179.Eubacteriales sp.	PPI_A02BC	-0.071539	0.000743225	0.10831
HG3A.0178.Eubacteriales sp.	Adrenergics_Inhalants_R03A	-0.0714655	0.000752658	0.109116
HG3A.0397.Firmicutes sp.	Drugs_acid_related_disorders_A02	-0.0714545	0.000754069	0.109116
HG3A.1538.Staphylococcus aureus	PPI_A02BC	0.0714521	0.000754385	0.109116
HG3A.0145.Eubacteriales sp.	Metformin_ALL	-0.0714008	0.000761049	0.109584
HG3A.0356.Negativibacillus massiliensis	Expectorants_excl_cough_supressants_R05C	0.0713982	0.000761395	0.109584
HG3A.0477.Eubacteriales sp.	Antidiabetics_not_Insulins_A10B	-0.0713737	0.00076459	0.109673
HG3A.0384.Oscillospiraceae sp.	Metformin_ALL	-0.0713588	0.000766544	0.109673
HG3A.0241.Faecalibacterium prausnitzii	Metformin_ALL	-0.0713331	0.000769929	0.109673
HG3A.0608.Clostridiaceae sp.	Corticosteroids_Nasal_R01AD	0.0713281	0.000770595	0.109673
HG3A.1589.Solobacterium moorei	Drugs_peptic_ulcers_reflux_A02B	0.071311	0.000772843	0.109673
HG3A.0624.Eubacteriales sp.	Antidepressants_N06A	-0.071296	0.00077483	0.109673
HG3A.0966.Oscillospiraceae sp.	ARBs_C09CA	-0.0712931	0.000775216	0.109673
HG3A.0316.Eubacteriales sp.	Metoprolol_ALL	-0.0712498	0.000780983	0.109971
HG3A.0138.Eubacteriales sp.	Simvastatin_C10AA01	-0.0712489	0.000781106	0.109971
HG3A.0574.Tyzzerella nexilis	Agents_RAS_system_C09	0.0711666	0.000792181	0.111261
HG3A.0608.Clostridiaceae sp.	Nasal_preparations_R01	0.0711021	0.00080095	0.112111
HG3A.0619.Blautia producta	Inhalation_steroids_ALL	0.0710927	0.000802238	0.112111
HG3A.0178.Eubacteriales sp.	Adrenergics_Beta2_agonist_Inhalants_R03AC	-0.0710797	0.000804017	0.112111
HG3A.0003.Anaerostipes hadrus	NSAID_and_Glucosamine_M01A	0.0710495	0.000808172	0.112174
HG3A.0619.Blautia producta	Adrenergics_Inhalants_R03A	0.0710484	0.000808326	0.112174
HG3A.0347.Clostridium sp. AT4	Drugs_obstructive_ariways_R03	0.0710329	0.000810469	0.112204
HG3A.0989.Parabacteroides gordonii	ARBs_ALL	0.071013	0.000813228	0.112318
HG3A.0060.Oscillospiraceae sp.	Beta_blockers_selective_C07AB	-0.0709041	0.000828462	0.114149
HG3A.0884.Lactobacillus gasseri	Antidiabetics_A10	0.0708903	0.000830409	0.114149
HG3A.0084.Eubacteriales sp.	Betablockers_C07	-0.0708402	0.000837523	0.114684
HG3A.0037.Coprococcus catus	Beta_blockers_selective_C07AB	-0.0708351	0.000838246	0.114684
HG3A.0071.Streptococcus salivarius	Expectorants_excl_cough_supressants_R05C	0.0708084	0.000842073	0.114813
HG3A.0395.Lachnoclostridium sp. An138	Nasal_topical_R01A	0.0707927	0.00084432	0.114813
HG3A.0222.Clostridium disporicum	Metformin_ALL	-0.0707872	0.000845111	0.114813
HG3A.0225.Eggerthella lenta	Paracetamol_ALL	0.07075	0.000850481	0.115273
HG3A.0782.Saccharomyces cerevisiae	NSAID_M01AE	0.0706546	0.000864381	0.116683
HG3A.0178.Eubacteriales sp.	Antidiabetics_not_Insulins_A10B	-0.07064	0.000866513	0.116683
HG3A.0005.Phocaeicola vulgatus	ASA_anticoag_B01AC06	0.0706288	0.000868171	0.116683
HG3A.0909.Clostridia sp.	Amlodipine_C08CA01	0.0706195	0.000869547	0.116683
HG3A.0211.Eubacteriales sp.	Nasal_topical_R01A	0.0706102	0.00087092	0.116683
HG3A.1430.Eubacteriaceae sp.	Nasal_topical_R01A	0.0705963	0.000872977	0.11669
HG3A.0429.Oscillospiraceae sp.	Glucocorticoids_oral_H02AB	-0.0705703	0.000876829	0.116936
HG3A.0212.Bacteroides eggerthii	NSAID_M01AE	-0.0705341	0.000882223	0.116972
HG3A.0014.Clostridium phoceensis	Antidiabetics_not_Insulins_A10B	-0.0705304	0.000882791	0.116972
HG3A.0132.Eubacteriales sp.	Corticosteroids_oral_H02A	-0.070513	0.000885397	0.116972
HG3A.0548.Eubacteriales sp.	Antidiabetics_not_Insulins_A10B	-0.0705032	0.000886857	0.116972
HG3A.0296.Eubacteriales sp.	Corticosteroids_Nasal_Mometasone_R01AD09	0.0705012	0.000887157	0.116972
HG3A.0194.Intestinibacter sp.	Sertraline_N06AB06	-0.0704516	0.000894659	0.117095
HG3A.0679.Agathobaculum sp.	Calcium_channel_blockers_C08	0.0704334	0.000897413	0.117095
HG3A.0042.Faecalibacterium sp.	Metformin_ALL	-0.070431	0.000897775	0.117095
HG3A.0975.Lachnospiraceae sp.	Paracetamol_ALL	0.0704282	0.000898202	0.117095
HG3A.0376.Eubacteriales sp.	Beta_blockers_selective_C07AB	-0.0704191	0.000899594	0.117095
HG3A.0190.Eubacteriales sp.	Antidepressants_N06A	-0.070405	0.000901742	0.117095
HG3A.1815.Rikenellaceae sp.	Amlodipine_C08CA01	0.0703976	0.000902867	0.117095
HG3A.0154.Eubacteriales sp.	Paracetamol_ALL	-0.0703889	0.000904203	0.117095
HG3A.0210.Oscillospiraceae sp.	Corticosteroids_Nasal_R01AD	-0.0703604	0.000908565	0.117399
HG3A.0411.Eubacteriales sp.	Drugs_obstructive_ariways_R03	0.0703387	0.000911908	0.117569
HG3A.0538.Erysipelatoclostridium ramosum	Antidiabetics_not_Insulins_A10B	0.0703187	0.000914998	0.117605
HG3A.0263.Eubacteriales sp.	Agents_RAS_system_C09	-0.0703108	0.000916232	0.117605
HG3A.0219.Eubacterium sp. AF16-48	ARBs_C09CA	-0.0702654	0.000923288	0.118104
HG3A.0645.Clostridia sp.	Other_analgetics_antipyretics_N02B	-0.0702505	0.00092561	0.118104
HG3A.0208.Ruminococcus sp. AF17-22AC	Adrenergics_Beta2_agonist_Inhalants_R03AC	-0.0702467	0.000926214	0.118104
HG3A.0709.Eubacteriales sp.	Corticosteroids_Nasal_Mometasone_R01AD09	0.0702159	0.000931038	0.118389
HG3A.0782.Saccharomyces cerevisiae	Adrenergics_Beta2_agonist_Inhalants_R03AC	0.0702056	0.000932667	0.118389
HG3A.0146.Oscillospiraceae sp.	Corticosteroids_Nasal_R01AD	-0.0701839	0.000936081	0.118389
HG3A.1589.Solobacterium moorei	Drugs_acid_related_disorders_A02	0.0701807	0.000936589	0.118389
HG3A.0046.Oscillibacter sp.	Betablockers_C07	-0.0701346	0.000943909	0.118629
HG3A.0353.Eubacteriales sp.	Corticosteroids_Nasal_R01AD	0.0701213	0.000946026	0.118629
HG3A.0074.Oscillospiraceae sp.	Beta_blockers_selective_C07AB	-0.0701043	0.000948744	0.118629
HG3A.1550.Bacteroides sp. HF-5092	Paracetamol_N02BE01	0.0700946	0.000950298	0.118629
HG3A.0384.Oscillospiraceae sp.	Antidiabetics_not_Insulins_A10B	-0.0700938	0.000950428	0.118629
HG3A.0124.Anaerostipes hadrus	NSAID_M01AB	-0.0700722	0.000953892	0.118629
HG3A.0686.Enterocloster clostridioformis	Betablockers_C07	0.0700699	0.000954253	0.118629
HG3A.0264.Eubacteriales sp.	Drugs_obstructive_ariways_R03	-0.0700665	0.000954812	0.118629
HG3A.0383.Eubacteriales sp.	Other_analgetics_antipyretics_N02B	-0.0700139	0.000963309	0.119394
HG3A.0219.Eubacterium sp. AF16-48	Losartan_C09CA01	-0.0699964	0.000966151	0.119394
HG3A.0264.Eubacteriales sp.	Adrenergics_Inhalants_R03A	-0.0699873	0.000967637	0.119394
HG3A.0349.Eubacteriales sp.	ARBs_C09CA	-0.0699621	0.000971747	0.119394
HG3A.0677.Streptococcus mutans	NSAID_and_Glucosamine_M01A	0.0699535	0.000973151	0.119394
HG3A.0308.Eubacteriales sp.	Metoprolol_ALL	-0.0699426	0.000974935	0.119394
HG3A.0197.Eubacteriales sp.	Beta_blockers_selective_C07AB	-0.0699402	0.000975341	0.119394
HG3A.0046.Oscillibacter sp.	Adrenergics_Beta2_agonist_Inhalants_R03AC	-0.069914	0.000979644	0.119669
HG3A.0425.Eisenbergiella massiliensis	Drugs_obstructive_ariways_R03	0.0698951	0.000982773	0.119799
HG3A.0253.Pseudoflavonifractor sp. An184	Nasal_topical_R01A	0.0698679	0.000987278	0.120097
HG3A.0370.[Clostridium] symbiosum	Beta_blockers_selective_C07AB	0.0698241	0.000994565	0.120731
HG3A.0173.Clostridium sp. AF34-13	Drugs_peptic_ulcers_reflux_A02B	-0.0698065	0.000997517	0.120837
HG3A.1074.Clostridia sp.	Antihistamines_Oral_Other_R06AX	-0.0697474	0.00100747	0.121788
HG3A.0383.Eubacteriales sp.	Paracetamol_ALL	-0.069703	0.00101501	0.122445
HG3A.0272.Clostridia sp.	Antihistamines_Oral_R06A	-0.0696527	0.00102361	0.123227
HG3A.0107.Eubacteriales sp.	Paracetamol_ALL	0.0696371	0.00102628	0.123294
HG3A.0187.Intestinimonas butyriciproducens	Simvastatin_C10AA01	-0.069623	0.00102871	0.123331
HG3A.0245.Oscillibacter sp.	Adrenergics_Beta2_agonist_Inhalants_R03AC	-0.0695687	0.00103812	0.124092
HG3A.0471.Clostridiaceae sp.	Phenylpropanolamine_R01BA01	0.0695469	0.00104192	0.124092
HG3A.0418.Eubacteriales sp.	Paracetamol_N02BE01	-0.0695331	0.00104432	0.124092
HG3A.1341.Limosilactobacillus vaginalis	Insulins_and_analouges_A10A	0.0695258	0.0010456	0.124092
HG3A.0353.Eubacteriales sp.	Nasal_preparations_R01	0.0695051	0.00104924	0.124092
HG3A.0137.Eubacteriales sp.	Drugs_acid_related_disorders_A02	-0.0695022	0.00104973	0.124092
HG3A.0069.Eubacteriales sp.	Drugs_obstructive_ariways_R03	-0.0695007	0.00105	0.124092
HG3A.0069.Eubacteriales sp.	Adrenergics_Inhalants_R03A	-0.069468	0.00105577	0.124479
HG3A.0538.Erysipelatoclostridium ramosum	Betablockers_C07	0.0694579	0.00105755	0.124479
HG3A.1279.Alloscardovia omnicolens	ACEi_ALL	0.0694143	0.00106529	0.124628
HG3A.0790.Eubacteriales sp.	Drugs_peptic_ulcers_reflux_A02B	-0.0694137	0.00106539	0.124628
HG3A.0137.Eubacteriales sp.	Beta_blockers_selective_C07AB	-0.0693997	0.0010679	0.124628
HG3A.0343.Oscillospiraceae sp.	Metoprolol_ALL	-0.0693942	0.00106887	0.124628
HG3A.0176.Christensenella hongkongensis	Thiazides_ALL	0.0693845	0.00107061	0.124628
HG3A.0308.Eubacteriales sp.	Beta_blockers_selective_C07AB	-0.0693785	0.00107168	0.124628
HG3A.0285.Enterocloster citroniae	Losartan_C09CA01	0.0693644	0.00107421	0.124673
HG3A.0172.Lachnospiraceae sp.	Metoprolol_ALL	-0.0693337	0.00107973	0.12471
HG3A.0597.Lactiplantibacillus plantarum subsp. plantarum	PPI_A02BC	0.0693327	0.00107992	0.12471
HG3A.0261.Ruminococcus sp. B05	Betablockers_C07	-0.0693269	0.00108096	0.12471
HG3A.0378.Faecalibacterium prausnitzii	Metformin_ALL	-0.0692975	0.00108628	0.125074
HG3A.0165.Eubacterium sp. AF17-7	Metoprolol_ALL	-0.0692637	0.00109243	0.125359
HG3A.0815.Clostridia sp.	Inhalation_steroids_ALL	-0.0692602	0.00109306	0.125359
HG3A.0223.Oscillospiraceae sp.	Adrenergics_Beta2_agonist_Inhalants_R03AC	-0.0692447	0.00109589	0.125437
HG3A.0140.Clostridia sp.	Betamethasone_oral_H02AB01	-0.0692122	0.00110186	0.125872
HG3A.0458.Massilistercora timonensis	Corticosteroids_Nasal_R01AD	0.0691627	0.00111099	0.126666
HG3A.1737.Scardovia wiggsiae	Laxatives_A06A	0.0691503	0.00111328	0.126678
HG3A.0418.Eubacteriales sp.	Other_analgetics_antipyretics_N02B	-0.0691046	0.00112179	0.127115
HG3A.0676.Anaerotignum lactatifermentans	Sertraline_N06AB06	0.0691027	0.00112215	0.127115
HG3A.0709.Eubacteriales sp.	Nasal_preparations_R01	0.0690945	0.00112367	0.127115
HG3A.0132.Eubacteriales sp.	Glucocorticoids_oral_H02AB	-0.0690801	0.00112638	0.127174
HG3A.0004.Fusicatenibacter saccharivorans	NSAID_M01AE	0.0690566	0.0011308	0.12742
HG3A.1538.Staphylococcus aureus	PPI_Omeprazol_A02BC01	0.0690452	0.00113295	0.12742
HG3A.0064.Alistipes communis	Drugs_peptic_ulcers_reflux_A02B	-0.0690249	0.00113677	0.127603
HG3A.0370.[Clostridium] symbiosum	Adrenergics_Beta2_agonist_Inhalants_R03AC	0.0689961	0.00114223	0.12771
HG3A.0133.Eubacteriales sp.	NSAID_M01AB	-0.0689821	0.00114489	0.12771
HG3A.1203.Oscillospiraceae sp.	Budesonide_Inhalants_R03BA02	0.0689817	0.00114496	0.12771
HG3A.0209.Eubacteriales sp.	Drugs_peptic_ulcers_reflux_A02B	-0.0689692	0.00114734	0.12771
HG3A.0100.Eubacteriales sp.	Adrenergics_Beta2_agonist_Inhalants_R03AC	-0.0689621	0.0011487	0.12771
HG3A.0624.Eubacteriales sp.	Antidepressants_SSRI_N06AB	-0.0689066	0.00115936	0.12861
HG3A.0919.Ligilactobacillus salivarius	Atorvastatin_C10AA05	0.0688969	0.00116122	0.12861
HG3A.0134.Oscillospiraceae sp.	Antidiabetics_not_Insulins_A10B	-0.0688826	0.00116398	0.12867
HG3A.0046.Oscillibacter sp.	Drugs_obstructive_ariways_R03	-0.0688313	0.00117394	0.129382
HG3A.0362.Enterocloster aldenensis	Antidiabetics_A10	0.0688265	0.00117487	0.129382
HG3A.0137.Eubacteriales sp.	PPI_A02BC	-0.0688105	0.00117799	0.129481
HG3A.0201.Holdemania sp. Marseille-P2844	Laxatives_A06A	-0.0687584	0.00118821	0.130358
HG3A.0132.Eubacteriales sp.	PPI_A02BC	-0.0687222	0.00119536	0.130652
HG3A.0418.Eubacteriales sp.	Paracetamol_ALL	-0.0687221	0.00119538	0.130652
HG3A.0296.Eubacteriales sp.	Nasal_preparations_R01	0.0686673	0.00120629	0.131597
HG3A.0307.Anaerotruncus colihominis	Antidepressants_N06A	0.0686326	0.00121323	0.131686
HG3A.0238.Clostridiaceae sp.	PPI_A02BC	-0.0686218	0.00121541	0.131686
HG3A.0490.Eubacteriales sp.	ACEi_ALL	0.0686201	0.00121575	0.131686
HG3A.0064.Alistipes communis	PPI_A02BC	-0.0686132	0.00121714	0.131686
HG3A.0210.Oscillospiraceae sp.	Nasal_preparations_R01	-0.0686004	0.00121972	0.131686
HG3A.0016.Coprococcus comes	Antidiabetics_A10	-0.0685903	0.00122177	0.131686
HG3A.0223.Oscillospiraceae sp.	Drugs_obstructive_ariways_R03	-0.0685844	0.00122296	0.131686
HG3A.0251.Eubacterium sp. AM49-13BH	Paracetamol_N02BE01	-0.0685435	0.00123127	0.132175
HG3A.0341.Firmicutes sp.	Paracetamol_ALL	-0.0685396	0.00123205	0.132175
HG3A.0219.Eubacterium sp. AF16-48	Drugs_obstructive_ariways_R03	-0.0685266	0.00123471	0.132216
HG3A.0146.Oscillospiraceae sp.	Nasal_preparations_R01	-0.0685017	0.0012398	0.132518
HG3A.0157.Blautia sp. AF19-10LB	ACEi_ALL	-0.0684875	0.00124272	0.132585
HG3A.0330.Clostridiaceae sp.	Sertraline_N06AB06	-0.068455	0.0012494	0.132907
HG3A.0007.Bacteroides uniformis	Platelet_aggregation_inhibitors_B01AC	0.0684426	0.00125197	0.132907
HG3A.0239.[Ruminococcus] gnavus	Adrenergics_Beta2_agonist_Inhalants_R03AC	0.0684317	0.00125422	0.132907
HG3A.0007.Bacteroides uniformis	ASA_anticoag_B01AC06	0.0684231	0.001256	0.132907
HG3A.0434.Eubacteriales sp.	Corticosteroids_Nasal_R01AD	0.0684134	0.00125802	0.132907
HG3A.0262.Bifidobacterium bifidum	Sertraline_N06AB06	-0.0684065	0.00125945	0.132907
HG3A.0917.Eubacteriales sp.	Phenylpropanolamine_R01BA01	0.0683628	0.00126856	0.133626
HG3A.0455.Hungatella hathewayi	Terbutaline_inhalants_R03AC03	0.0683398	0.00127339	0.133791
HG3A.0676.Anaerotignum lactatifermentans	Drugs_acid_related_disorders_A02	0.0683334	0.00127472	0.133791
HG3A.0364.Eubacteriales sp.	Agents_RAS_system_C09	-0.0682784	0.00128633	0.134766
HG3A.0571.Longicatena caecimuris	Antihistamines_Oral_R06A	0.0682079	0.00130136	0.136095
HG3A.0658.Lachnoclostridium sp. An131	Nasal_topical_R01A	0.0681912	0.00130495	0.136226
HG3A.0692.Eubacteriales sp.	Metformin_ALL	0.0681525	0.00131328	0.136538
HG3A.0477.Eubacteriales sp.	Metformin_ALL	-0.0681517	0.00131346	0.136538
HG3A.0458.Massilistercora timonensis	Antidiabetics_not_Insulins_A10B	-0.0681446	0.00131498	0.136538
HG3A.0511.Eubacteriales sp.	Metformin_ALL	-0.0681275	0.00131871	0.136571
HG3A.0137.Eubacteriales sp.	Betablockers_C07	-0.0681215	0.00132001	0.136571
HG3A.0429.Oscillospiraceae sp.	Betamethasone_oral_H02AB01	-0.0681	0.00132468	0.136811
HG3A.1430.Eubacteriaceae sp.	Corticosteroids_Nasal_R01AD	0.0680634	0.00133267	0.137258
HG3A.0083.Eubacteriales sp.	Antidepressants_N06A	-0.0680456	0.00133658	0.137258
HG3A.1538.Staphylococcus aureus	Drugs_acid_related_disorders_A02	0.068034	0.00133912	0.137258
HG3A.0528.Eubacteriales sp.	Statins_C10AA	0.0680267	0.00134072	0.137258
HG3A.0177.Eggerthellales sp.	Adrenergics_Inhalants_R03A	-0.0680186	0.00134251	0.137258
HG3A.0411.Eubacteriales sp.	Adrenergics_Inhalants_R03A	0.0680157	0.00134316	0.137258
HG3A.0070.Faecalibacterium sp. OF04-11AC	Antidiabetics_A10	-0.0680002	0.00134659	0.137366
HG3A.0783.Clostridia sp.	Drugs_peptic_ulcers_reflux_A02B	-0.0679659	0.00135419	0.1379
HG3A.0172.Lachnospiraceae sp.	Antidiabetics_not_Insulins_A10B	-0.0679498	0.00135777	0.138022
HG3A.0313.Erysipelatoclostridium sp.	Antidepressants_SSRI_N06AB	0.0678961	0.00136979	0.139001
HG3A.1046.Klebsiella oxytoca	PPI_Omeprazol_A02BC01	0.0678358	0.00138339	0.139861
HG3A.0455.Hungatella hathewayi	Adrenergics_combinations_inhalants_R03AK	0.0678284	0.00138507	0.139861
HG3A.0458.Massilistercora timonensis	Antidepressants_SSRI_N06AB	-0.0678182	0.00138738	0.139861
HG3A.0574.Tyzzerella nexilis	Betablockers_C07	0.067816	0.00138788	0.139861
HG3A.0335.Eubacteriales sp.	Drugs_acid_related_disorders_A02	0.0678032	0.00139078	0.139911
HG3A.0210.Oscillospiraceae sp.	Corticosteroids_Nasal_Mometasone_R01AD09	-0.0677575	0.00140125	0.140572
HG3A.0580.Eubacteriales sp.	Antidepressants_SSRI_N06AB	-0.0677332	0.00140683	0.140572
HG3A.0869.Rubneribacter badeniensis	Mucolytics_comb_R05CB10	0.0677331	0.00140686	0.140572
HG3A.0269.Eubacteriales sp.	Paracetamol_ALL	-0.0677259	0.00140851	0.140572
HG3A.0018.Lachnospiraceae sp.	Amlodipine_C08CA01	-0.0677184	0.00141023	0.140572
HG3A.0243.Oscillibacter sp.	Antidepressants_SSRI_N06AB	-0.0677114	0.00141186	0.140572
HG3A.0563.Eubacteriales sp.	Adrenergics_Beta2_agonist_Inhalants_R03AC	-0.0677003	0.00141442	0.140586
HG3A.0645.Clostridia sp.	Paracetamol_N02BE01	-0.0676784	0.00141949	0.140746
HG3A.0476.Eubacteriales sp.	Antidiabetics_A10	-0.0676725	0.00142087	0.140746
HG3A.0584.Eubacteriales sp.	ASA_anticoag_B01AC06	0.0676409	0.00142823	0.141234
HG3A.1341.Limosilactobacillus vaginalis	Metformin_ALL	0.0675675	0.00144546	0.142696
HG3A.0284.Eubacteriales sp.	Betablockers_C07	-0.0675414	0.00145162	0.143061
HG3A.0137.Eubacteriales sp.	Antidiabetics_not_Insulins_A10B	-0.0675229	0.00145602	0.143251
HG3A.0403.Lachnotalea sp. AF33-28	Simvastatin_C10AA01	-0.0674914	0.00146352	0.143251
HG3A.0416.Blautia sp.	Losartan_C09CA01	0.0674831	0.0014655	0.143251
HG3A.0157.Blautia sp. AF19-10LB	Metoprolol_ALL	-0.0674645	0.00146996	0.143251
HG3A.0074.Oscillospiraceae sp.	Betablockers_C07	-0.0674549	0.00147227	0.143251
HG3A.0465.Lactobacillus delbrueckii subsp. bulgaricus	Thiazides_ALL	-0.067454	0.00147248	0.143251
HG3A.0483.Bacteria sp.	Inhalation_steroids_ALL	-0.0674522	0.00147291	0.143251
HG3A.0140.Clostridia sp.	ARBs_C09CA	-0.0674405	0.00147573	0.143251
HG3A.0225.Eggerthella lenta	Betablockers_C07	0.067405	0.00148428	0.143251
HG3A.0687.Coprococcus sp. AM27-12LB	Adrenergics_Beta2_agonist_Inhalants_R03AC	0.0673719	0.00149232	0.143251
HG3A.0548.Eubacteriales sp.	Metformin_ALL	-0.0673658	0.00149379	0.143251
HG3A.0099.Lachnospira pectinoschiza	ASA_anticoag_B01AC06	-0.0673655	0.00149386	0.143251
HG3A.1198.Lacticaseibacillus rhamnosus	PPI_Omeprazol_A02BC01	0.0673519	0.00149718	0.143251
HG3A.0060.Oscillospiraceae sp.	Betablockers_C07	-0.0673481	0.00149811	0.143251
HG3A.0306.Eubacteriales sp.	Metformin_ALL	-0.0673467	0.00149844	0.143251
HG3A.0064.Alistipes communis	Adrenergics_Beta2_agonist_Inhalants_R03AC	-0.0673399	0.0015001	0.143251
HG3A.0121.Alistipes indistinctus	Antihistamines_Oral_R06A	-0.0673217	0.00150457	0.143251
HG3A.0335.Eubacteriales sp.	Drugs_peptic_ulcers_reflux_A02B	0.0673146	0.00150629	0.143251
HG3A.0638.Bacteria sp.	Adrenergics_Inhalants_R03A	-0.0673084	0.00150782	0.143251
HG3A.0308.Eubacteriales sp.	Betablockers_C07	-0.0673077	0.001508	0.143251
HG3A.0460.Anaerotruncus massiliensis	Agents_RAS_system_C09	-0.0672993	0.00151006	0.143251
HG3A.0133.Eubacteriales sp.	NSAID_Diclofenac_M01AB05	-0.0672934	0.00151151	0.143251
HG3A.0608.Clostridiaceae sp.	Nasal_topical_R01A	0.0672887	0.00151265	0.143251
HG3A.0724.Clostridia sp.	Antihistamines_Oral_Desloratadine_R06AX27	-0.0672887	0.00151267	0.143251
HG3A.0477.Eubacteriales sp.	Antidiabetics_A10	-0.0672583	0.00152016	0.143637
HG3A.0573.Eubacteriales sp.	Antidepressants_SSRI_N06AB	-0.0672521	0.00152169	0.143637
HG3A.1161.Oscillospiraceae sp.	Expectorants_excl_cough_supressants_R05C	0.0672367	0.00152551	0.143712
HG3A.0006.Dorea formicigenerans	ASA_anticoag_B01AC06	-0.067229	0.00152743	0.143712
HG3A.1588.Oscillospiraceae sp.	Corticosteroids_Nasal_R01AD	0.0670812	0.00156454	0.146607
HG3A.0053.Romboutsia timonensis	ASA_ALL	-0.0670787	0.00156517	0.146607
HG3A.0092.Eubacteriales sp.	Adrenergics_Beta2_agonist_Inhalants_R03AC	-0.0670764	0.00156576	0.146607
HG3A.0005.Phocaeicola vulgatus	Platelet_aggregation_inhibitors_B01AC	0.0670587	0.00157027	0.146629
HG3A.0301.Firmicutes sp.	Antidiabetics_not_Insulins_A10B	-0.067055	0.00157121	0.146629
HG3A.0990.Limosilactobacillus fermentum	PPI_Omeprazol_A02BC01	0.0670457	0.00157356	0.146629
HG3A.0717.Eubacteriales sp.	Nasal_preparations_R01	0.0670193	0.00158031	0.147022
HG3A.0062.Eubacteriales sp.	Antidepressants_SSRI_N06AB	-0.0669455	0.00159935	0.147836
HG3A.0192.Eubacteriales sp.	Metformin_ALL	-0.0669435	0.00159985	0.147836
HG3A.0357.Veillonella atypica	Antihistamines_Oral_Loratadine_R06AX13	0.0669367	0.00160161	0.147836
HG3A.0398.Firmicutes sp.	ARBs_ALL	-0.0669362	0.00160176	0.147836
HG3A.0397.Firmicutes sp.	Drugs_peptic_ulcers_reflux_A02B	-0.0669361	0.00160177	0.147836
HG3A.0230.Eubacteriales sp.	Nasal_topical_R01A	0.0669204	0.00160585	0.147977
HG3A.0455.Hungatella hathewayi	Inhalation_steroids_ALL	0.0669024	0.00161054	0.148023
HG3A.0132.Eubacteriales sp.	PPI_Omeprazol_A02BC01	-0.0668892	0.00161399	0.148023
HG3A.0910.Eubacteriales sp.	Cough_suppress_expectorants_R05F	0.0668874	0.00161445	0.148023
HG3A.0515.Clostridia sp.	Metoprolol_ALL	-0.0668787	0.00161674	0.148023
HG3A.0279.Parabacteroides goldsteinii	Atorvastatin_C10AA05	-0.0668622	0.00162105	0.148023
HG3A.0692.Eubacteriales sp.	PPI_A02BC	0.06686	0.00162162	0.148023
HG3A.0310.Streptococcus australis	Atorvastatin_C10AA05	-0.0668261	0.00163055	0.148443
HG3A.0314.Mediterraneibacter glycyrrhizinilyticus	Agents_RAS_system_C09	0.0668104	0.0016347	0.148443
HG3A.0102.Eubacteriales sp.	Betablockers_C07	-0.0668013	0.00163709	0.148443
HG3A.0220.Veillonella parvula	Antihistamines_Oral_Loratadine_R06AX13	0.0668005	0.00163731	0.148443
HG3A.0280.Eubacteriales sp.	Paracetamol_ALL	-0.0667942	0.00163899	0.148443
HG3A.0264.Eubacteriales sp.	Drugs_acid_related_disorders_A02	-0.0667359	0.00165449	0.149614
HG3A.0228.Sutterella sp. KLE1602	Adrenergics_Beta2_agonist_Inhalants_R03AC	-0.0667152	0.00166004	0.149827
HG3A.0025.Faecalibacterium prausnitzii	Antidiabetics_not_Insulins_A10B	-0.0667079	0.00166199	0.149827
HG3A.0207.Oscillospiraceae sp.	Drugs_obstructive_ariways_R03	-0.0666356	0.00168151	0.151119
HG3A.0092.Eubacteriales sp.	ARBs_C09CA	-0.0666355	0.00168153	0.151119
HG3A.0673.Eubacteriales sp.	Antidepressants_SSRI_N06AB	-0.0666084	0.0016889	0.151547
HG3A.0547.Eubacteriales sp.	Antidepressants_SSRI_N06AB	-0.0665874	0.00169463	0.151828
HG3A.0007.Bacteroides uniformis	Atorvastatin_C10AA05	0.0665483	0.00170536	0.152137
HG3A.0187.Intestinimonas butyriciproducens	ACEi_ALL	-0.066543	0.00170681	0.152137
HG3A.0223.Oscillospiraceae sp.	Metoprolol_ALL	-0.0665383	0.00170809	0.152137
HG3A.0179.Eubacteriales sp.	PPI_Omeprazol_A02BC01	-0.0665367	0.00170855	0.152137
HG3A.0219.Eubacterium sp. AF16-48	ARBs_ALL	-0.0665256	0.00171159	0.152174
HG3A.0400.Dielma fastidiosa	Antidepressants_N06A	0.066482	0.00172365	0.153013
HG3A.0225.Eggerthella lenta	Adrenergics_Inhalants_R03A	0.0664607	0.00172959	0.153056
HG3A.0153.Eubacteriales sp.	ARBs_C09CA	-0.0664445	0.0017341	0.153056
HG3A.0395.Lachnoclostridium sp. An138	Corticosteroids_Nasal_R01AD	0.0664425	0.00173466	0.153056
HG3A.0383.Eubacteriales sp.	Paracetamol_N02BE01	-0.0664425	0.00173467	0.153056
HG3A.0178.Eubacteriales sp.	Drugs_obstructive_ariways_R03	-0.0664239	0.00173986	0.153282
HG3A.0113.Eubacteriales sp.	Drugs_acid_related_disorders_A02	-0.0664008	0.00174634	0.153394
HG3A.0284.Eubacteriales sp.	Antidiabetics_not_Insulins_A10B	-0.0664005	0.00174641	0.153394
HG3A.0211.Eubacteriales sp.	Nasal_preparations_R01	0.066337	0.00176433	0.154354
HG3A.0909.Clostridia sp.	Platelet_aggregation_inhibitors_B01AC	0.0663369	0.00176437	0.154354
HG3A.1512.Lachnospiraceae sp.	Expectorants_excl_cough_supressants_R05C	0.0663285	0.00176674	0.154354
HG3A.0432.Eubacteriales sp.	Nasal_topical_R01A	-0.0663243	0.00176795	0.154354
HG3A.0184.Eubacteriales sp.	Other_analgetics_antipyretics_N02B	-0.0662816	0.0017801	0.155181
HG3A.0168.Intestinibacillus sp. Marseille-P4005	Sertraline_N06AB06	0.0662631	0.00178539	0.155409
HG3A.0628.Eubacteriales sp.	Platelet_aggregation_inhibitors_B01AC	-0.0662481	0.0017897	0.155551
HG3A.0154.Eubacteriales sp.	Drugs_obstructive_ariways_R03	-0.0662209	0.00179754	0.155999
HG3A.0380.Oscillospiraceae sp.	Beta_blockers_selective_C07AB	-0.066191	0.00180618	0.156516
HG3A.0227.Veillonella dispar	PPI_Omeprazol_A02BC01	0.0661318	0.00182342	0.157528
HG3A.0422.Lachnospiraceae sp.	Nasal_preparations_R01	0.066126	0.00182511	0.157528
HG3A.0096.Ruminococcus sp. AM36-2AA	Insulins_and_analouges_A10A	-0.066123	0.00182598	0.157528
HG3A.0241.Faecalibacterium prausnitzii	PPI_A02BC	-0.0660837	0.00183751	0.158251
HG3A.0434.Eubacteriales sp.	Nasal_topical_R01A	0.0660759	0.00183982	0.158251
HG3A.0100.Eubacteriales sp.	Adrenergics_Inhalants_R03A	-0.066039	0.00185073	0.158885
HG3A.0909.Clostridia sp.	Calcium_channel_blockers_C08	0.0660325	0.00185265	0.158885
HG3A.0241.Faecalibacterium prausnitzii	Antidiabetics_A10	-0.0660024	0.00186159	0.15933
HG3A.0713.Streptococcus gordonii	Inhalation_steroids_ALL	0.0659966	0.00186331	0.15933
HG3A.0638.Bacteria sp.	Drugs_obstructive_ariways_R03	-0.0659602	0.00187421	0.160026
HG3A.0124.Anaerostipes hadrus	Amlodipine_C08CA01	-0.0659321	0.00188263	0.16051
HG3A.0264.Eubacteriales sp.	Drugs_peptic_ulcers_reflux_A02B	-0.0658955	0.00189368	0.161215
HG3A.0154.Eubacteriales sp.	Corticosteroids_oral_H02A	-0.0658484	0.001908	0.162135
HG3A.0221.Eubacteriales sp.	Inhalation_steroids_ALL	-0.0658394	0.00191072	0.162135
HG3A.0296.Eubacteriales sp.	Nasal_topical_R01A	0.0658325	0.00191285	0.162135
HG3A.0117.Streptococcus parasanguinis	Laxatives_A06A	0.0657837	0.00192781	0.163165
HG3A.0053.Romboutsia timonensis	Beta_blockers_selective_C07AB	-0.0657679	0.00193265	0.163337
HG3A.0269.Eubacteriales sp.	Other_analgetics_antipyretics_N02B	-0.0657389	0.00194163	0.163713
HG3A.0094.Clostridia sp.	Cough_Cold_preparations_R05	-0.0657162	0.00194866	0.163713
HG3A.0876.Intestinimonas timonensis	Mucolytics_comb_R05CB10	0.0656919	0.00195622	0.163713
HG3A.0286.Oscillospiraceae sp.	Beta_blockers_selective_C07AB	-0.0656738	0.00196186	0.163713
HG3A.0184.Eubacteriales sp.	Paracetamol_ALL	-0.0656654	0.00196451	0.163713
HG3A.0263.Eubacteriales sp.	ARBs_ALL	-0.0656631	0.00196521	0.163713
HG3A.0173.Clostridium sp. AF34-13	Drugs_acid_related_disorders_A02	-0.0656491	0.0019696	0.163713
HG3A.0146.Oscillospiraceae sp.	Corticosteroids_Nasal_Mometasone_R01AD09	-0.0656483	0.00196987	0.163713
HG3A.0713.Streptococcus gordonii	Paracetamol_ALL	0.0656445	0.00197106	0.163713
HG3A.0890.Lachnospiraceae sp.	Mucolytics_comb_R05CB10	0.0656418	0.0019719	0.163713
HG3A.0046.Oscillibacter sp.	Beta_blockers_selective_C07AB	-0.0656384	0.00197297	0.163713
HG3A.0083.Eubacteriales sp.	Metformin_ALL	-0.0656363	0.00197361	0.163713
HG3A.1057.Clostridia sp.	Adrenergics_Inhalants_R03A	-0.0656221	0.00197809	0.163713
HG3A.0088.[Ruminococcus] torques	Paracetamol_N02BE01	0.0656221	0.0019781	0.163713
HG3A.0571.Longicatena caecimuris	Antihistamines_Oral_Other_R06AX	0.0656182	0.00197934	0.163713
HG3A.0400.Dielma fastidiosa	Sertraline_N06AB06	0.0656013	0.00198466	0.163769
HG3A.0046.Oscillibacter sp.	Adrenergics_Inhalants_R03A	-0.0655978	0.00198577	0.163769
HG3A.0538.Erysipelatoclostridium ramosum	Insulins_and_analouges_A10A	0.0655893	0.00198846	0.163769
HG3A.0021.Oscillibacter sp. PEA192	Drugs_acid_related_disorders_A02	0.0655143	0.00201231	0.165014
HG3A.0190.Eubacteriales sp.	Sertraline_N06AB06	-0.0655105	0.00201352	0.165014
HG3A.0296.Eubacteriales sp.	Corticosteroids_Nasal_R01AD	0.0655105	0.00201353	0.165014
HG3A.0018.Lachnospiraceae sp.	Other_analgetics_antipyretics_N02B	0.0655022	0.00201619	0.165014
HG3A.0063.Blautia sp. SG-772	Metformin_ALL	-0.0654973	0.00201777	0.165014
HG3A.0869.Rubneribacter badeniensis	Corticosteroids_Nasal_R01AD	0.0654706	0.00202633	0.165481
HG3A.0314.Mediterraneibacter glycyrrhizinilyticus	ARBs_ALL	0.0654574	0.0020306	0.165598
HG3A.0064.Alistipes communis	PPI_Omeprazol_A02BC01	-0.0654273	0.00204032	0.166157
HG3A.0608.Clostridiaceae sp.	Corticosteroids_Nasal_Mometasone_R01AD09	0.065412	0.0020453	0.16633
HG3A.0669.Traorella massiliensis	NSAID_M01AE	-0.0654022	0.00204846	0.166355
HG3A.0166.Clostridium sp. AF23-8	Diuretics_C03	-0.0653907	0.0020522	0.166426
HG3A.0015.Subdoligranulum sp. APC924/74	Levothyroxine_H03AA01	-0.0653772	0.00205662	0.166552
HG3A.0747.Anaerostipes caccae	Adrenergics_Beta2_agonist_Inhalants_R03AC	0.0653662	0.0020602	0.16661
HG3A.0673.Eubacteriales sp.	ARBs_ALL	-0.0653068	0.00207972	0.167789
HG3A.0102.Eubacteriales sp.	Beta_blockers_selective_C07AB	-0.0653042	0.00208056	0.167789
HG3A.0156.Eubacteriales sp.	Adrenergics_Beta2_agonist_Inhalants_R03AC	-0.0652498	0.00209858	0.168869
HG3A.0919.Ligilactobacillus salivarius	Statins_C10AA	0.0652463	0.00209975	0.168869
HG3A.0317.Eubacteriales sp.	Nasal_topical_R01A	0.0652045	0.00211371	0.169757
HG3A.0511.Eubacteriales sp.	Corticosteroids_Nasal_R01AD	0.0651866	0.00211969	0.169791
HG3A.0017.Faecalibacterium prausnitzii	Metformin_ALL	-0.0651844	0.00212044	0.169791
HG3A.0162.Eubacteriales sp.	Antidiabetics_A10	-0.0651473	0.00213291	0.169791
HG3A.1418.Fusobacterium nucleatum subsp. animalis	PPI_Omeprazol_A02BC01	0.0651432	0.00213432	0.169791
HG3A.0245.Oscillibacter sp.	Adrenergics_Inhalants_R03A	-0.0651423	0.0021346	0.169791
HG3A.0335.Eubacteriales sp.	Other_analgetics_antipyretics_N02B	0.06514	0.00213539	0.169791
HG3A.0409.Eubacteriales sp.	Adrenergics_Inhalants_R03A	-0.0651381	0.00213602	0.169791
HG3A.0149.Eubacteriales sp.	Betamethasone_oral_H02AB01	-0.0651338	0.0021375	0.169791
HG3A.0244.Eubacteriales sp.	Antihistamines_Oral_Other_R06AX	-0.065109	0.00214589	0.170099
HG3A.0044.Eubacteriales sp.	NSAID_M01AE	-0.0651051	0.00214722	0.170099
HG3A.0263.Eubacteriales sp.	ARBs_C09CA	-0.0650902	0.00215226	0.17018
HG3A.0312.Eubacteriales sp.	Corticosteroids_Nasal_Mometasone_R01AD09	-0.0650848	0.0021541	0.17018
HG3A.1615.Lachnospiraceae sp.	Formoterol_budesonide_inhalants_R03AK07	0.065071	0.00215883	0.170219
HG3A.0022.Coprobacillus sp.	Insulins_and_analouges_A10A	-0.0650596	0.00216271	0.170219
HG3A.0253.Pseudoflavonifractor sp. An184	Corticosteroids_Nasal_R01AD	0.0650391	0.00216973	0.170219
HG3A.0449.Eubacteriales sp.	Drugs_acid_related_disorders_A02	-0.0650365	0.00217062	0.170219
HG3A.0338.Eubacteriales sp.	PPI_Omeprazol_A02BC01	-0.065032	0.00217217	0.170219
HG3A.0208.Ruminococcus sp. AF17-22AC	Inhalation_steroids_ALL	-0.0650268	0.00217395	0.170219
HG3A.0611.Bacteroides sp.	Other_analgetics_antipyretics_N02B	0.0650235	0.00217509	0.170219
HG3A.0742.Enterococcus faecalis	PPI_A02BC	0.0650092	0.00217999	0.170264
HG3A.0734.Oscillibacter sp.	Drugs_obstructive_ariways_R03	-0.0649964	0.0021844	0.170264
HG3A.0175.Eubacteriales sp.	Antidiabetics_not_Insulins_A10B	-0.0649904	0.00218647	0.170264
HG3A.0177.Eggerthellales sp.	Betablockers_C07	-0.0649878	0.00218737	0.170264
HG3A.0658.Lachnoclostridium sp. An131	Corticosteroids_Nasal_R01AD	0.0649679	0.00219425	0.170571
HG3A.0253.Pseudoflavonifractor sp. An184	Antidiabetics_A10	-0.0649385	0.00220448	0.171137
HG3A.0026.Eubacteriales sp.	Metoprolol_ALL	-0.0648948	0.00221972	0.17209
HG3A.0152.Methanobrevibacter smithii	Antihistamines_Oral_R06A	-0.0648841	0.00222345	0.172113
HG3A.0343.Oscillospiraceae sp.	Adrenergics_Beta2_agonist_Inhalants_R03AC	-0.0648771	0.00222593	0.172113
HG3A.0805.Oscillospiraceae sp.	Corticosteroids_Nasal_Mometasone_R01AD09	0.0648633	0.00223076	0.172257
HG3A.1470.Prevotella colorans	Phenylpropanolamine_R01BA01	0.064823	0.00224499	0.173126
HG3A.0137.Eubacteriales sp.	ASA_ALL	-0.0648131	0.00224849	0.173166
HG3A.0475.Oscillospiraceae sp.	PPI_Omeprazol_A02BC01	-0.0647902	0.00225659	0.173396
HG3A.0373.Eubacteriales sp.	Betablockers_C07	-0.0647852	0.00225837	0.173396
HG3A.0154.Eubacteriales sp.	Glucocorticoids_oral_H02AB	-0.0647706	0.00226359	0.173396
HG3A.0458.Massilistercora timonensis	Metformin_ALL	-0.0647689	0.00226418	0.173396
HG3A.0782.Saccharomyces cerevisiae	NSAID_Diclofenac_M01AB05	0.0647627	0.00226639	0.173396
HG3A.0709.Eubacteriales sp.	Antidepressants_SSRI_N06AB	-0.06475	0.00227092	0.173515
HG3A.0417.Sellimonas intestinalis	Beta_blockers_selective_C07AB	0.0647061	0.00228667	0.173982
HG3A.0180.Lachnospiraceae sp.	ARBs_C09CA	-0.0646941	0.00229099	0.173982
HG3A.0692.Eubacteriales sp.	Drugs_peptic_ulcers_reflux_A02B	0.0646903	0.00229236	0.173982
HG3A.0337.Ruminococcus sp.	Drugs_acid_related_disorders_A02	-0.0646896	0.00229262	0.173982
HG3A.0198.Intestinimonas massiliensis	ARBs_C09CA	-0.0646804	0.00229594	0.173982
HG3A.0088.[Ruminococcus] torques	Other_analgetics_antipyretics_N02B	0.0646803	0.00229597	0.173982
HG3A.1046.Klebsiella oxytoca	Inhalation_steroids_ALL	0.0646743	0.00229815	0.173982
HG3A.0109.[Ruminococcus] lactaris	Beta_blockers_selective_C07AB	-0.0646665	0.00230097	0.173982
HG3A.1588.Oscillospiraceae sp.	Cough_suppress_expectorants_R05F	0.064636	0.002312	0.17445
HG3A.0611.Bacteroides sp.	ASA_anticoag_B01AC06	0.0646328	0.00231316	0.17445
HG3A.0118.Eubacteriales sp.	Adrenergics_Inhalants_R03A	-0.0646195	0.002318	0.174477
HG3A.0219.Eubacterium sp. AF16-48	Metoprolol_ALL	-0.0646122	0.00232066	0.174477
HG3A.0211.Eubacteriales sp.	Corticosteroids_Nasal_R01AD	0.0646071	0.00232252	0.174477
HG3A.0341.Firmicutes sp.	Other_analgetics_antipyretics_N02B	-0.0645948	0.00232703	0.174492
HG3A.0177.Eggerthellales sp.	Inhalation_steroids_ALL	-0.0645902	0.00232872	0.174492
HG3A.0117.Streptococcus parasanguinis	Nasal_preparations_R01	0.0645663	0.00233746	0.174921
HG3A.0335.Eubacteriales sp.	ARBs_C09CA	0.0645485	0.00234399	0.175185
HG3A.0809.Erysipelotrichales sp.	Antidiabetics_not_Insulins_A10B	0.0645079	0.00235899	0.175892
HG3A.0658.Lachnoclostridium sp. An131	Corticosteroids_Nasal_Mometasone_R01AD09	0.0645065	0.0023595	0.175892
HG3A.0115.Intestinibacter bartlettii	Antidepressants_SSRI_N06AB	-0.0644962	0.0023633	0.175919
HG3A.1049.Oscillospiraceae sp.	Antidepressants_SSRI_N06AB	-0.0644804	0.00236917	0.175919
HG3A.0018.Lachnospiraceae sp.	Insulins_and_analouges_A10A	-0.0644795	0.00236953	0.175919
HG3A.1225.Veillonellales sp.	Insulins_and_analouges_A10A	0.0644729	0.00237197	0.175919
HG3A.0194.Intestinibacter sp.	Antidiabetics_not_Insulins_A10B	-0.0644638	0.00237537	0.175947
HG3A.0079.Flavonifractor plautii	Adrenergics_Beta2_agonist_Inhalants_R03AC	0.0644456	0.00238213	0.176019
HG3A.0301.Firmicutes sp.	Metformin_ALL	-0.0644449	0.0023824	0.176019
HG3A.0161.Eubacteriales sp.	Drugs_obstructive_ariways_R03	-0.0644287	0.00238848	0.176149
HG3A.1304.Intestinimonas massiliensis	NSAID_M01AE	0.0644149	0.00239363	0.176149
HG3A.0256.Oscillospiraceae sp.	Drugs_acid_related_disorders_A02	0.0644041	0.00239769	0.176149
HG3A.0188.Eubacteriales sp.	Drugs_peptic_ulcers_reflux_A02B	-0.0643903	0.00240287	0.176149
HG3A.0521.Clostridia sp.	Drugs_obstructive_ariways_R03	-0.0643876	0.00240388	0.176149
HG3A.0376.Eubacteriales sp.	Antidiabetics_not_Insulins_A10B	-0.0643796	0.00240692	0.176149
HG3A.0099.Lachnospira pectinoschiza	Platelet_aggregation_inhibitors_B01AC	-0.0643746	0.00240878	0.176149
HG3A.0790.Eubacteriales sp.	Drugs_acid_related_disorders_A02	-0.0643706	0.00241029	0.176149
HG3A.0905.Blautia producta	Cough_Cold_preparations_R05	0.0643676	0.00241142	0.176149
HG3A.0628.Eubacteriales sp.	NSAID_and_Glucosamine_M01A	0.064329	0.00242606	0.176996
HG3A.0152.Methanobrevibacter smithii	Metoprolol_ALL	-0.0642908	0.00244061	0.177834
HG3A.0173.Clostridium sp. AF34-13	PPI_A02BC	-0.0642703	0.00244844	0.178182
HG3A.0417.Sellimonas intestinalis	Antihistamines_Oral_R06A	0.0642337	0.00246249	0.178633
HG3A.0432.Eubacteriales sp.	Corticosteroids_Nasal_R01AD	-0.0642228	0.00246668	0.178633
HG3A.0215.Eubacteriales sp.	Drugs_obstructive_ariways_R03	-0.0642213	0.00246725	0.178633
HG3A.0230.Eubacteriales sp.	Diuretics_C03	-0.0642148	0.00246977	0.178633
HG3A.0069.Eubacteriales sp.	Metoprolol_ALL	-0.0642142	0.00247	0.178633
HG3A.0076.Clostridium sp. AF37-5	Adrenergics_Beta2_agonist_Inhalants_R03AC	-0.0641997	0.00247558	0.178664
HG3A.0215.Eubacteriales sp.	Adrenergics_Beta2_agonist_Inhalants_R03AC	-0.0641972	0.00247659	0.178664
HG3A.0337.Ruminococcus sp.	PPI_A02BC	-0.0641687	0.00248761	0.1791
HG3A.0154.Eubacteriales sp.	Paracetamol_N02BE01	-0.0641564	0.00249239	0.1791
HG3A.1550.Bacteroides sp. HF-5092	Paracetamol_ALL	0.064154	0.00249333	0.1791
HG3A.0064.Alistipes communis	Drugs_acid_related_disorders_A02	-0.0641499	0.00249494	0.1791
HG3A.0178.Eubacteriales sp.	Metformin_ALL	-0.064105	0.00251248	0.179691
HG3A.0312.Eubacteriales sp.	Paracetamol_ALL	-0.0641031	0.00251323	0.179691
HG3A.0255.Oscillospiraceae sp.	PPI_A02BC	-0.0640995	0.00251463	0.179691
HG3A.0375.Oscillospiraceae sp.	Mucolytics_comb_R05CB10	-0.0640972	0.00251554	0.179691
HG3A.0088.[Ruminococcus] torques	Paracetamol_ALL	0.0640669	0.00252747	0.180243
HG3A.0302.Eubacteriales sp.	Antihistamines_Oral_R06A	-0.0640618	0.00252947	0.180243
HG3A.0815.Clostridia sp.	Adrenergics_Inhalants_R03A	-0.064035	0.00254006	0.180293
HG3A.0783.Clostridia sp.	PPI_A02BC	-0.0640335	0.00254064	0.180293
HG3A.0272.Clostridia sp.	Paracetamol_ALL	-0.064023	0.0025448	0.180293
HG3A.0005.Phocaeicola vulgatus	Beta_blockers_selective_C07AB	0.0640224	0.00254506	0.180293
HG3A.0782.Saccharomyces cerevisiae	NSAID_M01AB	0.0640182	0.00254674	0.180293
HG3A.0072.Oscillospiraceae sp.	Betamethasone_oral_H02AB01	-0.064013	0.00254878	0.180293
HG3A.0331.Eubacteriales sp.	Betamethasone_oral_H02AB01	-0.063968	0.00256671	0.181186
HG3A.1341.Limosilactobacillus vaginalis	Agents_RAS_system_C09	0.0639556	0.00257168	0.181186
HG3A.0584.Eubacteriales sp.	Corticosteroids_Nasal_Mometasone_R01AD09	0.063938	0.00257872	0.181186
HG3A.0460.Anaerotruncus massiliensis	Metoprolol_ALL	-0.0639377	0.00257887	0.181186
HG3A.0102.Eubacteriales sp.	Adrenergics_combinations_inhalants_R03AK	-0.0639353	0.00257981	0.181186
HG3A.0417.Sellimonas intestinalis	Antihistamines_Oral_Loratadine_R06AX13	0.0639346	0.0025801	0.181186
HG3A.0055.Barnesiella intestinihominis	Cough_suppress_expectorants_R05F	-0.0639124	0.00258903	0.181413
HG3A.0270.Eubacteriales sp.	Antidepressants_SSRI_N06AB	-0.0639111	0.00258956	0.181413
HG3A.0376.Eubacteriales sp.	Nasal_topical_R01A	0.063896	0.00259563	0.181619
HG3A.0092.Eubacteriales sp.	Drugs_obstructive_ariways_R03	-0.0638724	0.00260521	0.18207
HG3A.0134.Oscillospiraceae sp.	Antidiabetics_A10	-0.0638613	0.00260969	0.182165
HG3A.0673.Eubacteriales sp.	Antidepressants_N06A	-0.0638417	0.00261767	0.182502
HG3A.0245.Oscillibacter sp.	Betablockers_C07	-0.0638206	0.00262627	0.182883
HG3A.0388.Oscillospiraceae sp.	Betablockers_C07	-0.0638018	0.00263395	0.183009
HG3A.0064.Alistipes communis	Inhalation_steroids_ALL	-0.0638007	0.00263438	0.183009
HG3A.0876.Intestinimonas timonensis	Expectorants_excl_cough_supressants_R05C	0.0637856	0.0026406	0.183222
HG3A.0210.Oscillospiraceae sp.	Nasal_topical_R01A	-0.0636977	0.0026769	0.185208
HG3A.0094.Clostridia sp.	Metformin_ALL	-0.0636872	0.00268126	0.185208
HG3A.0079.Flavonifractor plautii	ARBs_ALL	0.0636867	0.00268144	0.185208
HG3A.0229.Eubacteriales sp.	Drugs_obstructive_ariways_R03	-0.0636754	0.00268617	0.185208
HG3A.0584.Eubacteriales sp.	ASA_ALL	0.0636727	0.00268726	0.185208
HG3A.0628.Eubacteriales sp.	Agents_RAS_system_C09	-0.06366	0.00269257	0.185208
HG3A.0329.Eubacteriales sp.	Betamethasone_oral_H02AB01	-0.0636595	0.00269281	0.185208
HG3A.0857.Eubacteriales sp.	Beta_blockers_selective_C07AB	-0.0636475	0.0026978	0.185208
HG3A.0033.Alistipes putredinis	Insulins_and_analouges_A10A	-0.0636425	0.00269991	0.185208
HG3A.0540.Eubacteriales sp.	Cough_Cold_preparations_R05	-0.0636374	0.00270202	0.185208
HG3A.0376.Eubacteriales sp.	Corticosteroids_Nasal_R01AD	0.0636321	0.00270425	0.185208
HG3A.0094.Clostridia sp.	Antidiabetics_not_Insulins_A10B	-0.0636056	0.00271537	0.185551
HG3A.0349.Eubacteriales sp.	Beta_blockers_selective_C07AB	-0.063605	0.00271565	0.185551
HG3A.0536.Eubacteriales sp.	Antihistamines_Oral_Other_R06AX	0.0635522	0.00273793	0.1867
HG3A.0919.Ligilactobacillus salivarius	PPI_Omeprazol_A02BC01	0.06355	0.00273888	0.1867
HG3A.0083.Eubacteriales sp.	Antidiabetics_A10	-0.0635304	0.00274722	0.186772
HG3A.0054.Alistipes shahii	Expectorants_excl_cough_supressants_R05C	-0.0635233	0.00275023	0.186772
HG3A.0046.Oscillibacter sp.	Metoprolol_ALL	-0.0635231	0.00275033	0.186772
HG3A.0153.Eubacteriales sp.	Antidiabetics_not_Insulins_A10B	-0.0635169	0.00275294	0.186772
HG3A.0103.Eubacteriales sp.	Antidepressants_N06A	-0.0634997	0.00276031	0.186772
HG3A.0134.Oscillospiraceae sp.	Metformin_ALL	-0.063493	0.00276316	0.186772
HG3A.0062.Eubacteriales sp.	Sertraline_N06AB06	-0.0634898	0.00276454	0.186772
HG3A.0425.Eisenbergiella massiliensis	Adrenergics_Inhalants_R03A	0.0634872	0.00276564	0.186772
HG3A.0498.Eubacteriales sp.	Antidepressants_SSRI_N06AB	0.0634443	0.00278407	0.187204
HG3A.0411.Eubacteriales sp.	Terbutaline_inhalants_R03AC03	0.0634433	0.00278449	0.187204
HG3A.0107.Eubacteriales sp.	Paracetamol_N02BE01	0.0634346	0.00278825	0.187204
HG3A.0483.Bacteria sp.	Adrenergics_Beta2_agonist_Inhalants_R03AC	-0.0634317	0.00278949	0.187204
HG3A.0016.Coprococcus comes	Antidiabetics_not_Insulins_A10B	-0.0634295	0.00279042	0.187204
HG3A.0014.Clostridium phoceensis	Antidiabetics_A10	-0.0634252	0.00279227	0.187204
HG3A.0806.Oscillospiraceae sp.	Drugs_obstructive_ariways_R03	-0.0634199	0.00279457	0.187204
HG3A.0635.Eubacteriales sp.	Antidepressants_SSRI_N06AB	-0.0634048	0.00280113	0.187427
HG3A.0253.Pseudoflavonifractor sp. An184	Cough_mixture_Opium_derivate_R05FA02	-0.0633895	0.00280774	0.187654
HG3A.0720.Eubacteriales sp.	Expectorants_excl_cough_supressants_R05C	0.0633644	0.00281864	0.187991
HG3A.1182.Eubacterium callanderi	Insulins_and_analouges_A10A	0.0633533	0.0028235	0.187991
HG3A.0436.Firmicutes sp.	Laxatives_A06A	-0.0633505	0.0028247	0.187991
HG3A.0192.Eubacteriales sp.	Antidiabetics_not_Insulins_A10B	-0.0633482	0.00282571	0.187991
HG3A.0284.Eubacteriales sp.	Drugs_obstructive_ariways_R03	-0.0633216	0.00283735	0.188549
HG3A.0196.Eubacteriales sp.	ARBs_C09CA	-0.0633078	0.00284338	0.188583
HG3A.0990.Limosilactobacillus fermentum	Laxatives_A06A	0.0632926	0.00285009	0.188583
HG3A.0607.Eubacteriales sp.	Mucolytics_comb_R05CB10	0.0632914	0.00285062	0.188583
HG3A.0200.Peptostreptococcaceae sp.	Diuretics_C03	-0.0632838	0.00285395	0.188583
HG3A.0373.Eubacteriales sp.	Drugs_peptic_ulcers_reflux_A02B	-0.0632815	0.00285496	0.188583
HG3A.0103.Eubacteriales sp.	Antidepressants_SSRI_N06AB	-0.0632762	0.00285732	0.188583
HG3A.0783.Clostridia sp.	Drugs_acid_related_disorders_A02	-0.0632684	0.00286074	0.188595
HG3A.0380.Oscillospiraceae sp.	Betablockers_C07	-0.0632507	0.00286857	0.188897
HG3A.0886.Enterococcus faecium	Inhalation_steroids_ALL	-0.0632001	0.00289105	0.190162
HG3A.0086.Dorea sp. AF24-7LB	Calcium_channel_blockers_C08	-0.0631684	0.00290518	0.190186
HG3A.0062.Eubacteriales sp.	Adrenergics_Beta2_agonist_Inhalants_R03AC	-0.0631575	0.00291008	0.190186
HG3A.0063.Blautia sp. SG-772	Antidiabetics_A10	-0.0631573	0.00291018	0.190186
HG3A.0990.Limosilactobacillus fermentum	Cough_mixture_Opium_derivate_R05FA02	0.0631564	0.00291058	0.190186
HG3A.0255.Oscillospiraceae sp.	Drugs_acid_related_disorders_A02	-0.063145	0.00291568	0.190186
HG3A.0117.Streptococcus parasanguinis	Cough_mixture_Opium_derivate_R05FA02	0.0631422	0.00291694	0.190186
HG3A.1341.Limosilactobacillus vaginalis	Antidiabetics_not_Insulins_A10B	0.0631357	0.00291986	0.190186
HG3A.0347.Clostridium sp. AT4	Adrenergics_Beta2_agonist_Inhalants_R03AC	0.0631322	0.00292142	0.190186
HG3A.0483.Bacteria sp.	Laxatives_A06A	-0.063095	0.0029382	0.190186
HG3A.1296.Clostridium sp. BSD2780061688st1 H5	Phenylpropanolamine_R01BA01	0.0630803	0.00294488	0.190186
HG3A.0341.Firmicutes sp.	Paracetamol_N02BE01	-0.06308	0.002945	0.190186
HG3A.0131.Ruminococcus sp.	Formoterol_budesonide_inhalants_R03AK07	-0.0630682	0.00295038	0.190186
HG3A.0739.Oscillospiraceae sp.	Antidiabetics_not_Insulins_A10B	-0.0630618	0.00295329	0.190186
HG3A.0202.Eubacteriales sp.	PPI_Omeprazol_A02BC01	-0.0630612	0.00295355	0.190186
HG3A.0691.Eubacteriales sp.	Antidepressants_N06A	-0.0630612	0.00295356	0.190186
HG3A.0153.Eubacteriales sp.	Metformin_ALL	-0.0630592	0.00295447	0.190186
HG3A.1241.Oscillospiraceae sp.	Mucolytics_comb_R05CB10	0.0630589	0.00295461	0.190186
HG3A.0376.Eubacteriales sp.	Nasal_preparations_R01	0.063055	0.00295636	0.190186
HG3A.0337.Ruminococcus sp.	Agents_RAS_system_C09	-0.0630516	0.00295792	0.190186
HG3A.0179.Eubacteriales sp.	Cough_Cold_preparations_R05	-0.0630448	0.00296099	0.190186
HG3A.0161.Eubacteriales sp.	Paracetamol_ALL	-0.0630403	0.00296304	0.190186
HG3A.1588.Oscillospiraceae sp.	Nasal_topical_R01A	0.0630314	0.00296711	0.190186
HG3A.0530.Eubacteriales sp.	Antidepressants_SSRI_N06AB	-0.0630212	0.00297178	0.190186
HG3A.0375.Oscillospiraceae sp.	Adrenergics_Beta2_agonist_Inhalants_R03AC	-0.0630081	0.00297776	0.190186
HG3A.0225.Eggerthella lenta	Metoprolol_ALL	0.063008	0.00297783	0.190186
HG3A.0017.Faecalibacterium prausnitzii	Antihistamines_Oral_Other_R06AX	0.0630042	0.00297956	0.190186
HG3A.0020.Ruthenibacterium lactatiformans	Terbutaline_inhalants_R03AC03	0.0630038	0.00297973	0.190186
HG3A.0124.Anaerostipes hadrus	Calcium_channel_blockers_C08	-0.0629709	0.00299483	0.190694
HG3A.0869.Rubneribacter badeniensis	Expectorants_excl_cough_supressants_R05C	0.0629627	0.00299863	0.190694
HG3A.0050.Clostridium sp.	Insulins_and_analouges_A10A	-0.0629569	0.00300129	0.190694
HG3A.0381.Eubacteriales sp.	Antihistamines_Oral_Other_R06AX	-0.0629516	0.00300375	0.190694
HG3A.0196.Eubacteriales sp.	ARBs_ALL	-0.0629442	0.00300713	0.190694
HG3A.0122.Eggerthellales sp.	Inhalation_steroids_ALL	-0.0629377	0.00301016	0.190694
HG3A.0353.Eubacteriales sp.	Antidepressants_SSRI_N06AB	-0.0629326	0.00301249	0.190694
HG3A.0538.Erysipelatoclostridium ramosum	PPI_Omeprazol_A02BC01	0.0629212	0.00301781	0.190694
HG3A.0125.Eubacteriales sp.	Betablockers_C07	-0.0629159	0.00302027	0.190694
HG3A.0547.Eubacteriales sp.	Betamethasone_oral_H02AB01	-0.0629117	0.00302218	0.190694
HG3A.1196.Haemophilus pittmaniae	NSAID_Ibuprofen_M01AE01	-0.0629083	0.00302377	0.190694
HG3A.0208.Ruminococcus sp. AF17-22AC	Drugs_obstructive_ariways_R03	-0.0628981	0.0030285	0.190786
HG3A.0673.Eubacteriales sp.	Antidiabetics_not_Insulins_A10B	-0.0628908	0.0030319	0.190793
HG3A.0259.[Clostridium] spiroforme	Adrenergics_Beta2_agonist_Inhalants_R03AC	0.0628728	0.00304028	0.191114
HG3A.0628.Eubacteriales sp.	ASA_anticoag_B01AC06	-0.0628571	0.00304761	0.191264
HG3A.0597.Lactiplantibacillus plantarum subsp. plantarum	NSAID_Ibuprofen_M01AE01	0.0628423	0.00305456	0.191264
HG3A.0334.Eubacteriales sp.	Paracetamol_ALL	-0.062838	0.00305658	0.191264
HG3A.0429.Oscillospiraceae sp.	Nasal_topical_R01A	0.062833	0.00305892	0.191264
HG3A.0042.Faecalibacterium sp.	Antidiabetics_A10	-0.0628301	0.00306028	0.191264
HG3A.0149.Eubacteriales sp.	Glucocorticoids_oral_H02AB	-0.0628256	0.0030624	0.191264
HG3A.0146.Oscillospiraceae sp.	Nasal_topical_R01A	-0.0628159	0.00306694	0.191341
HG3A.0285.Enterocloster citroniae	Betablockers_C07	0.0628011	0.00307393	0.191572
HG3A.1046.Klebsiella oxytoca	Adrenergics_Inhalants_R03A	0.0627818	0.00308302	0.191924
HG3A.0150.Alistipes sp. AF17-16	Terbutaline_inhalants_R03AC03	-0.0627652	0.0030909	0.191924
HG3A.0372.Oscillibacter sp.	Nasal_preparations_R01	0.0627652	0.0030909	0.191924
HG3A.0550.Clostridia sp.	Drugs_peptic_ulcers_reflux_A02B	-0.0627612	0.00309278	0.191924
HG3A.1057.Clostridia sp.	Adrenergics_Beta2_agonist_Inhalants_R03AC	-0.0627477	0.00309919	0.192028
HG3A.1589.Solobacterium moorei	PPI_A02BC	0.0627437	0.00310106	0.192028
HG3A.0409.Eubacteriales sp.	Metoprolol_ALL	-0.0627202	0.00311227	0.192461
HG3A.0117.Streptococcus parasanguinis	Corticosteroids_Nasal_Mometasone_R01AD09	0.0627151	0.00311467	0.192461
HG3A.0284.Eubacteriales sp.	Antihistamines_Oral_R06A	-0.0626613	0.00314045	0.193555
HG3A.0062.Eubacteriales sp.	Terbutaline_inhalants_R03AC03	-0.0626595	0.0031413	0.193555
HG3A.0137.Eubacteriales sp.	Metformin_ALL	-0.0626573	0.00314236	0.193555
HG3A.0306.Eubacteriales sp.	Antidiabetics_A10	-0.0626423	0.0031496	0.193779
HG3A.0692.Eubacteriales sp.	Antidiabetics_not_Insulins_A10B	0.0626316	0.00315474	0.193779
HG3A.0177.Eggerthellales sp.	Terbutaline_inhalants_R03AC03	-0.062629	0.003156	0.193779
HG3A.0080.Eubacteriales sp.	Drugs_obstructive_ariways_R03	0.062607	0.00316666	0.194229
HG3A.0284.Eubacteriales sp.	Metformin_ALL	-0.0625929	0.00317346	0.194441
HG3A.0304.Anaeromassilibacillus sp. Marseille-P3371	Lipid_lowerers_C10A	-0.0625653	0.00318687	0.195057
HG3A.0219.Eubacterium sp. AF16-48	Adrenergics_Beta2_agonist_Inhalants_R03AC	-0.0625461	0.00319625	0.195371
HG3A.0261.Ruminococcus sp. B05	Cough_Cold_preparations_R05	-0.062531	0.00320365	0.195371
HG3A.0495.Flavonifractor sp. An10	Nasal_preparations_R01	0.0625282	0.00320502	0.195371
HG3A.0585.Eubacteriales sp.	NSAID_Diclofenac_M01AB05	0.0625254	0.0032064	0.195371
HG3A.0884.Lactobacillus gasseri	Insulins_and_analouges_A10A	0.0624908	0.00322335	0.195371
HG3A.0580.Eubacteriales sp.	Betamethasone_oral_H02AB01	-0.0624758	0.00323077	0.195371
HG3A.0705.Streptococcus oralis subsp. oralis	Laxatives_A06A	0.0624693	0.00323398	0.195371
HG3A.0409.Eubacteriales sp.	Beta_blockers_selective_C07AB	-0.062463	0.00323708	0.195371
HG3A.0687.Coprococcus sp. AM27-12LB	Beta_blockers_selective_C07AB	0.0624566	0.00324026	0.195371
HG3A.0011.Clostridia sp.	Corticosteroids_oral_H02A	0.0624517	0.00324266	0.195371
HG3A.0066.Bacteroides caccae	Expectorants_excl_cough_supressants_R05C	-0.0624504	0.00324329	0.195371
HG3A.1304.Intestinimonas massiliensis	NSAID_and_Glucosamine_M01A	0.0624475	0.00324475	0.195371
HG3A.1284.Candidatus Borkfalkiales sp.	Corticosteroids_Nasal_R01AD	0.0624453	0.00324583	0.195371
HG3A.0204.Eubacteriales sp.	Drugs_obstructive_ariways_R03	-0.0624427	0.00324712	0.195371
HG3A.0200.Peptostreptococcaceae sp.	Antidepressants_N06A	-0.0624382	0.00324937	0.195371
HG3A.0336.Lachnospiraceae sp.	Antidiabetics_A10	-0.0624369	0.00325002	0.195371
HG3A.0224.Bacteroides finegoldii	NSAID_Naproxen_M01AE02	-0.0624351	0.00325091	0.195371
HG3A.0417.Sellimonas intestinalis	Drugs_obstructive_ariways_R03	0.0624319	0.00325249	0.195371
HG3A.0280.Eubacteriales sp.	Paracetamol_N02BE01	-0.0624218	0.0032575	0.195468
HG3A.0117.Streptococcus parasanguinis	Other_analgetics_antipyretics_N02B	0.0624151	0.00326083	0.195468
HG3A.0366.Holdemanella sp.	Beta_blockers_selective_C07AB	-0.0623729	0.00328188	0.196481
HG3A.0790.Eubacteriales sp.	PPI_A02BC	-0.0623677	0.00328448	0.196481
HG3A.0343.Oscillospiraceae sp.	Terbutaline_inhalants_R03AC03	-0.0623272	0.00330481	0.197494
HG3A.0398.Firmicutes sp.	Cough_Cold_preparations_R05	-0.0623143	0.0033113	0.197679
HG3A.0375.Oscillospiraceae sp.	Inhalation_steroids_ALL	-0.062301	0.00331801	0.197876
HG3A.0225.Eggerthella lenta	Paracetamol_N02BE01	0.0622636	0.00333694	0.198801
HG3A.0268.Eubacteriales sp.	NSAID_M01AB	0.0622504	0.00334368	0.198999
HG3A.0506.Eubacteriales sp.	Drugs_obstructive_ariways_R03	-0.0622376	0.0033502	0.199053
HG3A.0111.Ruminococcus sp. AF21-42	PPI_Omeprazol_A02BC01	-0.0622351	0.00335145	0.199053
HG3A.0153.Eubacteriales sp.	Paracetamol_ALL	-0.0621806	0.00337938	0.200272
HG3A.0445.Oscillospiraceae sp.	Corticosteroids_Nasal_R01AD	-0.0621761	0.00338167	0.200272
HG3A.1296.Clostridium sp. BSD2780061688st1 H5	Mucolytics_comb_R05CB10	0.0621746	0.00338246	0.200272
HG3A.0416.Blautia sp.	ARBs_C09CA	0.0621658	0.00338695	0.200272
HG3A.0998.Oscillospiraceae sp.	Antidepressants_N06A	-0.0621557	0.00339218	0.200272
HG3A.0225.Eggerthella lenta	Beta_blockers_selective_C07AB	0.0621548	0.00339263	0.200272
HG3A.0152.Methanobrevibacter smithii	Adrenergics_Beta2_agonist_Inhalants_R03AC	-0.0621324	0.00340421	0.200741
HG3A.0071.Streptococcus salivarius	Nasal_preparations_R01	0.0621221	0.00340955	0.200741
HG3A.0739.Oscillospiraceae sp.	Betamethasone_oral_H02AB01	-0.0621194	0.00341094	0.200741
HG3A.0014.Clostridium phoceensis	Metformin_ALL	-0.0620854	0.00342859	0.201337
HG3A.0177.Eggerthellales sp.	Mucolytics_comb_R05CB10	-0.0620808	0.00343101	0.201337
HG3A.0230.Eubacteriales sp.	Antidepressants_N06A	-0.0620799	0.00343145	0.201337
HG3A.0232.Eubacteriales sp.	Sertraline_N06AB06	-0.0620689	0.00343719	0.201471
HG3A.1203.Oscillospiraceae sp.	Inhalation_steroids_ALL	0.0620534	0.00344529	0.201603
HG3A.1418.Fusobacterium nucleatum subsp. animalis	Drugs_peptic_ulcers_reflux_A02B	0.0620369	0.0034539	0.201603
HG3A.0084.Eubacteriales sp.	Metoprolol_ALL	-0.0620335	0.00345571	0.201603
HG3A.1212.Oscillospiraceae sp.	Adrenergics_Beta2_agonist_Inhalants_R03AC	0.0620322	0.00345641	0.201603
HG3A.0380.Oscillospiraceae sp.	Metoprolol_ALL	-0.0620246	0.00346037	0.201603
HG3A.0385.Clostridia sp.	Antidiabetics_not_Insulins_A10B	-0.0620205	0.00346252	0.201603
HG3A.0395.Lachnoclostridium sp. An138	Nasal_preparations_R01	0.0620135	0.0034662	0.201603
HG3A.0687.Coprococcus sp. AM27-12LB	Metformin_ALL	0.0620071	0.00346959	0.201603
HG3A.0070.Faecalibacterium sp. OF04-11AC	Thiazides_ALL	-0.0619985	0.00347408	0.201603
HG3A.0140.Clostridia sp.	ARBs_ALL	-0.0619985	0.00347412	0.201603
HG3A.0753.Clostridium disporicum	Antidepressants_N06A	-0.0619857	0.00348084	0.201792
HG3A.0122.Eggerthellales sp.	Drugs_obstructive_ariways_R03	-0.061974	0.00348704	0.20195
HG3A.0143.Sutterella wadsworthensis	Nasal_preparations_R01	-0.061962	0.00349338	0.202052
HG3A.0330.Clostridiaceae sp.	Antidepressants_SSRI_N06AB	-0.0619575	0.00349576	0.202052
HG3A.0516.Eubacteriales sp.	Betamethasone_oral_H02AB01	-0.0619403	0.00350489	0.202185
HG3A.0096.Ruminococcus sp. AM36-2AA	Lipid_lowerers_C10A	-0.0619401	0.00350501	0.202185
HG3A.0237.Prevotella copri	NSAID_Ibuprofen_M01AE01	-0.0619199	0.00351574	0.202603
HG3A.0734.Oscillibacter sp.	Adrenergics_Inhalants_R03A	-0.061902	0.00352528	0.202951
HG3A.0230.Eubacteriales sp.	Metformin_ALL	-0.0618845	0.00353464	0.203289
HG3A.0006.Dorea formicigenerans	Platelet_aggregation_inhibitors_B01AC	-0.0618596	0.00354796	0.20375
HG3A.0437.Oscillospiraceae sp.	Antihistamines_Oral_Other_R06AX	-0.0618527	0.00355168	0.20375
HG3A.0254.Eubacteriales sp.	Diuretics_C03	0.06185	0.00355316	0.20375
HG3A.0884.Lactobacillus gasseri	Laxatives_A06A	0.0618357	0.00356085	0.203791
HG3A.0168.Intestinibacillus sp. Marseille-P4005	Expectorants_excl_cough_supressants_R05C	0.0618356	0.00356089	0.203791
HG3A.0375.Oscillospiraceae sp.	Nasal_topical_R01A	-0.0618093	0.00357507	0.204401
HG3A.0406.Eubacteriales sp.	Metoprolol_ALL	-0.0618027	0.00357866	0.204406
HG3A.0005.Phocaeicola vulgatus	Metoprolol_ALL	0.0617535	0.0036054	0.205574
HG3A.0255.Oscillospiraceae sp.	PPI_Omeprazol_A02BC01	-0.0617465	0.00360919	0.205574
HG3A.0269.Eubacteriales sp.	Paracetamol_N02BE01	-0.0617455	0.00360972	0.205574
HG3A.0023.Blautia massiliensis	NSAID_M01AE	0.0617309	0.00361774	0.205829
HG3A.0619.Blautia producta	Levothyroxine_H03AA01	0.0617112	0.00362847	0.206035
HG3A.0046.Oscillibacter sp.	Inhalation_steroids_ALL	-0.0617048	0.00363202	0.206035
HG3A.0628.Eubacteriales sp.	NSAID_M01AB	0.0617012	0.00363398	0.206035
HG3A.0401.Clostridia sp.	Budesonide_Inhalants_R03BA02	-0.0616984	0.00363554	0.206035
HG3A.0232.Eubacteriales sp.	Drugs_obstructive_ariways_R03	-0.0616495	0.00366247	0.207352
HG3A.0143.Sutterella wadsworthensis	Corticosteroids_Nasal_R01AD	-0.0616433	0.0036659	0.207352
HG3A.0132.Eubacteriales sp.	Drugs_peptic_ulcers_reflux_A02B	-0.0615842	0.00369872	0.209004
HG3A.0331.Eubacteriales sp.	Corticosteroids_oral_H02A	-0.0615227	0.00373313	0.209827
HG3A.0724.Clostridia sp.	Betamethasone_oral_H02AB01	-0.0615075	0.00374171	0.209827
HG3A.0542.Acidaminococcales sp.	PPI_A02BC	0.061506	0.00374257	0.209827
HG3A.0183.Eubacteriales sp.	Paracetamol_ALL	-0.0615056	0.00374279	0.209827
HG3A.0417.Sellimonas intestinalis	Terbutaline_inhalants_R03AC03	0.0615044	0.00374348	0.209827
HG3A.0375.Oscillospiraceae sp.	Drugs_peptic_ulcers_reflux_A02B	-0.0615037	0.00374387	0.209827
HG3A.0161.Eubacteriales sp.	Levothyroxine_H03AA01	-0.0615005	0.00374566	0.209827
HG3A.0494.Merdimonas faecis	Cough_Cold_preparations_R05	0.0614973	0.00374745	0.209827
HG3A.0395.Lachnoclostridium sp. An138	Corticosteroids_Nasal_Mometasone_R01AD09	0.0614922	0.00375035	0.209827
HG3A.0645.Clostridia sp.	Antidepressants_N06A	-0.0614852	0.00375429	0.209827
HG3A.0015.Subdoligranulum sp. APC924/74	Drugs_acid_related_disorders_A02	-0.0614846	0.00375461	0.209827
HG3A.0118.Eubacteriales sp.	Cough_Cold_preparations_R05	-0.0614812	0.00375658	0.209827
HG3A.0611.Bacteroides sp.	Platelet_aggregation_inhibitors_B01AC	0.0614491	0.00377475	0.210573
HG3A.0490.Eubacteriales sp.	ASA_anticoag_B01AC06	0.0614449	0.00377717	0.210573
HG3A.0335.Eubacteriales sp.	ARBs_ALL	0.0614084	0.00379795	0.211528
HG3A.0285.Enterocloster citroniae	Agents_RAS_system_C09	0.061389	0.00380906	0.211806
HG3A.0125.Eubacteriales sp.	Metoprolol_ALL	-0.0613829	0.00381253	0.211806
HG3A.1161.Oscillospiraceae sp.	ACEi_ALL	0.0613806	0.00381386	0.211806
HG3A.0102.Eubacteriales sp.	Adrenergics_Inhalants_R03A	-0.0613652	0.00382269	0.211882
HG3A.0076.Clostridium sp. AF37-5	Losartan_C09CA01	-0.0613615	0.00382481	0.211882
HG3A.0269.Eubacteriales sp.	Drugs_obstructive_ariways_R03	-0.0613592	0.00382617	0.211882
HG3A.0774.Oscillospiraceae sp.	Terbutaline_inhalants_R03AC03	-0.0613479	0.00383262	0.212038
HG3A.0620.Bacteria sp.	Budesonide_Inhalants_R03BA02	0.0613245	0.00384615	0.212584
HG3A.0145.Eubacteriales sp.	Antidiabetics_A10	-0.0613074	0.00385604	0.212928
HG3A.0200.Peptostreptococcaceae sp.	Metformin_ALL	-0.0612997	0.00386053	0.212974
HG3A.1198.Lacticaseibacillus rhamnosus	Metformin_ALL	0.0612921	0.00386493	0.21298
HG3A.0448.Clostridium sp. OM07-9AC	Drugs_acid_related_disorders_A02	-0.0612822	0.00387064	0.21298
HG3A.0148.Eubacteriales sp.	Beta_blockers_selective_C07AB	-0.0612805	0.00387163	0.21298
HG3A.0563.Eubacteriales sp.	Corticosteroids_Nasal_Mometasone_R01AD09	0.0612628	0.00388198	0.213166
HG3A.0149.Eubacteriales sp.	Corticosteroids_oral_H02A	-0.0612621	0.00388234	0.213166
HG3A.0439.Eubacteriales sp.	Betamethasone_oral_H02AB01	-0.0612163	0.00390916	0.213998
HG3A.0273.Eubacteriales sp.	ARBs_ALL	-0.0612135	0.00391078	0.213998
HG3A.0635.Eubacteriales sp.	Nasal_preparations_R01	0.0612006	0.00391835	0.213998
HG3A.0102.Eubacteriales sp.	Drugs_obstructive_ariways_R03	-0.0611994	0.00391906	0.213998
HG3A.0478.Neglecta timonensis	Adrenergics_Beta2_agonist_Inhalants_R03AC	-0.0611947	0.00392183	0.213998
HG3A.0187.Intestinimonas butyriciproducens	Antidepressants_N06A	0.0611736	0.00393425	0.213998
HG3A.0150.Alistipes sp. AF17-16	Adrenergics_Beta2_agonist_Inhalants_R03AC	-0.0611706	0.00393602	0.213998
HG3A.0172.Lachnospiraceae sp.	Metformin_ALL	-0.061167	0.00393816	0.213998
HG3A.0337.Ruminococcus sp.	Drugs_peptic_ulcers_reflux_A02B	-0.0611623	0.00394094	0.213998
HG3A.0121.Alistipes indistinctus	Adrenergics_Beta2_agonist_Inhalants_R03AC	-0.0611588	0.00394297	0.213998
HG3A.0857.Eubacteriales sp.	Metoprolol_ALL	-0.0611582	0.00394333	0.213998
HG3A.0207.Oscillospiraceae sp.	Adrenergics_Beta2_agonist_Inhalants_R03AC	-0.0611527	0.00394659	0.213998
HG3A.0194.Intestinibacter sp.	Metoprolol_ALL	-0.0611426	0.00395256	0.213998
HG3A.0154.Eubacteriales sp.	Adrenergics_Beta2_agonist_Inhalants_R03AC	-0.0611425	0.00395261	0.213998
HG3A.0465.Lactobacillus delbrueckii subsp. bulgaricus	Atorvastatin_C10AA05	-0.0611424	0.00395271	0.213998
HG3A.0056.Bifidobacterium adolescentis	NSAID_M01AB	-0.0611306	0.00395971	0.214141
HG3A.0010.Faecalibacterium prausnitzii	Antihistamines_Oral_Other_R06AX	0.0611203	0.00396583	0.214141
HG3A.0476.Eubacteriales sp.	Antidiabetics_not_Insulins_A10B	-0.0611193	0.00396639	0.214141
HG3A.0436.Firmicutes sp.	ARBs_C09CA	-0.0611	0.00397791	0.214563
HG3A.0398.Firmicutes sp.	ARBs_C09CA	-0.0610899	0.0039839	0.214687
HG3A.0017.Faecalibacterium prausnitzii	Antihistamines_Oral_R06A	0.0610692	0.00399628	0.215155
HG3A.0070.Faecalibacterium sp. OF04-11AC	Corticosteroids_Nasal_R01AD	-0.0610547	0.00400495	0.215221
HG3A.0724.Clostridia sp.	Cough_Cold_preparations_R05	-0.0610511	0.00400709	0.215221
HG3A.0168.Intestinibacillus sp. Marseille-P4005	Drugs_acid_related_disorders_A02	0.0610483	0.0040088	0.215221
HG3A.0548.Eubacteriales sp.	Corticosteroids_Nasal_Mometasone_R01AD09	0.0610424	0.00401232	0.215221
HG3A.0254.Eubacteriales sp.	Laxatives_A06A	0.0610321	0.00401849	0.21523
HG3A.0331.Eubacteriales sp.	Glucocorticoids_oral_H02AB	-0.0610298	0.00401987	0.21523
HG3A.0068.Eubacterium ramulus	Paracetamol_ALL	0.0610213	0.00402504	0.215308
HG3A.0132.Eubacteriales sp.	Paracetamol_ALL	-0.0610025	0.00403634	0.215618
HG3A.0429.Oscillospiraceae sp.	Antidiabetics_not_Insulins_A10B	-0.0609994	0.00403825	0.215618
HG3A.0117.Streptococcus parasanguinis	Antidiabetics_A10	0.0609499	0.00406822	0.216869
HG3A.0079.Flavonifractor plautii	Antidepressants_N06A	0.0609473	0.0040698	0.216869
HG3A.0436.Firmicutes sp.	ARBs_ALL	-0.0609423	0.00407287	0.216869
HG3A.0465.Lactobacillus delbrueckii subsp. bulgaricus	Phenylpropanolamine_R01BA01	0.0609261	0.0040827	0.217127
HG3A.0322.Eubacteriales sp.	Adrenergics_Beta2_agonist_Inhalants_R03AC	-0.0609221	0.00408519	0.217127
HG3A.0917.Eubacteriales sp.	Drugs_obstructive_ariways_R03	-0.0608934	0.0041027	0.217426
HG3A.0431.Clostridiaceae sp.	Sertraline_N06AB06	0.0608892	0.00410528	0.217426
HG3A.0565.Eubacteriales sp.	ARBs_C09CA	-0.060889	0.00410543	0.217426
HG3A.0141.Alistipes senegalensis	Drugs_obstructive_ariways_R03	-0.0608815	0.00411003	0.217426
HG3A.0125.Eubacteriales sp.	Antidiabetics_not_Insulins_A10B	-0.0608738	0.00411474	0.217426
HG3A.0307.Anaerotruncus colihominis	Beta_blockers_selective_C07AB	0.0608724	0.00411563	0.217426
HG3A.0425.Eisenbergiella massiliensis	Adrenergics_Beta2_agonist_Inhalants_R03AC	0.0608702	0.00411698	0.217426
HG3A.0153.Eubacteriales sp.	ARBs_ALL	-0.0608615	0.00412228	0.217508
HG3A.0220.Veillonella parvula	PPI_Omeprazol_A02BC01	0.0608366	0.00413765	0.218122
HG3A.0919.Ligilactobacillus salivarius	Agents_RAS_system_C09	0.0608064	0.00415631	0.218892
HG3A.0662.Eubacteriales sp.	NSAID_Naproxen_M01AE02	0.0607983	0.00416138	0.218892
HG3A.0001.Blautia obeum	ARBs_C09CA	0.060791	0.0041659	0.218892
HG3A.0878.Eubacteriales sp.	NSAID_Diclofenac_M01AB05	0.0607887	0.00416733	0.218892
HG3A.0207.Oscillospiraceae sp.	Diuretics_C03	-0.0607721	0.00417762	0.219235
HG3A.0842.Eubacteriales sp.	Betablockers_C07	-0.0607513	0.00419062	0.219719
HG3A.0375.Oscillospiraceae sp.	Corticosteroids_Nasal_R01AD	-0.0607363	0.0042	0.220012
HG3A.0309.Eubacteriales sp.	Betamethasone_oral_H02AB01	-0.0607285	0.00420491	0.220071
HG3A.0048.Clostridium sp. TM06-18	NSAID_Naproxen_M01AE02	0.0606972	0.00422456	0.2209
HG3A.0084.Eubacteriales sp.	Beta_blockers_selective_C07AB	-0.0606822	0.00423399	0.221008
HG3A.0375.Oscillospiraceae sp.	PPI_Omeprazol_A02BC01	-0.0606818	0.00423421	0.221008
HG3A.0276.Clostridia sp.	PPI_Omeprazol_A02BC01	-0.0606598	0.00424815	0.221133
HG3A.0214.Eubacterium sp.	Beta_blockers_selective_C07AB	-0.0606551	0.00425113	0.221133
HG3A.0608.Clostridiaceae sp.	Antidiabetics_not_Insulins_A10B	-0.0606524	0.00425281	0.221133
HG3A.0017.Faecalibacterium prausnitzii	Antidiabetics_A10	-0.0606495	0.00425463	0.221133
HG3A.0317.Eubacteriales sp.	Corticosteroids_Nasal_R01AD	0.0606479	0.00425564	0.221133
HG3A.0692.Eubacteriales sp.	Drugs_acid_related_disorders_A02	0.0606323	0.00426556	0.221208
HG3A.0230.Eubacteriales sp.	Corticosteroids_Nasal_R01AD	0.0606296	0.00426725	0.221208
HG3A.0362.Enterocloster aldenensis	Betablockers_C07	0.0606277	0.00426849	0.221208
HG3A.0342.Eubacteriales sp.	Antihistamines_Oral_R06A	-0.0606131	0.00427775	0.221234
HG3A.0080.Eubacteriales sp.	Adrenergics_Inhalants_R03A	0.0606002	0.00428599	0.221234
HG3A.0182.Coprobacter fastidiosus	PPI_A02BC	-0.0605967	0.00428821	0.221234
HG3A.0653.Eubacteriales sp.	ARBs_C09CA	-0.0605948	0.0042894	0.221234
HG3A.0284.Eubacteriales sp.	Antihistamines_Oral_Other_R06AX	-0.0605915	0.00429153	0.221234
HG3A.0617.Eubacteriales sp.	Losartan_C09CA01	0.060591	0.00429182	0.221234
HG3A.0362.Enterocloster aldenensis	Beta_blockers_selective_C07AB	0.0605583	0.00431279	0.222118
HG3A.0015.Subdoligranulum sp. APC924/74	Drugs_peptic_ulcers_reflux_A02B	-0.0605328	0.00432911	0.222761
HG3A.0242.Eubacteriales sp.	Corticosteroids_oral_H02A	-0.0605217	0.00433631	0.222846
HG3A.0016.Coprococcus comes	Metformin_ALL	-0.0605174	0.00433905	0.222846
HG3A.0312.Eubacteriales sp.	Antidiabetics_not_Insulins_A10B	-0.0605124	0.00434225	0.222846
HG3A.0375.Oscillospiraceae sp.	Formoterol_budesonide_inhalants_R03AK07	-0.0605031	0.00434826	0.222867
HG3A.0154.Eubacteriales sp.	Betamethasone_oral_H02AB01	-0.0604999	0.00435032	0.222867
HG3A.0364.Eubacteriales sp.	Thiazides_ALL	-0.0604901	0.00435671	0.222886
HG3A.0235.Eubacteriales sp.	ARBs_C09CA	-0.0604875	0.00435836	0.222886
HG3A.0262.Bifidobacterium bifidum	Terbutaline_inhalants_R03AC03	0.0604688	0.00437051	0.223202
HG3A.0909.Clostridia sp.	ASA_anticoag_B01AC06	0.0604612	0.0043754	0.223202
HG3A.0388.Oscillospiraceae sp.	Antidepressants_N06A	-0.0604602	0.00437606	0.223202
HG3A.0492.Bacteria sp.	Antihistamines_Oral_Other_R06AX	-0.0604515	0.00438169	0.223294
HG3A.0110.Akkermansia muciniphila	Corticosteroids_oral_H02A	-0.060439	0.00438985	0.223297
HG3A.0125.Eubacteriales sp.	Beta_blockers_selective_C07AB	-0.0604334	0.00439349	0.223297
HG3A.0034.[Ruminococcus] torques	Antidiabetics_not_Insulins_A10B	-0.0604252	0.00439884	0.223297
HG3A.0002.Ruminococcus sp. AM42-11	Antidiabetics_A10	0.0604225	0.00440063	0.223297
HG3A.0127.Lachnospiraceae sp.	Antidiabetics_A10	-0.060422	0.00440096	0.223297
HG3A.1182.Eubacterium callanderi	Antidiabetics_A10	0.0604066	0.00441101	0.223431
HG3A.0435.Clostridia sp.	Drugs_acid_related_disorders_A02	-0.0604062	0.00441128	0.223431
HG3A.0132.Eubacteriales sp.	Betamethasone_oral_H02AB01	-0.0603996	0.00441558	0.223453
HG3A.0255.Oscillospiraceae sp.	Drugs_peptic_ulcers_reflux_A02B	-0.0603868	0.00442398	0.223684
HG3A.0375.Oscillospiraceae sp.	Diuretics_C03	-0.060379	0.00442913	0.22375
HG3A.0253.Pseudoflavonifractor sp. An184	Nasal_preparations_R01	0.060362	0.00444031	0.223784
HG3A.0474.Eubacteriales sp.	Betablockers_C07	-0.0603566	0.00444385	0.223784
HG3A.0932.Massilicoli timonensis	ARBs_ALL	-0.0603518	0.00444698	0.223784
HG3A.0157.Blautia sp. AF19-10LB	Betablockers_C07	-0.0603481	0.00444944	0.223784
HG3A.0421.Eubacteriales sp.	Drugs_acid_related_disorders_A02	-0.0603471	0.00445007	0.223784
HG3A.0245.Oscillibacter sp.	Metoprolol_ALL	-0.0603429	0.0044529	0.223784
HG3A.0651.Eubacteriales sp.	Metformin_ALL	-0.0603252	0.0044646	0.224178
HG3A.0713.Streptococcus gordonii	Paracetamol_N02BE01	0.0603135	0.00447229	0.224333
HG3A.0515.Clostridia sp.	Beta_blockers_selective_C07AB	-0.0603077	0.00447617	0.224333
HG3A.0007.Bacteroides uniformis	ASA_ALL	0.060303	0.00447925	0.224333
HG3A.0073.Faecalibacterium sp.	Antidiabetics_not_Insulins_A10B	-0.0602872	0.00448979	0.224667
HG3A.1055.Eubacteriales sp.	NSAID_and_Glucosamine_M01A	0.0602726	0.00449946	0.224957
HG3A.0665.Oscillospiraceae sp.	Drugs_obstructive_ariways_R03	-0.06026	0.00450792	0.225187
HG3A.0311.Eubacteriales sp.	Betamethasone_oral_H02AB01	-0.0602527	0.00451278	0.225236
HG3A.0291.Eubacteriales sp.	ARBs_ALL	-0.0602453	0.00451768	0.225288
HG3A.0602.Eubacteriales sp.	Antidepressants_N06A	0.0602304	0.00452767	0.225592
HG3A.0316.Eubacteriales sp.	Nasal_topical_R01A	0.0602117	0.00454023	0.225672
HG3A.0528.Eubacteriales sp.	Lipid_lowerers_C10A	0.0602113	0.00454052	0.225672
HG3A.0449.Eubacteriales sp.	Drugs_peptic_ulcers_reflux_A02B	-0.060209	0.00454204	0.225672
HG3A.0276.Clostridia sp.	PPI_A02BC	-0.0602049	0.00454479	0.225672
HG3A.0616.Oscillospiraceae sp.	Paracetamol_ALL	-0.060179	0.00456221	0.22607
HG3A.0544.Eubacteriales sp.	NSAID_Ibuprofen_M01AE01	0.0601703	0.00456811	0.22607
HG3A.0137.Eubacteriales sp.	Agents_RAS_system_C09	-0.0601653	0.00457149	0.22607
HG3A.0808.Clostridium celatum	Calcium_channel_blockers_C08	-0.0601642	0.00457224	0.22607
HG3A.0137.Eubacteriales sp.	PPI_Omeprazol_A02BC01	-0.0601642	0.00457226	0.22607
HG3A.0673.Eubacteriales sp.	Metformin_ALL	-0.0601268	0.00459757	0.227129
HG3A.0409.Eubacteriales sp.	Adrenergics_Beta2_agonist_Inhalants_R03AC	-0.0601032	0.00461362	0.227674
HG3A.0005.Phocaeicola vulgatus	Lipid_lowerers_C10A	0.060095	0.00461923	0.227674
HG3A.0071.Streptococcus salivarius	Cough_Cold_preparations_R05	0.0600933	0.00462036	0.227674
HG3A.0301.Firmicutes sp.	NSAID_Naproxen_M01AE02	-0.0600862	0.00462521	0.22772
HG3A.0372.Oscillibacter sp.	Antidiabetics_not_Insulins_A10B	-0.0600734	0.004634	0.227882
HG3A.0692.Eubacteriales sp.	NSAID_Naproxen_M01AE02	0.0600691	0.00463695	0.227882
HG3A.0257.Lachnospiraceae sp.	Metoprolol_ALL	-0.0600642	0.00464026	0.227882
HG3A.0113.Eubacteriales sp.	Drugs_peptic_ulcers_reflux_A02B	-0.0600473	0.00465184	0.228258
HG3A.0031.Bacteroides ovatus	ASA_ALL	0.060039	0.00465758	0.228347
HG3A.0688.Eubacteriales sp.	Agents_RAS_system_C09	-0.0600273	0.0046656	0.228547
HG3A.0482.Eubacteriales sp.	Nasal_topical_R01A	0.0600138	0.00467491	0.228592
HG3A.1074.Clostridia sp.	Antihistamines_Oral_R06A	-0.060003	0.00468237	0.228592
HG3A.0102.Eubacteriales sp.	Adrenergics_Beta2_agonist_Inhalants_R03AC	-0.0600026	0.00468264	0.228592
HG3A.0453.Eubacteriales sp.	Budesonide_Inhalants_R03BA02	-0.0599985	0.00468546	0.228592
HG3A.0244.Eubacteriales sp.	Antidiabetics_not_Insulins_A10B	-0.0599915	0.00469034	0.228592
HG3A.0345.Eubacteriales sp.	ARBs_ALL	-0.059991	0.00469065	0.228592
HG3A.0417.Sellimonas intestinalis	Cough_Cold_preparations_R05	0.0599861	0.00469402	0.228592
HG3A.0739.Oscillospiraceae sp.	Metformin_ALL	-0.0599695	0.00470554	0.228908
HG3A.0477.Eubacteriales sp.	Antidepressants_N06A	-0.0599654	0.00470838	0.228908
HG3A.0179.Eubacteriales sp.	Adrenergics_Beta2_agonist_Inhalants_R03AC	-0.0599558	0.0047151	0.228978
HG3A.0439.Eubacteriales sp.	Antidepressants_SSRI_N06AB	-0.059952	0.0047177	0.228978
HG3A.1588.Oscillospiraceae sp.	Cough_mixture_Opium_derivate_R05FA02	0.0599378	0.00472759	0.229104
HG3A.0143.Sutterella wadsworthensis	Nasal_topical_R01A	-0.0599276	0.00473471	0.229104
HG3A.0261.Ruminococcus sp. B05	Expectorants_excl_cough_supressants_R05C	-0.0599202	0.00473988	0.229104
HG3A.0157.Blautia sp. AF19-10LB	Drugs_peptic_ulcers_reflux_A02B	-0.0599161	0.00474271	0.229104
HG3A.0491.Clostridiaceae sp.	PPI_A02BC	0.0599153	0.00474332	0.229104
HG3A.0218.Bacteria sp.	Drugs_peptic_ulcers_reflux_A02B	-0.0599143	0.00474396	0.229104
HG3A.0429.Oscillospiraceae sp.	Corticosteroids_Nasal_R01AD	0.0598993	0.00475452	0.229104
HG3A.0562.Eubacteriaceae sp.	Corticosteroids_Nasal_R01AD	0.0598967	0.00475632	0.229104
HG3A.0182.Coprobacter fastidiosus	Drugs_peptic_ulcers_reflux_A02B	-0.0598896	0.0047613	0.229104
HG3A.1203.Oscillospiraceae sp.	Drugs_obstructive_ariways_R03	0.0598841	0.00476515	0.229104
HG3A.0521.Clostridia sp.	Adrenergics_Inhalants_R03A	-0.05988	0.00476806	0.229104
HG3A.0416.Blautia sp.	ARBs_ALL	0.0598792	0.00476857	0.229104
HG3A.0034.[Ruminococcus] torques	Metformin_ALL	-0.059875	0.00477153	0.229104
HG3A.0975.Lachnospiraceae sp.	Paracetamol_N02BE01	0.0598601	0.00478199	0.229362
HG3A.0465.Lactobacillus delbrueckii subsp. bulgaricus	Paracetamol_N02BE01	0.0598545	0.00478592	0.229362
HG3A.0125.Eubacteriales sp.	Antidepressants_N06A	-0.0598363	0.0047988	0.229362
HG3A.0450.Eubacteriales sp.	Betablockers_C07	-0.0598319	0.00480193	0.229362
HG3A.0070.Faecalibacterium sp. OF04-11AC	Nasal_topical_R01A	-0.0598307	0.00480271	0.229362
HG3A.0376.Eubacteriales sp.	Metformin_ALL	-0.0598264	0.00480576	0.229362
HG3A.0011.Clostridia sp.	Glucocorticoids_oral_H02AB	0.0598249	0.00480684	0.229362
HG3A.0659.Eubacteriales sp.	NSAID_Naproxen_M01AE02	0.0598084	0.00481852	0.229362
HG3A.1418.Fusobacterium nucleatum subsp. animalis	PPI_A02BC	0.0598073	0.00481934	0.229362
HG3A.0966.Oscillospiraceae sp.	Antidepressants_SSRI_N06AB	-0.0597913	0.00483064	0.229362
HG3A.0859.Eubacteriales sp.	Betablockers_C07	-0.0597913	0.0048307	0.229362
HG3A.1132.Bacteroides sp.	Paracetamol_ALL	-0.0597866	0.00483403	0.229362
HG3A.1241.Oscillospiraceae sp.	Metoprolol_ALL	0.059785	0.00483512	0.229362
HG3A.0117.Streptococcus parasanguinis	Cough_suppress_expectorants_R05F	0.0597696	0.00484609	0.229362
HG3A.0859.Eubacteriales sp.	Beta_blockers_selective_C07AB	-0.0597655	0.00484904	0.229362
HG3A.0372.Oscillibacter sp.	Nasal_topical_R01A	0.0597623	0.00485134	0.229362
HG3A.0106.Alistipes ihumii	Levothyroxine_H03AA01	-0.0597527	0.00485813	0.229362
HG3A.1074.Clostridia sp.	Calcium_channel_blockers_C08	0.0597412	0.00486636	0.229362
HG3A.0644.Eubacteriales sp.	Betablockers_C07	-0.0597389	0.00486805	0.229362
HG3A.0356.Negativibacillus massiliensis	Levothyroxine_H03AA01	0.0597385	0.00486831	0.229362
HG3A.0107.Eubacteriales sp.	Other_analgetics_antipyretics_N02B	0.0597351	0.00487071	0.229362
HG3A.0491.Clostridiaceae sp.	Drugs_peptic_ulcers_reflux_A02B	0.0597342	0.00487141	0.229362
HG3A.0414.Lachnospiraceae sp.	Antidiabetics_A10	-0.0597341	0.00487146	0.229362
HG3A.0682.Clostridia sp.	Betamethasone_oral_H02AB01	-0.059734	0.00487156	0.229362
HG3A.0230.Eubacteriales sp.	Antidiabetics_not_Insulins_A10B	-0.0597131	0.00488651	0.22947
HG3A.0157.Blautia sp. AF19-10LB	PPI_Omeprazol_A02BC01	-0.0597096	0.00488901	0.22947
HG3A.0115.Intestinibacter bartlettii	Metformin_ALL	-0.0597088	0.00488962	0.22947
HG3A.0760.Eubacteriales sp.	ASA_ALL	0.0597087	0.00488965	0.22947
HG3A.0284.Eubacteriales sp.	Antidiabetics_A10	-0.0596881	0.00490449	0.229981
HG3A.0095.Streptococcus thermophilus	Drugs_peptic_ulcers_reflux_A02B	0.0596807	0.00490985	0.230047
HG3A.0200.Peptostreptococcaceae sp.	Antidepressants_SSRI_N06AB	-0.0596682	0.00491882	0.23017
HG3A.0014.Clostridium phoceensis	Amlodipine_C08CA01	-0.059666	0.00492039	0.23017
HG3A.0119.Clostridium sp. OF03-18AA	Nasal_preparations_R01	-0.0596593	0.00492528	0.230213
HG3A.0259.[Clostridium] spiroforme	Atorvastatin_C10AA05	-0.0596396	0.00493949	0.230449
HG3A.1430.Eubacteriaceae sp.	Nasal_preparations_R01	0.0596394	0.00493964	0.230449
HG3A.0397.Firmicutes sp.	PPI_A02BC	-0.0596359	0.00494222	0.230449
HG3A.0297.Lachnospiraceae sp.	Antidiabetics_A10	-0.0596299	0.00494655	0.230466
HG3A.0494.Merdimonas faecis	Nasal_preparations_R01	0.0596064	0.00496362	0.231062
HG3A.0129.Senegalimassilia anaerobia	Thiazides_ALL	-0.0595864	0.00497822	0.231062
HG3A.0300.Eubacteriales sp.	Drugs_obstructive_ariways_R03	-0.0595864	0.00497823	0.231062
HG3A.1418.Fusobacterium nucleatum subsp. animalis	Drugs_acid_related_disorders_A02	0.0595855	0.00497885	0.231062
HG3A.0659.Eubacteriales sp.	ARBs_ALL	0.0595783	0.00498413	0.231062
HG3A.0222.Clostridium disporicum	Drugs_acid_related_disorders_A02	-0.0595607	0.004997	0.231062
HG3A.1615.Lachnospiraceae sp.	Drugs_obstructive_ariways_R03	0.0595582	0.00499885	0.231062
HG3A.0157.Blautia sp. AF19-10LB	PPI_A02BC	-0.0595564	0.00500015	0.231062
HG3A.0250.Eubacteriales sp.	Drugs_acid_related_disorders_A02	-0.0595553	0.00500098	0.231062
HG3A.0196.Eubacteriales sp.	Beta_blockers_selective_C07AB	-0.0595534	0.00500234	0.231062
HG3A.0364.Eubacteriales sp.	ARBs_ALL	-0.0595472	0.0050069	0.231062
HG3A.0415.Holdemania massiliensis	Corticosteroids_oral_H02A	-0.0595471	0.00500702	0.231062
HG3A.0168.Intestinibacillus sp. Marseille-P4005	ARBs_C09CA	0.0595397	0.00501245	0.231112
HG3A.0115.Intestinibacter bartlettii	Antidepressants_N06A	-0.0595338	0.00501674	0.231112
HG3A.0037.Coprococcus catus	Metoprolol_ALL	-0.0595267	0.005022	0.231112
HG3A.0368.Clostridia sp.	Drugs_obstructive_ariways_R03	-0.059524	0.005024	0.231112
HG3A.0375.Oscillospiraceae sp.	Adrenergics_combinations_inhalants_R03AK	-0.059507	0.00503648	0.231491
HG3A.0152.Methanobrevibacter smithii	Beta_blockers_selective_C07AB	-0.0595009	0.00504101	0.231491
HG3A.0242.Eubacteriales sp.	Glucocorticoids_oral_H02AB	-0.0594907	0.00504852	0.231491
HG3A.0869.Rubneribacter badeniensis	Nasal_topical_R01A	0.0594885	0.00505016	0.231491
HG3A.0970.Eubacteriales sp.	Drugs_obstructive_ariways_R03	-0.059479	0.0050572	0.231491
HG3A.0074.Oscillospiraceae sp.	Metoprolol_ALL	-0.059476	0.00505942	0.231491
HG3A.0012.Anaerobutyricum hallii	Paracetamol_ALL	0.0594691	0.00506452	0.231491
HG3A.0420.Gordonibacter urolithinfaciens	Antidepressants_N06A	0.0594665	0.00506647	0.231491
HG3A.0110.Akkermansia muciniphila	Glucocorticoids_oral_H02AB	-0.0594643	0.00506807	0.231491
HG3A.0070.Faecalibacterium sp. OF04-11AC	Nasal_preparations_R01	-0.0594566	0.00507381	0.231548
HG3A.0215.Eubacteriales sp.	Adrenergics_Inhalants_R03A	-0.0594494	0.00507916	0.231548
HG3A.0531.Eubacteriales sp.	Adrenergics_Inhalants_R03A	-0.0594403	0.00508589	0.231548
HG3A.1005.Lachnospiraceae sp.	Corticosteroids_Nasal_Mometasone_R01AD09	0.0594362	0.00508893	0.231548
HG3A.0325.Eubacteriales sp.	Simvastatin_C10AA01	0.0594341	0.00509055	0.231548
HG3A.0251.Eubacterium sp. AM49-13BH	Cough_suppress_expectorants_R05F	-0.0594271	0.00509574	0.231548
HG3A.0211.Eubacteriales sp.	Antidiabetics_A10	-0.0594213	0.00510006	0.231548
HG3A.1233.Eubacteriales sp.	Cough_Cold_preparations_R05	0.0594198	0.00510118	0.231548
HG3A.0082.Eubacterium ventriosum	Corticosteroids_Nasal_R01AD	-0.0593865	0.00512613	0.232359
HG3A.0011.Clostridia sp.	Simvastatin_C10AA01	-0.0593852	0.00512704	0.232359
HG3A.0274.Turicibacter sanguinis	Antidepressants_SSRI_N06AB	-0.0593753	0.00513451	0.232465
HG3A.0097.Clostridium sp. AM49-4BH	Antidepressants_N06A	-0.0593712	0.00513759	0.232465
HG3A.0375.Oscillospiraceae sp.	Drugs_acid_related_disorders_A02	-0.0593629	0.00514384	0.232465
HG3A.0209.Eubacteriales sp.	PPI_A02BC	-0.0593582	0.00514736	0.232465
HG3A.0013.Eubacteriales sp.	Antidiabetics_not_Insulins_A10B	-0.0593555	0.00514936	0.232465
HG3A.0096.Ruminococcus sp. AM36-2AA	Antidiabetics_A10	-0.0593474	0.00515551	0.232476
HG3A.1005.Lachnospiraceae sp.	Amlodipine_C08CA01	0.0593411	0.00516026	0.232476
HG3A.0188.Eubacteriales sp.	Drugs_acid_related_disorders_A02	-0.059325	0.00517235	0.232476
HG3A.0321.Eubacteriales sp.	Paracetamol_ALL	-0.0593178	0.00517786	0.232476
HG3A.0125.Eubacteriales sp.	ARBs_ALL	-0.0593141	0.00518066	0.232476
HG3A.0687.Coprococcus sp. AM27-12LB	Metoprolol_ALL	0.0593108	0.00518316	0.232476
HG3A.0118.Eubacteriales sp.	Beta_blockers_selective_C07AB	-0.0592998	0.00519145	0.232476
HG3A.0721.Eubacteriales sp.	Antidiabetics_not_Insulins_A10B	-0.0592948	0.00519526	0.232476
HG3A.0157.Blautia sp. AF19-10LB	Beta_blockers_selective_C07AB	-0.0592944	0.00519558	0.232476
HG3A.0275.Proteobacteria sp.	Drugs_obstructive_ariways_R03	-0.0592929	0.00519669	0.232476
HG3A.0597.Lactiplantibacillus plantarum subsp. plantarum	Drugs_peptic_ulcers_reflux_A02B	0.059288	0.00520039	0.232476
HG3A.0917.Eubacteriales sp.	Adrenergics_Beta2_agonist_Inhalants_R03AC	-0.0592834	0.00520393	0.232476
HG3A.0245.Oscillibacter sp.	Beta_blockers_selective_C07AB	-0.059283	0.00520418	0.232476
HG3A.0917.Eubacteriales sp.	Adrenergics_Inhalants_R03A	-0.0592812	0.00520558	0.232476
HG3A.0230.Eubacteriales sp.	Nasal_preparations_R01	0.0592749	0.00521033	0.23251
HG3A.0068.Eubacterium ramulus	Antidiabetics_not_Insulins_A10B	-0.059265	0.00521791	0.232572
HG3A.0196.Eubacteriales sp.	Expectorants_excl_cough_supressants_R05C	-0.0592577	0.0052235	0.232572
HG3A.0378.Faecalibacterium prausnitzii	Antidiabetics_A10	-0.0592574	0.00522373	0.232572
HG3A.0747.Anaerostipes caccae	Drugs_obstructive_ariways_R03	0.0592464	0.00523205	0.232764
HG3A.0096.Ruminococcus sp. AM36-2AA	Adrenergics_combinations_inhalants_R03AK	-0.0592368	0.00523943	0.232915
HG3A.0604.Eubacteriales sp.	NSAID_and_Glucosamine_M01A	-0.0592248	0.00524864	0.233145
HG3A.0094.Clostridia sp.	Antidiabetics_A10	-0.0592189	0.00525314	0.233167
HG3A.0550.Clostridia sp.	Drugs_acid_related_disorders_A02	-0.0592067	0.00526251	0.233273
HG3A.0278.Phocaeicola plebeius	Platelet_aggregation_inhibitors_B01AC	-0.0592053	0.00526354	0.233273
HG3A.0579.Bifidobacterium dentium	Antidepressants_SSRI_N06AB	-0.0591866	0.00527795	0.233733
HG3A.0555.Eubacteriales sp.	Nasal_topical_R01A	0.0591707	0.00529021	0.234098
HG3A.0121.Alistipes indistinctus	Drugs_obstructive_ariways_R03	-0.0591491	0.00530684	0.234527
HG3A.0289.Eubacteriales sp.	Adrenergics_Inhalants_R03A	-0.0591455	0.00530965	0.234527
HG3A.0272.Clostridia sp.	Drugs_acid_related_disorders_A02	-0.0591334	0.00531905	0.234527
HG3A.0408.Eubacteriales sp.	Antidiabetics_not_Insulins_A10B	-0.0591273	0.00532377	0.234527
HG3A.0476.Eubacteriales sp.	Metformin_ALL	-0.0591246	0.00532585	0.234527
HG3A.0239.[Ruminococcus] gnavus	Adrenergics_Inhalants_R03A	0.0591207	0.00532884	0.234527
HG3A.0135.Oscillospiraceae sp.	Sertraline_N06AB06	-0.0591199	0.00532947	0.234527
HG3A.0365.[Clostridium] innocuum	Antidiabetics_not_Insulins_A10B	0.0591151	0.00533318	0.234527
HG3A.0079.Flavonifractor plautii	Drugs_obstructive_ariways_R03	0.0591113	0.0053362	0.234527
HG3A.0429.Oscillospiraceae sp.	Nasal_preparations_R01	0.0590969	0.00534737	0.23484
HG3A.0633.Eubacteriales sp.	Adrenergics_Inhalants_R03A	-0.0590848	0.00535677	0.234984
HG3A.1372.Porphyromonas somerae	Laxatives_A06A	0.0590823	0.00535872	0.234984
HG3A.0175.Eubacteriales sp.	Metformin_ALL	-0.0590641	0.00537294	0.235238
HG3A.0130.Oscillospiraceae sp.	Cough_suppress_expectorants_R05F	-0.0590607	0.0053756	0.235238
HG3A.0347.Clostridium sp. AT4	Budesonide_Inhalants_R03BA02	0.0590594	0.00537665	0.235238
HG3A.0437.Oscillospiraceae sp.	Terbutaline_inhalants_R03AC03	-0.0590484	0.00538523	0.235362
HG3A.0385.Clostridia sp.	Metformin_ALL	-0.0590454	0.00538759	0.235362
HG3A.0272.Clostridia sp.	Paracetamol_N02BE01	-0.0590286	0.00540079	0.23576
HG3A.0317.Eubacteriales sp.	Nasal_preparations_R01	0.0590195	0.00540793	0.23576
HG3A.0857.Eubacteriales sp.	Betablockers_C07	-0.0590147	0.00541172	0.23576
HG3A.0271.Ruminococcus sp. AF46-10NS	Terbutaline_inhalants_R03AC03	-0.0590132	0.00541291	0.23576
HG3A.0245.Oscillibacter sp.	Nasal_topical_R01A	-0.0589949	0.00542733	0.235926
HG3A.0734.Oscillibacter sp.	Formoterol_budesonide_inhalants_R03AK07	-0.0589934	0.00542854	0.235926
HG3A.0591.Eubacteriaceae sp.	Sertraline_N06AB06	0.0589929	0.00542891	0.235926
HG3A.0990.Limosilactobacillus fermentum	Cough_suppress_expectorants_R05F	0.0589825	0.00543714	0.236051
HG3A.0149.Eubacteriales sp.	Metoprolol_ALL	-0.058975	0.00544308	0.236051
HG3A.0284.Eubacteriales sp.	Beta_blockers_selective_C07AB	-0.0589711	0.00544618	0.236051
HG3A.0142.Oscillospiraceae sp.	Antidepressants_SSRI_N06AB	-0.0589687	0.00544803	0.236051
HG3A.0162.Eubacteriales sp.	ARBs_ALL	-0.0589578	0.00545667	0.236102
HG3A.0018.Lachnospiraceae sp.	Antidiabetics_A10	-0.058957	0.00545732	0.236102
HG3A.0600.Eubacteriales sp.	Other_analgetics_antipyretics_N02B	-0.0589295	0.00547914	0.236607
HG3A.0673.Eubacteriales sp.	Metoprolol_ALL	-0.0589278	0.00548049	0.236607
HG3A.0375.Oscillospiraceae sp.	Nasal_preparations_R01	-0.0589269	0.0054812	0.236607
HG3A.1430.Eubacteriaceae sp.	NSAID_Diclofenac_M01AB05	0.0589206	0.00548629	0.236651
HG3A.0208.Ruminococcus sp. AF17-22AC	Adrenergics_Inhalants_R03A	-0.0588968	0.00550527	0.237294
HG3A.1341.Limosilactobacillus vaginalis	Losartan_C09CA01	0.0588876	0.0055126	0.237315
HG3A.0231.Eubacterium sp. AF34-35BH	Other_analgetics_antipyretics_N02B	-0.0588837	0.0055157	0.237315
HG3A.0097.Clostridium sp. AM49-4BH	Beta_blockers_selective_C07AB	-0.05888	0.00551869	0.237315
HG3A.0056.Bifidobacterium adolescentis	Antidepressants_N06A	-0.0588714	0.00552562	0.237315
HG3A.0130.Oscillospiraceae sp.	Cough_mixture_Opium_derivate_R05FA02	-0.0588664	0.00552957	0.237315
HG3A.1212.Oscillospiraceae sp.	Expectorants_excl_cough_supressants_R05C	0.0588656	0.00553025	0.237315
HG3A.0094.Clostridia sp.	Cough_mixture_Opium_derivate_R05FA02	-0.0588592	0.00553536	0.237359
HG3A.0177.Eggerthellales sp.	Beta_blockers_selective_C07AB	-0.0588503	0.00554253	0.237396
HG3A.0709.Eubacteriales sp.	Antidepressants_N06A	-0.058848	0.00554439	0.237396
HG3A.0696.Eubacteriales sp.	Nasal_preparations_R01	-0.0588378	0.00555259	0.237451
HG3A.0084.Eubacteriales sp.	Drugs_acid_related_disorders_A02	-0.0588363	0.00555385	0.237451
HG3A.0338.Eubacteriales sp.	Laxatives_A06A	-0.0588236	0.00556403	0.237554
HG3A.0307.Anaerotruncus colihominis	Metoprolol_ALL	0.0588151	0.00557093	0.237554
HG3A.0264.Eubacteriales sp.	Corticosteroids_Nasal_Mometasone_R01AD09	-0.0588087	0.00557608	0.237554
HG3A.0686.Enterocloster clostridioformis	Insulins_and_analouges_A10A	0.0588065	0.00557787	0.237554
HG3A.0001.Blautia obeum	NSAID_and_Glucosamine_M01A	0.0588048	0.00557926	0.237554
HG3A.0600.Eubacteriales sp.	Drugs_peptic_ulcers_reflux_A02B	-0.0588029	0.00558077	0.237554
HG3A.0372.Oscillibacter sp.	Corticosteroids_Nasal_R01AD	0.058791	0.00559044	0.237691
HG3A.0435.Clostridia sp.	PPI_A02BC	-0.0587876	0.00559321	0.237691
HG3A.0406.Eubacteriales sp.	Betamethasone_oral_H02AB01	-0.058781	0.00559852	0.237691
HG3A.0113.Eubacteriales sp.	Betamethasone_oral_H02AB01	-0.0587788	0.00560033	0.237691
HG3A.0771.Eubacteriales sp.	Antidiabetics_not_Insulins_A10B	-0.0587689	0.00560833	0.237857
HG3A.0687.Coprococcus sp. AM27-12LB	Levothyroxine_H03AA01	0.0587637	0.00561257	0.237863
HG3A.0699.Eubacteriales sp.	Nasal_topical_R01A	0.0587429	0.00562957	0.238373
HG3A.0538.Erysipelatoclostridium ramosum	Adrenergics_Beta2_agonist_Inhalants_R03AC	0.0587367	0.0056346	0.238373
HG3A.0886.Enterococcus faecium	Drugs_obstructive_ariways_R03	-0.0587324	0.00563813	0.238373
HG3A.0264.Eubacteriales sp.	Beta_blockers_selective_C07AB	-0.0587288	0.005641	0.238373
HG3A.0079.Flavonifractor plautii	Sertraline_N06AB06	0.0587131	0.00565385	0.2384
HG3A.1507.Schaalia turicensis	Laxatives_A06A	0.0587054	0.00566022	0.2384
HG3A.0316.Eubacteriales sp.	Agents_RAS_system_C09	-0.0587005	0.00566421	0.2384
HG3A.0155.Coprococcus eutactus	Antidepressants_N06A	-0.0586907	0.00567225	0.2384
HG3A.0459.Bacteria sp.	Cough_Cold_preparations_R05	-0.058689	0.00567364	0.2384
HG3A.0101.Roseburia sp. OM04-15AA	Metoprolol_ALL	-0.0586886	0.00567396	0.2384
HG3A.0312.Eubacteriales sp.	Metformin_ALL	-0.0586808	0.00568039	0.2384
HG3A.0505.Eubacteriales sp.	Corticosteroids_Nasal_R01AD	-0.0586741	0.00568593	0.2384
HG3A.0848.Eggerthellales sp.	Drugs_acid_related_disorders_A02	-0.0586633	0.00569478	0.2384
HG3A.1615.Lachnospiraceae sp.	Adrenergics_Inhalants_R03A	0.0586603	0.00569724	0.2384
HG3A.1021.Eubacteriales sp.	Mucolytics_comb_R05CB10	0.0586588	0.0056985	0.2384
HG3A.1233.Eubacteriales sp.	Corticosteroids_Nasal_Mometasone_R01AD09	0.0586577	0.00569939	0.2384
HG3A.0212.Bacteroides eggerthii	NSAID_Ibuprofen_M01AE01	-0.0586552	0.00570144	0.2384
HG3A.0307.Anaerotruncus colihominis	Sertraline_N06AB06	0.0586529	0.00570338	0.2384
HG3A.0638.Bacteria sp.	Inhalation_steroids_ALL	-0.0586493	0.00570635	0.2384
HG3A.0439.Eubacteriales sp.	Metformin_ALL	-0.0586482	0.00570723	0.2384
HG3A.0162.Eubacteriales sp.	Antidiabetics_not_Insulins_A10B	-0.058641	0.00571321	0.238414
HG3A.1815.Rikenellaceae sp.	Calcium_channel_blockers_C08	0.0586379	0.00571576	0.238414
HG3A.0312.Eubacteriales sp.	Paracetamol_N02BE01	-0.05863	0.00572227	0.238514
HG3A.0431.Clostridiaceae sp.	Glucocorticoids_oral_H02AB	0.0586154	0.00573441	0.238849
HG3A.0383.Eubacteriales sp.	Drugs_acid_related_disorders_A02	-0.0586035	0.00574424	0.238996
HG3A.0209.Eubacteriales sp.	Nasal_preparations_R01	-0.0586012	0.00574616	0.238996
HG3A.0776.Parabacteroides sp.	ARBs_C09CA	0.058586	0.00575886	0.239138
HG3A.0274.Turicibacter sanguinis	Beta_blockers_selective_C07AB	-0.0585833	0.00576108	0.239138
HG3A.0269.Eubacteriales sp.	ARBs_ALL	-0.0585788	0.00576484	0.239138
HG3A.0678.Eubacteriales sp.	Budesonide_Inhalants_R03BA02	0.0585774	0.00576602	0.239138
HG3A.0140.Clostridia sp.	Adrenergics_Beta2_agonist_Inhalants_R03AC	-0.0585628	0.0057782	0.239439
HG3A.0316.Eubacteriales sp.	Betablockers_C07	-0.058555	0.00578467	0.239439
HG3A.0270.Eubacteriales sp.	Corticosteroids_oral_H02A	-0.0585539	0.00578565	0.239439
HG3A.0314.Mediterraneibacter glycyrrhizinilyticus	Losartan_C09CA01	0.0585341	0.00580219	0.239584
HG3A.0149.Eubacteriales sp.	Antihistamines_Oral_Other_R06AX	-0.0585309	0.00580487	0.239584
HG3A.0083.Eubacteriales sp.	ARBs_C09CA	-0.0585308	0.00580496	0.239584
HG3A.0194.Intestinibacter sp.	Betablockers_C07	-0.0585283	0.00580702	0.239584
HG3A.1284.Candidatus Borkfalkiales sp.	Nasal_topical_R01A	0.0585215	0.00581274	0.239584
HG3A.1430.Eubacteriaceae sp.	ASA_anticoag_B01AC06	0.0585202	0.00581386	0.239584
HG3A.0148.Eubacteriales sp.	Corticosteroids_Nasal_Mometasone_R01AD09	-0.0585091	0.00582315	0.239797
HG3A.0141.Alistipes senegalensis	Adrenergics_Inhalants_R03A	-0.0585042	0.00582729	0.239797
HG3A.1161.Oscillospiraceae sp.	Calcium_channel_blockers_C08	0.0584338	0.0058868	0.241304
HG3A.0062.Eubacteriales sp.	Antidepressants_N06A	-0.0584296	0.00589039	0.241304
HG3A.0194.Intestinibacter sp.	Diuretics_C03	-0.058429	0.00589092	0.241304
HG3A.0502.Eubacteriales sp.	Drugs_peptic_ulcers_reflux_A02B	-0.0584201	0.00589848	0.241304
HG3A.0515.Clostridia sp.	Drugs_acid_related_disorders_A02	-0.0584199	0.00589858	0.241304
HG3A.0189.Eubacteriales sp.	Nasal_preparations_R01	-0.0584127	0.00590479	0.241304
HG3A.0499.Parolsenella catena	Inhalation_steroids_ALL	-0.0584125	0.00590492	0.241304
HG3A.0062.Eubacteriales sp.	Drugs_obstructive_ariways_R03	-0.0584121	0.00590522	0.241304
HG3A.0538.Erysipelatoclostridium ramosum	Metformin_ALL	0.0584117	0.00590557	0.241304
HG3A.0197.Eubacteriales sp.	Antidiabetics_not_Insulins_A10B	-0.0584093	0.00590761	0.241304
HG3A.1502.[Clostridium] innocuum	Corticosteroids_Nasal_Mometasone_R01AD09	0.0584	0.00591555	0.241304
HG3A.0317.Eubacteriales sp.	Corticosteroids_Nasal_Mometasone_R01AD09	0.0583987	0.00591665	0.241304
HG3A.1296.Clostridium sp. BSD2780061688st1 H5	Corticosteroids_Nasal_Mometasone_R01AD09	0.0583947	0.00592005	0.241304
HG3A.1149.Intestinimonas sp.	Cough_Cold_preparations_R05	0.0583925	0.005922	0.241304
HG3A.0334.Eubacteriales sp.	Paracetamol_N02BE01	-0.0583861	0.00592742	0.241356
HG3A.0373.Eubacteriales sp.	Beta_blockers_selective_C07AB	-0.0583692	0.00594185	0.241774
HG3A.0312.Eubacteriales sp.	Betablockers_C07	-0.0583634	0.00594682	0.241807
HG3A.0343.Oscillospiraceae sp.	Drugs_obstructive_ariways_R03	-0.0583417	0.00596551	0.242328
HG3A.0692.Eubacteriales sp.	Metoprolol_ALL	0.0583337	0.00597233	0.242328
HG3A.0515.Clostridia sp.	Drugs_peptic_ulcers_reflux_A02B	-0.0583291	0.00597636	0.242328
HG3A.0211.Eubacteriales sp.	Antidepressants_SSRI_N06AB	-0.0583029	0.00599889	0.242328
HG3A.0109.[Ruminococcus] lactaris	Levothyroxine_H03AA01	0.0582988	0.00600247	0.242328
HG3A.0232.Eubacteriales sp.	Adrenergics_Beta2_agonist_Inhalants_R03AC	-0.0582987	0.00600252	0.242328
HG3A.0365.[Clostridium] innocuum	Adrenergics_Beta2_agonist_Inhalants_R03AC	0.0582968	0.00600418	0.242328
HG3A.0080.Eubacteriales sp.	Terbutaline_inhalants_R03AC03	0.0582953	0.00600546	0.242328
HG3A.0253.Pseudoflavonifractor sp. An184	Cough_suppress_expectorants_R05F	-0.0582866	0.00601303	0.242328
HG3A.0064.Alistipes communis	Simvastatin_C10AA01	-0.0582843	0.00601497	0.242328
HG3A.0136.Eubacteriales sp.	Metformin_ALL	-0.0582813	0.00601762	0.242328
HG3A.1055.Eubacteriales sp.	Platelet_aggregation_inhibitors_B01AC	0.0582752	0.00602286	0.242328
HG3A.0096.Ruminococcus sp. AM36-2AA	Drugs_obstructive_ariways_R03	-0.058275	0.00602303	0.242328
HG3A.0012.Anaerobutyricum hallii	Paracetamol_N02BE01	0.0582649	0.00603182	0.242328
HG3A.0585.Eubacteriales sp.	NSAID_M01AB	0.0582583	0.00603751	0.242328
HG3A.1057.Clostridia sp.	Nasal_topical_R01A	0.0582547	0.00604069	0.242328
HG3A.0633.Eubacteriales sp.	Betamethasone_oral_H02AB01	-0.0582529	0.00604227	0.242328
HG3A.1057.Clostridia sp.	Drugs_obstructive_ariways_R03	-0.0582516	0.00604336	0.242328
HG3A.0550.Clostridia sp.	PPI_A02BC	-0.0582513	0.00604361	0.242328
HG3A.0471.Clostridiaceae sp.	Nasal_preparations_R01	0.0582447	0.00604938	0.242328
HG3A.0373.Eubacteriales sp.	Drugs_acid_related_disorders_A02	-0.0582429	0.00605092	0.242328
HG3A.0362.Enterocloster aldenensis	Inhalation_steroids_ALL	0.0582367	0.00605634	0.242328
HG3A.1216.Porphyromonadaceae sp.	Other_analgetics_antipyretics_N02B	-0.0582337	0.00605899	0.242328
HG3A.0157.Blautia sp. AF19-10LB	Agents_RAS_system_C09	-0.0582282	0.00606372	0.242328
HG3A.1782.Gemella morbillorum	Drugs_peptic_ulcers_reflux_A02B	0.058227	0.00606479	0.242328
HG3A.0635.Eubacteriales sp.	Nasal_topical_R01A	0.0582233	0.006068	0.242328
HG3A.0573.Eubacteriales sp.	Antidepressants_N06A	-0.0582176	0.00607298	0.242361
HG3A.0222.Clostridium disporicum	Antidiabetics_A10	-0.0582054	0.00608369	0.242602
HG3A.0025.Faecalibacterium prausnitzii	Metformin_ALL	-0.0582011	0.00608739	0.242602
HG3A.0253.Pseudoflavonifractor sp. An184	Corticosteroids_Nasal_Mometasone_R01AD09	0.0581953	0.00609254	0.242602
HG3A.0076.Clostridium sp. AF37-5	ARBs_C09CA	-0.0581916	0.00609572	0.242602
HG3A.0117.Streptococcus parasanguinis	Corticosteroids_Nasal_R01AD	0.0581692	0.00611543	0.24312
HG3A.0149.Eubacteriales sp.	Antihistamines_Oral_R06A	-0.0581637	0.00612024	0.24312
HG3A.0177.Eggerthellales sp.	Expectorants_excl_cough_supressants_R05C	-0.0581613	0.00612237	0.24312
HG3A.0645.Clostridia sp.	Corticosteroids_Nasal_R01AD	0.0581501	0.0061322	0.24312
HG3A.0409.Eubacteriales sp.	Betablockers_C07	-0.0581455	0.00613629	0.24312
HG3A.1198.Lacticaseibacillus rhamnosus	Antidiabetics_not_Insulins_A10B	0.0581419	0.00613947	0.24312
HG3A.0039.Dorea longicatena	Metformin_ALL	-0.0581348	0.00614573	0.24312
HG3A.0600.Eubacteriales sp.	Drugs_acid_related_disorders_A02	-0.0581342	0.00614627	0.24312
HG3A.0284.Eubacteriales sp.	ARBs_ALL	-0.058134	0.00614637	0.24312
HG3A.0692.Eubacteriales sp.	ARBs_ALL	0.0581254	0.00615397	0.243255
HG3A.0450.Eubacteriales sp.	Beta_blockers_selective_C07AB	-0.0581108	0.00616692	0.243602
HG3A.0516.Eubacteriales sp.	ASA_anticoag_B01AC06	0.0580895	0.00618581	0.243943
HG3A.0243.Oscillibacter sp.	Metformin_ALL	-0.0580891	0.0061862	0.243943
HG3A.0162.Eubacteriales sp.	Corticosteroids_oral_H02A	-0.0580815	0.00619289	0.243943
HG3A.0368.Clostridia sp.	Adrenergics_Beta2_agonist_Inhalants_R03AC	-0.0580811	0.00619329	0.243943
HG3A.0686.Enterocloster clostridioformis	Metoprolol_ALL	0.0580774	0.00619655	0.243943
HG3A.0547.Eubacteriales sp.	Metoprolol_ALL	-0.0580714	0.00620189	0.243989
HG3A.0208.Ruminococcus sp. AF17-22AC	Betablockers_C07	-0.0580655	0.00620719	0.244032
HG3A.0125.Eubacteriales sp.	Metformin_ALL	-0.0580536	0.00621775	0.244282
HG3A.0567.unclassified sp.	Cough_mixture_Opium_derivate_R05FA02	0.0580248	0.00624352	0.244849
HG3A.0093.Eubacteriales sp.	Budesonide_Inhalants_R03BA02	0.058024	0.00624423	0.244849
HG3A.0065.Parabacteroides merdae	Nasal_topical_R01A	-0.0580217	0.00624626	0.244849
HG3A.0238.Clostridiaceae sp.	Betablockers_C07	-0.0580178	0.00624974	0.244849
HG3A.0405.Eubacteriales sp.	Metoprolol_ALL	-0.0580139	0.00625325	0.244849
HG3A.1212.Oscillospiraceae sp.	Mucolytics_comb_R05CB10	0.0579998	0.00626594	0.244886
HG3A.0203.Ruminococcus sp. AF41-9	Other_analgetics_antipyretics_N02B	-0.0579942	0.00627093	0.244886
HG3A.0415.Holdemania massiliensis	Glucocorticoids_oral_H02AB	-0.0579883	0.00627623	0.244886
HG3A.0135.Oscillospiraceae sp.	NSAID_Naproxen_M01AE02	-0.0579868	0.00627763	0.244886
HG3A.0044.Eubacteriales sp.	NSAID_and_Glucosamine_M01A	-0.0579754	0.00628787	0.244886
HG3A.0377.Eubacteriales sp.	NSAID_and_Glucosamine_M01A	-0.0579742	0.00628891	0.244886
HG3A.0245.Oscillibacter sp.	Adrenergics_combinations_inhalants_R03AK	-0.0579697	0.00629299	0.244886
HG3A.0289.Eubacteriales sp.	Antidiabetics_not_Insulins_A10B	-0.0579664	0.00629596	0.244886
HG3A.0284.Eubacteriales sp.	ARBs_C09CA	-0.0579656	0.00629671	0.244886
HG3A.0081.Eubacteriales sp.	Metformin_ALL	-0.0579582	0.00630341	0.244886
HG3A.0238.Clostridiaceae sp.	PPI_Omeprazol_A02BC01	-0.0579577	0.0063038	0.244886
HG3A.0178.Eubacteriales sp.	Betamethasone_oral_H02AB01	-0.0579567	0.00630472	0.244886
HG3A.0163.Eubacteriales sp.	Nasal_topical_R01A	0.0579312	0.00632784	0.245588
HG3A.0734.Oscillibacter sp.	Inhalation_steroids_ALL	-0.0579274	0.00633124	0.245588
HG3A.0245.Oscillibacter sp.	Antihistamines_Oral_R06A	-0.0579172	0.00634053	0.245784
HG3A.0306.Eubacteriales sp.	Drugs_obstructive_ariways_R03	-0.0579091	0.00634784	0.245904
HG3A.0909.Clostridia sp.	Corticosteroids_Nasal_Mometasone_R01AD09	0.0579044	0.00635218	0.245908
HG3A.0559.Rothia mucilaginosa	Laxatives_A06A	0.0578987	0.00635728	0.245942
HG3A.0285.Enterocloster citroniae	Antidiabetics_not_Insulins_A10B	0.0578921	0.00636331	0.245955
HG3A.0517.Bacteroidales sp.	NSAID_and_Glucosamine_M01A	-0.0578891	0.00636608	0.245955
HG3A.0442.Eubacteriales sp.	Inhalation_steroids_ALL	-0.0578786	0.00637563	0.24597
HG3A.0597.Lactiplantibacillus plantarum subsp. plantarum	Drugs_acid_related_disorders_A02	0.0578776	0.00637656	0.24597
HG3A.0219.Eubacterium sp. AF16-48	Corticosteroids_oral_H02A	-0.0578726	0.00638111	0.24597
HG3A.0426.Eubacteriales sp.	Betablockers_C07	-0.05787	0.0063835	0.24597
HG3A.0437.Oscillospiraceae sp.	Adrenergics_Beta2_agonist_Inhalants_R03AC	-0.0578612	0.0063915	0.24597
HG3A.0334.Eubacteriales sp.	Other_analgetics_antipyretics_N02B	-0.0578608	0.00639185	0.24597
HG3A.0461.Oscillospiraceae sp.	Antidiabetics_not_Insulins_A10B	-0.0578465	0.00640502	0.245973
HG3A.0196.Eubacteriales sp.	Metoprolol_ALL	-0.0578438	0.0064075	0.245973
HG3A.0525.Victivallis lenta	Drugs_obstructive_ariways_R03	-0.0578431	0.00640809	0.245973
HG3A.0132.Eubacteriales sp.	Drugs_acid_related_disorders_A02	-0.0578408	0.0064102	0.245973
HG3A.0687.Coprococcus sp. AM27-12LB	NSAID_and_Glucosamine_M01A	0.0578377	0.00641308	0.245973
HG3A.0272.Clostridia sp.	Drugs_peptic_ulcers_reflux_A02B	-0.0578331	0.00641731	0.245973
HG3A.0300.Eubacteriales sp.	Inhalation_steroids_ALL	-0.0578185	0.00643068	0.246126
HG3A.1046.Klebsiella oxytoca	Corticosteroids_Nasal_Mometasone_R01AD09	0.057812	0.00643671	0.246126
HG3A.0228.Sutterella sp. KLE1602	Adrenergics_Inhalants_R03A	-0.0578075	0.00644083	0.246126
HG3A.0145.Eubacteriales sp.	Nasal_topical_R01A	0.0578035	0.00644452	0.246126
HG3A.0849.Oscillospiraceae sp.	Drugs_obstructive_ariways_R03	-0.0578033	0.0064447	0.246126
HG3A.0448.Clostridium sp. OM07-9AC	Drugs_peptic_ulcers_reflux_A02B	-0.0577999	0.00644785	0.246126
HG3A.0021.Oscillibacter sp. PEA192	Drugs_peptic_ulcers_reflux_A02B	0.0577965	0.00645093	0.246126
HG3A.0001.Blautia obeum	ARBs_ALL	0.0577904	0.00645661	0.246181
HG3A.1053.Clostridia sp.	Nasal_topical_R01A	-0.0577729	0.00647271	0.246633
HG3A.1203.Oscillospiraceae sp.	Antidiabetics_not_Insulins_A10B	0.0577646	0.00648046	0.246767
HG3A.0250.Eubacteriales sp.	PPI_A02BC	-0.0577456	0.00649798	0.247191
HG3A.0628.Eubacteriales sp.	Phenylpropanolamine_R01BA01	0.0577434	0.0065001	0.247191
HG3A.0131.Ruminococcus sp.	Adrenergics_combinations_inhalants_R03AK	-0.0577355	0.00650742	0.247307
HG3A.0375.Oscillospiraceae sp.	Beta_blockers_selective_C07AB	-0.057721	0.00652094	0.247601
HG3A.0932.Massilicoli timonensis	ARBs_C09CA	-0.057718	0.00652366	0.247601
HG3A.0401.Clostridia sp.	Terbutaline_inhalants_R03AC03	-0.0576925	0.0065475	0.248344
HG3A.0242.Eubacteriales sp.	Drugs_obstructive_ariways_R03	-0.057686	0.00655355	0.248411
HG3A.0555.Eubacteriales sp.	Corticosteroids_Nasal_R01AD	0.0576812	0.00655806	0.24842
HG3A.0321.Eubacteriales sp.	Paracetamol_N02BE01	-0.0576669	0.00657148	0.248647
HG3A.0118.Eubacteriales sp.	ARBs_ALL	-0.0576657	0.00657261	0.248647
HG3A.0102.Eubacteriales sp.	Metoprolol_ALL	-0.0576592	0.00657869	0.248694
HG3A.0162.Eubacteriales sp.	NSAID_and_Glucosamine_M01A	-0.0576426	0.00659424	0.248694
HG3A.1021.Eubacteriales sp.	Drugs_obstructive_ariways_R03	0.0576412	0.00659559	0.248694
HG3A.0204.Eubacteriales sp.	Adrenergics_Beta2_agonist_Inhalants_R03AC	-0.0576398	0.00659691	0.248694
HG3A.0275.Proteobacteria sp.	Terbutaline_inhalants_R03AC03	-0.0576272	0.00660871	0.248694
HG3A.0567.unclassified sp.	Cough_suppress_expectorants_R05F	0.0576238	0.00661196	0.248694
HG3A.0878.Eubacteriales sp.	Drugs_peptic_ulcers_reflux_A02B	-0.0576227	0.00661302	0.248694
HG3A.0057.Oscillospiraceae sp.	Metoprolol_ALL	-0.0576226	0.00661309	0.248694
HG3A.0072.Oscillospiraceae sp.	Drugs_obstructive_ariways_R03	-0.0576224	0.00661331	0.248694
HG3A.0125.Eubacteriales sp.	ARBs_C09CA	-0.0576148	0.00662047	0.248694
HG3A.0465.Lactobacillus delbrueckii subsp. bulgaricus	Other_analgetics_antipyretics_N02B	0.0576143	0.00662088	0.248694
HG3A.1589.Solobacterium moorei	PPI_Omeprazol_A02BC01	0.0576036	0.00663102	0.248887
HG3A.0379.Bacteroidales sp.	Antihistamines_Oral_Loratadine_R06AX13	-0.0575998	0.00663459	0.248887
HG3A.0524.Eubacteriales sp.	Corticosteroids_Nasal_Mometasone_R01AD09	0.057594	0.00664014	0.248935
HG3A.0356.Negativibacillus massiliensis	Mucolytics_comb_R05CB10	0.0575784	0.00665492	0.249205
HG3A.0085.Eubacteriales sp.	Beta_blockers_selective_C07AB	-0.0575773	0.00665593	0.249205
HG3A.0002.Ruminococcus sp. AM42-11	Drugs_obstructive_ariways_R03	0.0575647	0.00666792	0.249493
HG3A.0197.Eubacteriales sp.	Platelet_aggregation_inhibitors_B01AC	-0.0575549	0.00667723	0.24957
HG3A.0310.Streptococcus australis	Antidepressants_SSRI_N06AB	-0.0575532	0.00667885	0.24957
HG3A.0802.Collinsella intestinalis	NSAID_and_Glucosamine_M01A	-0.0575489	0.00668289	0.24957
HG3A.0619.Blautia producta	Expectorants_excl_cough_supressants_R05C	0.0575445	0.00668713	0.24957
HG3A.0805.Oscillospiraceae sp.	Corticosteroids_Nasal_R01AD	0.057532	0.00669906	0.249855
HG3A.0482.Eubacteriales sp.	Antihistamines_Oral_Desloratadine_R06AX27	0.0575149	0.00671531	0.2503
HG3A.0150.Alistipes sp. AF17-16	Antihistamines_Oral_R06A	-0.0574899	0.00673926	0.2507
HG3A.0076.Clostridium sp. AF37-5	Agents_RAS_system_C09	-0.0574878	0.0067413	0.2507
HG3A.0112.Anaerobutyricum hallii	Paracetamol_ALL	-0.0574874	0.00674165	0.2507
HG3A.0209.Eubacteriales sp.	PPI_Omeprazol_A02BC01	-0.0574831	0.00674576	0.2507
HG3A.0179.Eubacteriales sp.	Drugs_obstructive_ariways_R03	-0.0574812	0.0067476	0.2507
HG3A.0117.Streptococcus parasanguinis	Paracetamol_ALL	0.0574761	0.0067525	0.250708
HG3A.1203.Oscillospiraceae sp.	Adrenergics_Inhalants_R03A	0.0574721	0.00675642	0.250708
HG3A.0252.Lachnospiraceae sp.	PPI_A02BC	-0.0574508	0.00677691	0.251235
HG3A.0148.Eubacteriales sp.	Betablockers_C07	-0.0574474	0.00678017	0.251235
HG3A.0136.Eubacteriales sp.	PPI_Omeprazol_A02BC01	-0.0574405	0.00678683	0.251235
HG3A.0002.Ruminococcus sp. AM42-11	Antidiabetics_not_Insulins_A10B	0.0574376	0.00678963	0.251235
HG3A.0767.Clostridia sp.	Drugs_acid_related_disorders_A02	-0.0574349	0.00679224	0.251235
HG3A.0315.Phascolarctobacterium succinatutens	NSAID_Ibuprofen_M01AE01	-0.0574189	0.00680768	0.251503
HG3A.0312.Eubacteriales sp.	Other_analgetics_antipyretics_N02B	-0.0574172	0.00680931	0.251503
HG3A.0353.Eubacteriales sp.	Corticosteroids_Nasal_Mometasone_R01AD09	0.057414	0.00681245	0.251503
HG3A.0208.Ruminococcus sp. AF17-22AC	Beta_blockers_selective_C07AB	-0.0574047	0.00682145	0.251675
HG3A.0019.Collinsella aerofaciens	Mucolytics_comb_R05CB10	-0.0573616	0.00686332	0.252901
HG3A.1588.Oscillospiraceae sp.	PPI_A02BC	0.0573616	0.00686338	0.252901
HG3A.0226.Eubacteriales sp.	Drugs_obstructive_ariways_R03	-0.0573499	0.0068748	0.253024
HG3A.0673.Eubacteriales sp.	Thiazides_ALL	-0.0573462	0.00687836	0.253024
HG3A.0041.Odoribacter splanchnicus	Laxatives_A06A	0.0573448	0.00687977	0.253024
HG3A.0628.Eubacteriales sp.	ARBs_C09CA	-0.0573282	0.00689598	0.253137
HG3A.0092.Eubacteriales sp.	Betamethasone_oral_H02AB01	-0.0573243	0.00689975	0.253137
HG3A.0241.Faecalibacterium prausnitzii	Beta_blockers_selective_C07AB	-0.0573219	0.00690213	0.253137
HG3A.0362.Enterocloster aldenensis	Terbutaline_inhalants_R03AC03	0.0573142	0.00690967	0.253137
HG3A.0252.Lachnospiraceae sp.	Drugs_peptic_ulcers_reflux_A02B	-0.0573127	0.00691116	0.253137
HG3A.0153.Eubacteriales sp.	Betamethasone_oral_H02AB01	-0.0573109	0.00691289	0.253137
HG3A.0413.Butyrivibrio crossotus	NSAID_M01AE	-0.0573019	0.00692178	0.253137
HG3A.0122.Eggerthellales sp.	Adrenergics_Inhalants_R03A	-0.0573007	0.0069229	0.253137
HG3A.0103.Eubacteriales sp.	Antidiabetics_A10	-0.0572989	0.00692471	0.253137
HG3A.0287.Hungatella hathewayi	Terbutaline_inhalants_R03AC03	0.0572949	0.00692866	0.253137
HG3A.0145.Eubacteriales sp.	Levothyroxine_H03AA01	-0.0572912	0.00693231	0.253137
HG3A.0400.Dielma fastidiosa	Adrenergics_Beta2_agonist_Inhalants_R03AC	0.0572868	0.00693659	0.253137
HG3A.1199.Eubacteriales sp.	ARBs_ALL	0.0572839	0.00693944	0.253137
HG3A.0056.Bifidobacterium adolescentis	NSAID_Diclofenac_M01AB05	-0.0572717	0.00695145	0.253321
HG3A.0442.Eubacteriales sp.	Drugs_obstructive_ariways_R03	-0.05727	0.00695319	0.253321
HG3A.0122.Eggerthellales sp.	ARBs_ALL	-0.0572652	0.00695786	0.253332
HG3A.0311.Eubacteriales sp.	Paracetamol_ALL	-0.0572598	0.00696328	0.253371
HG3A.0680.Streptococcus anginosus	Insulins_and_analouges_A10A	0.0572508	0.0069721	0.253533
HG3A.0398.Firmicutes sp.	Beta_blockers_selective_C07AB	-0.0572407	0.00698214	0.253608
HG3A.0168.Intestinibacillus sp. Marseille-P4005	Drugs_peptic_ulcers_reflux_A02B	0.0572372	0.00698558	0.253608
HG3A.0505.Eubacteriales sp.	Nasal_preparations_R01	-0.0572355	0.00698731	0.253608
HG3A.0118.Eubacteriales sp.	Betablockers_C07	-0.0572311	0.00699161	0.253608
HG3A.0162.Eubacteriales sp.	Glucocorticoids_oral_H02AB	-0.0572123	0.00701033	0.253855
HG3A.0107.Eubacteriales sp.	Drugs_peptic_ulcers_reflux_A02B	0.0572114	0.00701121	0.253855
HG3A.0548.Eubacteriales sp.	Nasal_topical_R01A	0.0572105	0.00701204	0.253855
HG3A.0236.Lachnospiraceae sp.	Levothyroxine_H03AA01	-0.0571999	0.00702264	0.253855
HG3A.0245.Oscillibacter sp.	Corticosteroids_Nasal_R01AD	-0.0571972	0.00702532	0.253855
HG3A.0455.Hungatella hathewayi	Expectorants_excl_cough_supressants_R05C	0.0571932	0.00702933	0.253855
HG3A.0284.Eubacteriales sp.	Metoprolol_ALL	-0.0571915	0.00703097	0.253855
HG3A.0099.Lachnospira pectinoschiza	Lipid_lowerers_C10A	-0.0571891	0.00703334	0.253855
HG3A.0122.Eggerthellales sp.	Antidiabetics_not_Insulins_A10B	-0.0571818	0.00704062	0.25396
HG3A.0635.Eubacteriales sp.	Corticosteroids_Nasal_R01AD	0.0571677	0.00705471	0.254311
HG3A.0630.Eubacteriales sp.	Metoprolol_ALL	-0.0571576	0.00706483	0.254385
HG3A.0437.Oscillospiraceae sp.	Adrenergics_Inhalants_R03A	-0.0571537	0.00706872	0.254385
HG3A.0193.Eubacteriales sp.	PPI_Omeprazol_A02BC01	-0.0571481	0.00707432	0.254385
HG3A.0244.Eubacteriales sp.	Metformin_ALL	-0.0571466	0.00707587	0.254385
HG3A.0808.Clostridium celatum	Beta_blockers_selective_C07AB	-0.0571375	0.00708497	0.254385
HG3A.0538.Erysipelatoclostridium ramosum	Beta_blockers_selective_C07AB	0.0571301	0.00709241	0.254385
HG3A.0079.Flavonifractor plautii	ARBs_C09CA	0.0571284	0.00709414	0.254385
HG3A.0305.Eubacteriales sp.	Corticosteroids_oral_H02A	-0.0571282	0.00709425	0.254385
HG3A.0354.Clostridium sp. M62/1	Nasal_preparations_R01	0.0571264	0.00709615	0.254385
HG3A.0054.Alistipes shahii	Cough_Cold_preparations_R05	-0.0571097	0.00711288	0.254591
HG3A.0449.Eubacteriales sp.	PPI_A02BC	-0.057107	0.00711558	0.254591
HG3A.0884.Lactobacillus gasseri	ASA_anticoag_B01AC06	0.057104	0.00711866	0.254591
HG3A.0408.Eubacteriales sp.	Metformin_ALL	-0.0571032	0.00711941	0.254591
HG3A.0372.Oscillibacter sp.	Calcium_channel_blockers_C08	0.0570903	0.00713247	0.254901
HG3A.1216.Porphyromonadaceae sp.	Drugs_acid_related_disorders_A02	-0.0570819	0.0071409	0.255046
HG3A.0163.Eubacteriales sp.	Nasal_preparations_R01	0.0570752	0.00714772	0.255133
HG3A.0597.Lactiplantibacillus plantarum subsp. plantarum	NSAID_M01AE	0.0570518	0.00717142	0.255481
HG3A.0525.Victivallis lenta	Phenylpropanolamine_R01BA01	0.0570435	0.00717983	0.255481
HG3A.0028.Clostridium sp. AF34-10BH	NSAID_and_Glucosamine_M01A	-0.0570432	0.00718016	0.255481
HG3A.0243.Oscillibacter sp.	ASA_anticoag_B01AC06	0.0570428	0.00718051	0.255481
HG3A.0015.Subdoligranulum sp. APC924/74	PPI_A02BC	-0.0570333	0.00719017	0.255481
HG3A.0108.Bacteroides cellulosilyticus	Formoterol_budesonide_inhalants_R03AK07	-0.0570109	0.00721294	0.255481
HG3A.0555.Eubacteriales sp.	Nasal_preparations_R01	0.0570074	0.00721656	0.255481
HG3A.0581.Firmicutes sp.	Antidepressants_N06A	-0.0570062	0.00721779	0.255481
HG3A.0130.Oscillospiraceae sp.	Glucocorticoids_oral_H02AB	-0.0570037	0.00722028	0.255481
HG3A.0611.Bacteroides sp.	Paracetamol_N02BE01	0.0569962	0.00722798	0.255481
HG3A.0445.Oscillospiraceae sp.	Nasal_topical_R01A	-0.0569956	0.00722855	0.255481
HG3A.0112.Anaerobutyricum hallii	Other_analgetics_antipyretics_N02B	-0.0569911	0.00723321	0.255481
HG3A.1607.Bifidobacteriaceae sp.	Lipid_lowerers_C10A	0.0569867	0.00723765	0.255481
HG3A.1203.Oscillospiraceae sp.	Adrenergics_Beta2_agonist_Inhalants_R03AC	0.0569823	0.00724219	0.255481
HG3A.0483.Bacteria sp.	Adrenergics_combinations_inhalants_R03AK	-0.0569771	0.00724747	0.255481
HG3A.0884.Lactobacillus gasseri	Drugs_peptic_ulcers_reflux_A02B	0.0569734	0.00725128	0.255481
HG3A.0263.Eubacteriales sp.	Losartan_C09CA01	-0.0569711	0.00725367	0.255481
HG3A.0771.Eubacteriales sp.	Metformin_ALL	-0.0569654	0.0072595	0.255481
HG3A.0571.Longicatena caecimuris	Drugs_obstructive_ariways_R03	0.056965	0.00725986	0.255481
HG3A.0603.Clostridium sp. SN20	PPI_A02BC	0.0569544	0.00727078	0.255481
HG3A.0012.Anaerobutyricum hallii	ASA_anticoag_B01AC06	-0.056952	0.00727321	0.255481
HG3A.0140.Clostridia sp.	Paracetamol_ALL	-0.056952	0.00727327	0.255481
HG3A.0122.Eggerthellales sp.	Antidiabetics_A10	-0.0569489	0.00727646	0.255481
HG3A.1363.Veillonellales sp.	PPI_A02BC	0.0569476	0.00727771	0.255481
HG3A.0680.Streptococcus anginosus	Sertraline_N06AB06	-0.0569417	0.00728381	0.255481
HG3A.0113.Eubacteriales sp.	ARBs_C09CA	-0.0569379	0.00728773	0.255481
HG3A.0680.Streptococcus anginosus	Antidiabetics_A10	0.0569374	0.00728829	0.255481
HG3A.0099.Lachnospira pectinoschiza	Antidiabetics_A10	-0.0569371	0.00728852	0.255481
HG3A.0192.Eubacteriales sp.	Metoprolol_ALL	-0.0569358	0.00728987	0.255481
HG3A.0099.Lachnospira pectinoschiza	Insulins_and_analouges_A10A	-0.0569336	0.00729216	0.255481
HG3A.0006.Dorea formicigenerans	Atorvastatin_C10AA05	-0.0569294	0.00729652	0.255481
HG3A.0165.Eubacterium sp. AF17-7	Beta_blockers_selective_C07AB	-0.0569279	0.00729807	0.255481
HG3A.0613.Eubacteriales sp.	Antidepressants_SSRI_N06AB	0.0569214	0.0073047	0.255542
HG3A.0416.Blautia sp.	Metoprolol_ALL	0.0569176	0.00730862	0.255542
HG3A.0388.Oscillospiraceae sp.	Metoprolol_ALL	-0.056902	0.00732473	0.255745
HG3A.0531.Eubacteriales sp.	Paracetamol_ALL	-0.0569003	0.00732649	0.255745
HG3A.0213.Eubacteriales sp.	Antidiabetics_not_Insulins_A10B	-0.0568884	0.00733886	0.255745
HG3A.0363.Eubacteriales sp.	Adrenergics_Beta2_agonist_Inhalants_R03AC	-0.0568881	0.00733911	0.255745
HG3A.0431.Clostridiaceae sp.	Corticosteroids_oral_H02A	0.0568862	0.00734109	0.255745
HG3A.0288.Eubacteriales sp.	Corticosteroids_oral_H02A	-0.0568835	0.00734385	0.255745
HG3A.0141.Alistipes senegalensis	Adrenergics_Beta2_agonist_Inhalants_R03AC	-0.0568767	0.00735091	0.255745
HG3A.0069.Eubacteriales sp.	Betamethasone_oral_H02AB01	-0.0568723	0.00735547	0.255745
HG3A.1074.Clostridia sp.	ACEi_ALL	0.0568722	0.00735566	0.255745
HG3A.0537.Eubacteriales sp.	Drugs_peptic_ulcers_reflux_A02B	-0.0568695	0.0073584	0.255745
HG3A.0209.Eubacteriales sp.	Corticosteroids_Nasal_Mometasone_R01AD09	-0.0568581	0.00737029	0.255982
HG3A.0270.Eubacteriales sp.	Glucocorticoids_oral_H02AB	-0.0568525	0.00737602	0.255982
HG3A.0391.Roseburia sp. AM59-24XD	Lipid_lowerers_C10A	-0.0568502	0.00737843	0.255982
HG3A.0280.Eubacteriales sp.	Other_analgetics_antipyretics_N02B	-0.0568424	0.00738657	0.256099
HG3A.1016.Porphyromonas sp.	Corticosteroids_oral_H02A	-0.0568385	0.0073906	0.256099
HG3A.0113.Eubacteriales sp.	Corticosteroids_oral_H02A	-0.0568255	0.00740424	0.25627
HG3A.0306.Eubacteriales sp.	Adrenergics_Inhalants_R03A	-0.0568234	0.00740634	0.25627
HG3A.0028.Clostridium sp. AF34-10BH	Formoterol_budesonide_inhalants_R03AK07	-0.0568178	0.00741225	0.25627
HG3A.0243.Oscillibacter sp.	Antidiabetics_not_Insulins_A10B	-0.056806	0.00742453	0.25627
HG3A.0919.Ligilactobacillus salivarius	Lipid_lowerers_C10A	0.0568046	0.007426	0.25627
HG3A.0161.Eubacteriales sp.	Antidepressants_N06A	-0.0568023	0.0074284	0.25627
HG3A.0084.Eubacteriales sp.	Drugs_peptic_ulcers_reflux_A02B	-0.0568009	0.00742994	0.25627
HG3A.0316.Eubacteriales sp.	Nasal_preparations_R01	0.0568001	0.00743079	0.25627
HG3A.0111.Ruminococcus sp. AF21-42	Other_analgetics_antipyretics_N02B	-0.0567913	0.00743996	0.256331
HG3A.0437.Oscillospiraceae sp.	Drugs_obstructive_ariways_R03	-0.0567837	0.00744798	0.256331
HG3A.0653.Eubacteriales sp.	ARBs_ALL	-0.0567798	0.00745201	0.256331
HG3A.0669.Traorella massiliensis	NSAID_and_Glucosamine_M01A	-0.0567788	0.00745304	0.256331
HG3A.0345.Eubacteriales sp.	Metformin_ALL	-0.056776	0.00745603	0.256331
HG3A.0198.Intestinimonas massiliensis	Metformin_ALL	-0.0567695	0.00746286	0.256331
HG3A.0239.[Ruminococcus] gnavus	Inhalation_steroids_ALL	0.0567635	0.00746915	0.256331
HG3A.0434.Eubacteriales sp.	Nasal_preparations_R01	0.0567624	0.00747027	0.256331
HG3A.1203.Oscillospiraceae sp.	Thiazides_ALL	0.0567606	0.00747225	0.256331
HG3A.0127.Lachnospiraceae sp.	Betablockers_C07	-0.0567495	0.00748383	0.256495
HG3A.0275.Proteobacteria sp.	Adrenergics_Inhalants_R03A	-0.0567408	0.00749307	0.256495
HG3A.0665.Oscillospiraceae sp.	Antidiabetics_not_Insulins_A10B	-0.0567403	0.00749362	0.256495
HG3A.0306.Eubacteriales sp.	Adrenergics_Beta2_agonist_Inhalants_R03AC	-0.0567393	0.00749467	0.256495
HG3A.0367.Eubacteriales sp.	Nasal_topical_R01A	0.0567297	0.00750477	0.25669
HG3A.0164.Dialister invisus	Antihistamines_Oral_Loratadine_R06AX13	0.0567228	0.00751211	0.25679
HG3A.0548.Eubacteriales sp.	Corticosteroids_Nasal_R01AD	0.0567079	0.00752783	0.256881
HG3A.0448.Clostridium sp. OM07-9AC	PPI_A02BC	-0.0567071	0.00752869	0.256881
HG3A.0094.Clostridia sp.	Cough_suppress_expectorants_R05F	-0.0567063	0.00752954	0.256881
HG3A.0184.Eubacteriales sp.	Drugs_obstructive_ariways_R03	-0.0566993	0.00753691	0.256881
HG3A.0001.Blautia obeum	Metformin_ALL	0.0566975	0.00753889	0.256881
HG3A.0458.Massilistercora timonensis	Sertraline_N06AB06	-0.0566952	0.00754129	0.256881
HG3A.0471.Clostridiaceae sp.	Corticosteroids_Nasal_Mometasone_R01AD09	0.0566808	0.00755655	0.25725
HG3A.0425.Eisenbergiella massiliensis	Terbutaline_inhalants_R03AC03	0.0566717	0.0075663	0.257431
HG3A.1363.Veillonellales sp.	NSAID_and_Glucosamine_M01A	0.056663	0.00757554	0.257483
HG3A.1418.Fusobacterium nucleatum subsp. animalis	Levothyroxine_H03AA01	0.0566619	0.00757668	0.257483
HG3A.0055.Barnesiella intestinihominis	Cough_mixture_Opium_derivate_R05FA02	-0.0566525	0.00758669	0.257663
HG3A.0398.Firmicutes sp.	Betablockers_C07	-0.0566486	0.00759083	0.257663
HG3A.0305.Eubacteriales sp.	Glucocorticoids_oral_H02AB	-0.0566417	0.00759825	0.257764
HG3A.1201.Parvimonas sp. KA00067	Antihistamines_Oral_Desloratadine_R06AX27	-0.0566366	0.00760373	0.2578
HG3A.0304.Anaeromassilibacillus sp. Marseille-P3371	Statins_C10AA	-0.056627	0.00761394	0.257995
HG3A.0222.Clostridium disporicum	Antidiabetics_not_Insulins_A10B	-0.0566193	0.00762218	0.258124
HG3A.0163.Eubacteriales sp.	Adrenergics_Inhalants_R03A	-0.0566132	0.00762868	0.258134
HG3A.1216.Porphyromonadaceae sp.	Drugs_peptic_ulcers_reflux_A02B	-0.0566108	0.00763135	0.258134
HG3A.0347.Clostridium sp. AT4	Adrenergics_Inhalants_R03A	0.0566028	0.00763989	0.258212
HG3A.0198.Intestinimonas massiliensis	Antidiabetics_not_Insulins_A10B	-0.0566003	0.00764254	0.258212
HG3A.0050.Clostridium sp.	Antihistamines_Oral_Loratadine_R06AX13	0.0565813	0.00766295	0.258318
HG3A.0414.Lachnospiraceae sp.	Metformin_ALL	-0.0565775	0.00766705	0.258318
HG3A.0149.Eubacteriales sp.	Adrenergics_Beta2_agonist_Inhalants_R03AC	-0.0565737	0.00767117	0.258318
HG3A.0536.Eubacteriales sp.	Antihistamines_Oral_R06A	0.0565691	0.00767618	0.258318
HG3A.0343.Oscillospiraceae sp.	Antidiabetics_A10	-0.0565628	0.00768287	0.258318
HG3A.0919.Ligilactobacillus salivarius	ASA_anticoag_B01AC06	0.0565624	0.0076833	0.258318
HG3A.0884.Lactobacillus gasseri	Calcium_channel_blockers_C08	0.0565571	0.00768905	0.258318
HG3A.0148.Eubacteriales sp.	Metoprolol_ALL	-0.056556	0.00769023	0.258318
HG3A.0790.Eubacteriales sp.	PPI_Omeprazol_A02BC01	-0.0565554	0.00769086	0.258318
HG3A.0278.Phocaeicola plebeius	ASA_anticoag_B01AC06	-0.0565523	0.00769424	0.258318
HG3A.0077.Alistipes finegoldii	Atorvastatin_C10AA05	0.056552	0.00769454	0.258318
HG3A.1250.Eubacteriales sp.	ACEi_ALL	0.0565131	0.00773665	0.259582
HG3A.0098.Oscillospiraceae sp.	Drugs_acid_related_disorders_A02	0.0565058	0.00774467	0.259701
HG3A.0297.Lachnospiraceae sp.	Antidiabetics_not_Insulins_A10B	-0.0564946	0.00775678	0.259942
HG3A.0001.Blautia obeum	NSAID_M01AE	0.0564909	0.0077608	0.259942
HG3A.0184.Eubacteriales sp.	Drugs_acid_related_disorders_A02	-0.0564784	0.00777441	0.260248
HG3A.0687.Coprococcus sp. AM27-12LB	NSAID_Naproxen_M01AE02	0.0564695	0.00778417	0.260425
HG3A.0219.Eubacterium sp. AF16-48	Glucocorticoids_oral_H02AB	-0.056462	0.0077923	0.260543
HG3A.0699.Eubacteriales sp.	Corticosteroids_Nasal_R01AD	0.056458	0.00779667	0.260543
HG3A.0414.Lachnospiraceae sp.	Antidiabetics_not_Insulins_A10B	-0.0564484	0.00780724	0.260645
HG3A.0295.Monoglobus pectinilyticus	Antihistamines_Oral_Desloratadine_R06AX27	0.0564445	0.00781153	0.260645
HG3A.0018.Lachnospiraceae sp.	Paracetamol_N02BE01	0.056443	0.00781317	0.260645
HG3A.0136.Eubacteriales sp.	Drugs_acid_related_disorders_A02	-0.0564246	0.00783334	0.261168
HG3A.0888.Clostridium sp. 1001271st1 H5	Insulins_and_analouges_A10A	0.0564167	0.00784196	0.261247
HG3A.0146.Oscillospiraceae sp.	Insulins_and_analouges_A10A	-0.056414	0.00784496	0.261247
HG3A.0168.Intestinibacillus sp. Marseille-P4005	Losartan_C09CA01	0.0564101	0.00784918	0.261247
HG3A.0416.Blautia sp.	Antidepressants_N06A	0.0563993	0.00786113	0.261367
HG3A.0117.Streptococcus parasanguinis	Nasal_topical_R01A	0.0563987	0.00786176	0.261367
HG3A.0157.Blautia sp. AF19-10LB	Statins_C10AA	-0.0563913	0.00786995	0.261396
HG3A.0508.Clostridia sp.	Paracetamol_ALL	-0.0563869	0.00787479	0.261396
HG3A.0713.Streptococcus gordonii	Other_analgetics_antipyretics_N02B	0.0563693	0.00789416	0.261396
HG3A.0534.Eubacteriales sp.	Cough_suppress_expectorants_R05F	-0.0563673	0.00789645	0.261396
HG3A.0272.Clostridia sp.	PPI_A02BC	-0.0563663	0.0078975	0.261396
HG3A.0081.Eubacteriales sp.	Antidiabetics_not_Insulins_A10B	-0.0563661	0.00789774	0.261396
HG3A.1588.Oscillospiraceae sp.	Drugs_peptic_ulcers_reflux_A02B	0.0563596	0.00790493	0.261396
HG3A.0223.Oscillospiraceae sp.	Antihistamines_Oral_Loratadine_R06AX13	-0.0563585	0.00790615	0.261396
HG3A.0184.Eubacteriales sp.	Paracetamol_N02BE01	-0.0563577	0.00790705	0.261396
HG3A.0316.Eubacteriales sp.	Corticosteroids_Nasal_R01AD	0.0563572	0.00790761	0.261396
HG3A.1615.Lachnospiraceae sp.	Inhalation_steroids_ALL	0.0563466	0.00791933	0.261554
HG3A.0079.Flavonifractor plautii	Beta_blockers_selective_C07AB	0.056343	0.00792331	0.261554
HG3A.1046.Klebsiella oxytoca	Drugs_obstructive_ariways_R03	0.0563407	0.00792589	0.261554
HG3A.0118.Eubacteriales sp.	Metformin_ALL	-0.0563352	0.00793196	0.261606
HG3A.0047.Alistipes onderdonkii subsp. vulgaris	ACEi_ALL	-0.0563214	0.00794729	0.261963
HG3A.0419.Eubacteriales sp.	Drugs_obstructive_ariways_R03	-0.0563103	0.0079597	0.262223
HG3A.0494.Merdimonas faecis	Nasal_topical_R01A	0.0563062	0.00796423	0.262224
HG3A.0085.Eubacteriales sp.	Levothyroxine_H03AA01	-0.0562862	0.00798653	0.262382
HG3A.0252.Lachnospiraceae sp.	Metoprolol_ALL	-0.0562796	0.00799386	0.262382
HG3A.0245.Oscillibacter sp.	Budesonide_Inhalants_R03BA02	-0.0562792	0.00799432	0.262382
HG3A.0153.Eubacteriales sp.	Antidiabetics_A10	-0.0562788	0.00799482	0.262382
HG3A.0273.Eubacteriales sp.	Agents_RAS_system_C09	-0.0562667	0.0080083	0.262382
HG3A.0687.Coprococcus sp. AM27-12LB	Betablockers_C07	0.0562655	0.00800966	0.262382
HG3A.0264.Eubacteriales sp.	PPI_A02BC	-0.0562585	0.00801749	0.262382
HG3A.0494.Merdimonas faecis	Antihistamines_Oral_Loratadine_R06AX13	0.0562537	0.00802291	0.262382
HG3A.0747.Anaerostipes caccae	Adrenergics_Inhalants_R03A	0.0562535	0.00802313	0.262382
HG3A.0641.Firmicutes sp.	Paracetamol_ALL	-0.0562501	0.00802692	0.262382
HG3A.0252.Lachnospiraceae sp.	Drugs_acid_related_disorders_A02	-0.0562469	0.0080305	0.262382
HG3A.0230.Eubacteriales sp.	Antidepressants_SSRI_N06AB	-0.0562424	0.00803555	0.262382
HG3A.0884.Lactobacillus gasseri	PPI_Omeprazol_A02BC01	0.0562403	0.00803789	0.262382
HG3A.0854.Eubacteriales sp.	Terbutaline_inhalants_R03AC03	0.0562348	0.00804415	0.262382
HG3A.0207.Oscillospiraceae sp.	Antihistamines_Oral_Other_R06AX	-0.0562217	0.00805885	0.262382
HG3A.0236.Lachnospiraceae sp.	Antidiabetics_not_Insulins_A10B	-0.0562186	0.00806229	0.262382
HG3A.0321.Eubacteriales sp.	Metformin_ALL	-0.0562178	0.00806326	0.262382
HG3A.0221.Eubacteriales sp.	Drugs_obstructive_ariways_R03	-0.0562136	0.00806798	0.262382
HG3A.0348.Eubacteriales sp.	ASA_ALL	0.0562074	0.00807492	0.262382
HG3A.0200.Peptostreptococcaceae sp.	Antihistamines_Oral_Loratadine_R06AX13	0.0562033	0.00807953	0.262382
HG3A.0046.Oscillibacter sp.	Adrenergics_combinations_inhalants_R03AK	-0.0562025	0.00808046	0.262382
HG3A.0232.Eubacteriales sp.	Inhalation_steroids_ALL	-0.0561965	0.00808723	0.262382
HG3A.0288.Eubacteriales sp.	Glucocorticoids_oral_H02AB	-0.0561957	0.00808812	0.262382
HG3A.0607.Eubacteriales sp.	Cough_Cold_preparations_R05	0.0561936	0.0080905	0.262382
HG3A.0031.Bacteroides ovatus	ARBs_ALL	0.0561936	0.00809055	0.262382
HG3A.0225.Eggerthella lenta	Other_analgetics_antipyretics_N02B	0.0561826	0.00810295	0.262382
HG3A.0096.Ruminococcus sp. AM36-2AA	PPI_Omeprazol_A02BC01	-0.0561825	0.00810304	0.262382
HG3A.1016.Porphyromonas sp.	Glucocorticoids_oral_H02AB	-0.0561807	0.00810507	0.262382
HG3A.0563.Eubacteriales sp.	Nasal_topical_R01A	0.0561802	0.00810568	0.262382
HG3A.0848.Eggerthellales sp.	Drugs_peptic_ulcers_reflux_A02B	-0.0561781	0.00810805	0.262382
HG3A.0312.Eubacteriales sp.	Nasal_preparations_R01	-0.0561774	0.00810889	0.262382
HG3A.0608.Clostridiaceae sp.	Metformin_ALL	-0.056164	0.008124	0.262724
HG3A.0255.Oscillospiraceae sp.	Simvastatin_C10AA01	0.0561511	0.00813871	0.263054
HG3A.0110.Akkermansia muciniphila	Other_analgetics_antipyretics_N02B	-0.0561347	0.00815731	0.263137
HG3A.0574.Tyzzerella nexilis	Metoprolol_ALL	0.0561342	0.0081579	0.263137
HG3A.0478.Neglecta timonensis	Adrenergics_Inhalants_R03A	-0.0561318	0.00816059	0.263137
HG3A.1782.Gemella morbillorum	Drugs_acid_related_disorders_A02	0.0561195	0.00817462	0.263137
HG3A.0970.Eubacteriales sp.	Corticosteroids_oral_H02A	-0.0561146	0.00818028	0.263137
HG3A.1137.Clostridia sp.	Antidepressants_SSRI_N06AB	-0.0561145	0.00818036	0.263137
HG3A.0384.Oscillospiraceae sp.	Metoprolol_ALL	-0.0561129	0.00818216	0.263137
HG3A.0373.Eubacteriales sp.	PPI_A02BC	-0.0561127	0.00818237	0.263137
HG3A.0057.Oscillospiraceae sp.	Drugs_obstructive_ariways_R03	-0.0561115	0.00818372	0.263137
HG3A.0409.Eubacteriales sp.	Drugs_obstructive_ariways_R03	-0.056101	0.0081958	0.263137
HG3A.0120.Eubacteriales sp.	Corticosteroids_oral_H02A	-0.0561003	0.00819652	0.263137
HG3A.0119.Clostridium sp. OF03-18AA	Corticosteroids_Nasal_R01AD	-0.0560983	0.0081988	0.263137
HG3A.0239.[Ruminococcus] gnavus	Expectorants_excl_cough_supressants_R05C	0.0560972	0.00820012	0.263137
HG3A.0429.Oscillospiraceae sp.	Metformin_ALL	-0.0560872	0.00821149	0.263357
HG3A.0419.Eubacteriales sp.	Betamethasone_oral_H02AB01	-0.0560794	0.00822049	0.263463
HG3A.0081.Eubacteriales sp.	Levothyroxine_H03AA01	-0.0560757	0.00822472	0.263463
HG3A.0375.Oscillospiraceae sp.	Metoprolol_ALL	-0.0560664	0.00823533	0.263463
HG3A.0538.Erysipelatoclostridium ramosum	Betamethasone_oral_H02AB01	0.0560655	0.00823637	0.263463
HG3A.0538.Erysipelatoclostridium ramosum	Drugs_obstructive_ariways_R03	0.0560601	0.00824265	0.263463
HG3A.0243.Oscillibacter sp.	Platelet_aggregation_inhibitors_B01AC	0.0560539	0.00824972	0.263463
HG3A.0229.Eubacteriales sp.	Adrenergics_Inhalants_R03A	-0.0560498	0.00825441	0.263463
HG3A.0300.Eubacteriales sp.	NSAID_Diclofenac_M01AB05	-0.056049	0.00825542	0.263463
HG3A.0602.Eubacteriales sp.	Sertraline_N06AB06	0.0560476	0.00825702	0.263463
HG3A.0209.Eubacteriales sp.	Nasal_topical_R01A	-0.0560449	0.00826012	0.263463
HG3A.0547.Eubacteriales sp.	Antidepressants_N06A	-0.0560395	0.00826631	0.263516
HG3A.0775.Catenibacterium mitsuokai	NSAID_Ibuprofen_M01AE01	-0.056022	0.00828647	0.263638
HG3A.0271.Ruminococcus sp. AF46-10NS	Adrenergics_Beta2_agonist_Inhalants_R03AC	-0.0560189	0.00829011	0.263638
HG3A.0161.Eubacteriales sp.	Beta_blockers_selective_C07AB	-0.0560166	0.00829277	0.263638
HG3A.0565.Eubacteriales sp.	ARBs_ALL	-0.0560141	0.00829557	0.263638
HG3A.0281.Alistipes dispar	Adrenergics_Inhalants_R03A	-0.056014	0.00829569	0.263638
HG3A.1216.Porphyromonadaceae sp.	Corticosteroids_oral_H02A	-0.0560126	0.00829735	0.263638
HG3A.0490.Eubacteriales sp.	Platelet_aggregation_inhibitors_B01AC	0.0560067	0.0083042	0.263712
HG3A.0085.Eubacteriales sp.	Antidiabetics_not_Insulins_A10B	-0.0559933	0.00831967	0.263974
HG3A.0264.Eubacteriales sp.	Betablockers_C07	-0.0559917	0.00832156	0.263974
HG3A.0616.Oscillospiraceae sp.	Paracetamol_N02BE01	-0.0559861	0.00832805	0.263977
HG3A.0162.Eubacteriales sp.	Metoprolol_ALL	-0.0559776	0.00833786	0.263977
HG3A.0560.Oscillospiraceae sp.	Antidiabetics_A10	-0.0559772	0.00833837	0.263977
HG3A.0628.Eubacteriales sp.	Lipid_lowerers_C10A	-0.0559743	0.00834174	0.263977
HG3A.1341.Limosilactobacillus vaginalis	Antidiabetics_A10	0.055972	0.00834433	0.263977
HG3A.0118.Eubacteriales sp.	Antidiabetics_not_Insulins_A10B	-0.0559528	0.00836669	0.264493
HG3A.0535.Eubacteriales sp.	Antihistamines_Oral_Other_R06AX	-0.0559502	0.00836975	0.264493
HG3A.0126.Ruminococcus sp.	ACEi_ALL	-0.0559411	0.00838037	0.264585
HG3A.0566.Cloacibacillus evryensis	Metoprolol_ALL	-0.0559399	0.00838174	0.264585
HG3A.0351.Phocaeicola coprocola	Metoprolol_ALL	-0.0559315	0.00839158	0.264751
HG3A.0109.[Ruminococcus] lactaris	Antidiabetics_A10	-0.0559197	0.00840533	0.264896
HG3A.0421.Eubacteriales sp.	Drugs_peptic_ulcers_reflux_A02B	-0.0559147	0.00841115	0.264896
HG3A.1053.Clostridia sp.	Corticosteroids_Nasal_R01AD	-0.0559144	0.00841153	0.264896
HG3A.0155.Coprococcus eutactus	Agents_RAS_system_C09	-0.0559112	0.0084152	0.264896
HG3A.0628.Eubacteriales sp.	ARBs_ALL	-0.0558982	0.00843048	0.264896
HG3A.0364.Eubacteriales sp.	Adrenergics_Beta2_agonist_Inhalants_R03AC	-0.0558972	0.00843168	0.264896
HG3A.0534.Eubacteriales sp.	Betamethasone_oral_H02AB01	-0.055897	0.00843194	0.264896
HG3A.0477.Eubacteriales sp.	Corticosteroids_Nasal_R01AD	0.0558955	0.00843359	0.264896
HG3A.0677.Streptococcus mutans	Insulins_and_analouges_A10A	0.0558925	0.00843715	0.264896
HG3A.0250.Eubacteriales sp.	Drugs_peptic_ulcers_reflux_A02B	-0.0558846	0.00844641	0.265036
HG3A.0285.Enterocloster citroniae	Metformin_ALL	0.0558809	0.00845073	0.265036
HG3A.0244.Eubacteriales sp.	ASA_anticoag_B01AC06	0.0558628	0.00847206	0.265474
HG3A.0264.Eubacteriales sp.	Terbutaline_inhalants_R03AC03	-0.0558613	0.00847383	0.265474
HG3A.0285.Enterocloster citroniae	Antidiabetics_A10	0.0558535	0.00848298	0.265617
HG3A.0055.Barnesiella intestinihominis	Antidiabetics_not_Insulins_A10B	-0.0558408	0.00849795	0.26592
HG3A.0102.Eubacteriales sp.	Formoterol_budesonide_inhalants_R03AK07	-0.0558368	0.00850276	0.26592
HG3A.0363.Eubacteriales sp.	Paracetamol_ALL	-0.0558337	0.00850636	0.26592
HG3A.0525.Victivallis lenta	Antihistamines_Oral_Loratadine_R06AX13	-0.0558291	0.00851187	0.265933
HG3A.1074.Clostridia sp.	Antihistamines_Oral_Desloratadine_R06AX27	-0.0558256	0.00851594	0.265933
HG3A.0153.Eubacteriales sp.	Agents_RAS_system_C09	-0.0558204	0.00852205	0.265981
HG3A.0153.Eubacteriales sp.	Drugs_peptic_ulcers_reflux_A02B	-0.0558115	0.00853266	0.26617
HG3A.0154.Eubacteriales sp.	Beta_blockers_selective_C07AB	-0.0558031	0.00854265	0.266338
HG3A.0067.Ruminococcus bicirculans	NSAID_Diclofenac_M01AB05	-0.0557839	0.00856543	0.266691
HG3A.0207.Oscillospiraceae sp.	Adrenergics_Inhalants_R03A	-0.0557761	0.00857466	0.266691
HG3A.0439.Eubacteriales sp.	Antidiabetics_not_Insulins_A10B	-0.0557725	0.00857898	0.266691
HG3A.0665.Oscillospiraceae sp.	Thiazides_ALL	0.0557705	0.0085814	0.266691
HG3A.0617.Eubacteriales sp.	PPI_A02BC	0.0557689	0.0085832	0.266691
HG3A.0351.Phocaeicola coprocola	Platelet_aggregation_inhibitors_B01AC	-0.0557685	0.00858373	0.266691
HG3A.0998.Oscillospiraceae sp.	Antidepressants_SSRI_N06AB	-0.0557665	0.00858605	0.266691
HG3A.0439.Eubacteriales sp.	Adrenergics_Beta2_agonist_Inhalants_R03AC	-0.0557538	0.00860128	0.267021
HG3A.0063.Blautia sp. SG-772	Atorvastatin_C10AA05	-0.0557441	0.00861281	0.267081
HG3A.0113.Eubacteriales sp.	PPI_A02BC	-0.0557429	0.00861427	0.267081
HG3A.0721.Eubacteriales sp.	Metformin_ALL	-0.0557406	0.008617	0.267081
HG3A.0739.Oscillospiraceae sp.	Drugs_obstructive_ariways_R03	-0.055721	0.00864046	0.267582
HG3A.1049.Oscillospiraceae sp.	Antidepressants_N06A	-0.0557185	0.00864347	0.267582
HG3A.0034.[Ruminococcus] torques	Antihistamines_Oral_R06A	-0.0557156	0.00864695	0.267582
HG3A.0001.Blautia obeum	Losartan_C09CA01	0.0557093	0.00865451	0.26765
HG3A.0244.Eubacteriales sp.	PPI_Omeprazol_A02BC01	-0.0557061	0.00865837	0.26765
HG3A.0083.Eubacteriales sp.	Lipid_lowerers_C10A	-0.0556954	0.00867113	0.267829
HG3A.0162.Eubacteriales sp.	Betablockers_C07	-0.0556936	0.00867338	0.267829
HG3A.0724.Clostridia sp.	Mucolytics_comb_R05CB10	-0.0556758	0.00869481	0.268075
HG3A.0157.Blautia sp. AF19-10LB	Lipid_lowerers_C10A	-0.0556719	0.0086995	0.268075
HG3A.0061.Eubacteriales sp.	Insulins_and_analouges_A10A	-0.0556673	0.00870506	0.268075
HG3A.0970.Eubacteriales sp.	Betamethasone_oral_H02AB01	-0.0556672	0.00870512	0.268075
HG3A.0082.Eubacterium ventriosum	Antidiabetics_not_Insulins_A10B	-0.0556612	0.00871233	0.268075
HG3A.0165.Eubacterium sp. AF17-7	Adrenergics_Beta2_agonist_Inhalants_R03AC	-0.0556578	0.00871652	0.268075
HG3A.0290.Bacteroides nordii	Drugs_obstructive_ariways_R03	-0.0556574	0.00871699	0.268075
HG3A.0117.Streptococcus parasanguinis	Antidiabetics_not_Insulins_A10B	0.0556564	0.00871822	0.268075
HG3A.0849.Oscillospiraceae sp.	Antidepressants_SSRI_N06AB	-0.0556444	0.00873266	0.268377
HG3A.0235.Eubacteriales sp.	Cough_Cold_preparations_R05	-0.0556372	0.00874138	0.268503
HG3A.0283.Erysipelotrichales sp.	Corticosteroids_Nasal_Mometasone_R01AD09	-0.0556316	0.00874819	0.26857
HG3A.0770.Oscillospiraceae sp.	Antidepressants_SSRI_N06AB	-0.0556276	0.00875303	0.268577
HG3A.0579.Bifidobacterium dentium	Sertraline_N06AB06	-0.0556196	0.00876272	0.268733
HG3A.0256.Oscillospiraceae sp.	Drugs_peptic_ulcers_reflux_A02B	0.0556118	0.00877222	0.268788
HG3A.0245.Oscillibacter sp.	Formoterol_budesonide_inhalants_R03AK07	-0.055609	0.00877564	0.268788
HG3A.0562.Eubacteriaceae sp.	Nasal_topical_R01A	0.0556046	0.00878098	0.268788
HG3A.0970.Eubacteriales sp.	Glucocorticoids_oral_H02AB	-0.0555935	0.0087944	0.268788
HG3A.0693.Oscillospiraceae sp.	Corticosteroids_Nasal_Mometasone_R01AD09	-0.0555932	0.00879486	0.268788
HG3A.0699.Eubacteriales sp.	Mucolytics_comb_R05CB10	0.0555929	0.00879522	0.268788
HG3A.0035.Roseburia hominis	Calcium_channel_blockers_C08	-0.0555915	0.00879688	0.268788
HG3A.0063.Blautia sp. SG-772	Agents_RAS_system_C09	-0.0555685	0.00882492	0.269503
HG3A.0303.Erysipelotrichales sp.	Metoprolol_ALL	-0.0555638	0.00883067	0.269537
HG3A.1193.Clostridia sp.	NSAID_and_Glucosamine_M01A	-0.0555552	0.00884112	0.269584
HG3A.0628.Eubacteriales sp.	NSAID_Ibuprofen_M01AE01	0.0555448	0.00885389	0.269584
HG3A.0033.Alistipes putredinis	Antidiabetics_A10	-0.0555447	0.00885399	0.269584
HG3A.0211.Eubacteriales sp.	Drugs_obstructive_ariways_R03	-0.0555426	0.00885656	0.269584
HG3A.0269.Eubacteriales sp.	Antihistamines_Oral_R06A	-0.0555413	0.00885813	0.269584
HG3A.0878.Eubacteriales sp.	NSAID_M01AB	0.0555398	0.00886002	0.269584
HG3A.0909.Clostridia sp.	Nasal_topical_R01A	0.0555354	0.00886543	0.269596
HG3A.0002.Ruminococcus sp. AM42-11	Antihistamines_Oral_Other_R06AX	0.0555319	0.0088697	0.269596
HG3A.0062.Eubacteriales sp.	NSAID_and_Glucosamine_M01A	-0.0555209	0.00888322	0.269601
HG3A.0127.Lachnospiraceae sp.	PPI_A02BC	-0.0555146	0.00889096	0.269601
HG3A.0264.Eubacteriales sp.	Paracetamol_ALL	-0.0555142	0.00889144	0.269601
HG3A.0069.Eubacteriales sp.	Lipid_lowerers_C10A	-0.0555139	0.00889186	0.269601
HG3A.0107.Eubacteriales sp.	PPI_A02BC	0.0555129	0.00889304	0.269601
HG3A.0311.Eubacteriales sp.	Other_analgetics_antipyretics_N02B	-0.0555073	0.00889993	0.269669
HG3A.0275.Proteobacteria sp.	Paracetamol_ALL	-0.0554961	0.00891369	0.269677
HG3A.0397.Firmicutes sp.	Paracetamol_ALL	-0.0554889	0.00892255	0.269677
HG3A.0085.Eubacteriales sp.	Metformin_ALL	-0.0554864	0.00892569	0.269677
HG3A.0269.Eubacteriales sp.	ARBs_C09CA	-0.0554831	0.00892972	0.269677
HG3A.0460.Anaerotruncus massiliensis	Losartan_C09CA01	-0.0554731	0.00894209	0.269677
HG3A.0843.Eubacteriales sp.	Corticosteroids_Nasal_R01AD	0.055472	0.00894343	0.269677
HG3A.0225.Eggerthella lenta	Sertraline_N06AB06	0.0554709	0.00894487	0.269677
HG3A.0237.Prevotella copri	NSAID_M01AE	-0.0554699	0.00894606	0.269677
HG3A.0465.Lactobacillus delbrueckii subsp. bulgaricus	Paracetamol_ALL	0.0554679	0.00894856	0.269677
HG3A.0071.Streptococcus salivarius	Nasal_topical_R01A	0.0554563	0.0089629	0.269677
HG3A.0925.Oscillospiraceae sp.	Antidepressants_N06A	-0.055456	0.00896328	0.269677
HG3A.0278.Phocaeicola plebeius	Losartan_C09CA01	0.0554544	0.00896525	0.269677
HG3A.0582.Rikenellaceae sp.	Antidepressants_SSRI_N06AB	-0.0554502	0.00897039	0.269677
HG3A.0782.Saccharomyces cerevisiae	NSAID_Ibuprofen_M01AE01	0.0554473	0.00897398	0.269677
HG3A.0247.Ruminococcus callidus	Insulins_and_analouges_A10A	0.0554455	0.0089762	0.269677
HG3A.0369.Eubacteriales sp.	NSAID_M01AE	-0.0554454	0.00897632	0.269677
HG3A.0747.Anaerostipes caccae	Antidiabetics_not_Insulins_A10B	0.0554424	0.00898015	0.269677
HG3A.0360.Proteobacteria sp.	Adrenergics_Beta2_agonist_Inhalants_R03AC	-0.0554342	0.00899023	0.269677
HG3A.0096.Ruminococcus sp. AM36-2AA	Beta_blockers_selective_C07AB	-0.0554238	0.00900318	0.269677
HG3A.0474.Eubacteriales sp.	Antihistamines_Oral_R06A	-0.0554205	0.00900734	0.269677
HG3A.0079.Flavonifractor plautii	Antidepressants_SSRI_N06AB	0.0554191	0.00900898	0.269677
HG3A.0540.Eubacteriales sp.	Corticosteroids_oral_H02A	-0.0554186	0.00900969	0.269677
HG3A.0113.Eubacteriales sp.	Diuretics_C03	-0.0554183	0.00901	0.269677
HG3A.0145.Eubacteriales sp.	Glucocorticoids_oral_H02AB	-0.0554171	0.0090115	0.269677
HG3A.0120.Eubacteriales sp.	PPI_Omeprazol_A02BC01	-0.0554122	0.00901757	0.269712
HG3A.0619.Blautia producta	Cough_Cold_preparations_R05	0.0554078	0.0090231	0.269712
HG3A.0063.Blautia sp. SG-772	Lipid_lowerers_C10A	-0.0553993	0.00903373	0.269712
HG3A.0336.Lachnospiraceae sp.	Budesonide_Inhalants_R03BA02	0.0553979	0.00903547	0.269712
HG3A.1216.Porphyromonadaceae sp.	Glucocorticoids_oral_H02AB	-0.0553945	0.00903961	0.269712
HG3A.0196.Eubacteriales sp.	Betablockers_C07	-0.0553938	0.00904049	0.269712
HG3A.1296.Clostridium sp. BSD2780061688st1 H5	Paracetamol_ALL	0.0553757	0.00906319	0.269981
HG3A.0046.Oscillibacter sp.	Formoterol_budesonide_inhalants_R03AK07	-0.0553753	0.0090636	0.269981
HG3A.0495.Flavonifractor sp. An10	Nasal_topical_R01A	0.0553741	0.00906513	0.269981
HG3A.0320.Eubacteriales sp.	Nasal_topical_R01A	-0.0553678	0.00907306	0.269981
HG3A.0188.Eubacteriales sp.	PPI_A02BC	-0.0553668	0.00907426	0.269981
HG3A.0477.Eubacteriales sp.	Nasal_topical_R01A	0.055362	0.00908035	0.269981
HG3A.0809.Erysipelotrichales sp.	Metformin_ALL	0.0553581	0.00908516	0.269981
HG3A.0079.Flavonifractor plautii	Paracetamol_ALL	0.0553548	0.0090893	0.269981
HG3A.0312.Eubacteriales sp.	Corticosteroids_oral_H02A	-0.0553532	0.00909129	0.269981
HG3A.0316.Eubacteriales sp.	Beta_blockers_selective_C07AB	-0.0553341	0.00911524	0.270554
HG3A.1782.Gemella morbillorum	Antihistamines_Oral_Desloratadine_R06AX27	0.0553224	0.00912996	0.270831
HG3A.0161.Eubacteriales sp.	Metoprolol_ALL	-0.0553193	0.00913391	0.270831
HG3A.0153.Eubacteriales sp.	Corticosteroids_oral_H02A	-0.0553019	0.00915583	0.27119
HG3A.0113.Eubacteriales sp.	PPI_Omeprazol_A02BC01	-0.0553003	0.0091579	0.27119
HG3A.0317.Eubacteriales sp.	Budesonide_Inhalants_R03BA02	0.0552986	0.00915999	0.27119
HG3A.0256.Oscillospiraceae sp.	PPI_Omeprazol_A02BC01	0.0552936	0.00916635	0.27124
HG3A.0180.Lachnospiraceae sp.	Levothyroxine_H03AA01	-0.0552874	0.00917415	0.271274
HG3A.0172.Lachnospiraceae sp.	Antidiabetics_A10	-0.0552853	0.00917684	0.271274
HG3A.0095.Streptococcus thermophilus	PPI_A02BC	0.0552627	0.00920542	0.271981
HG3A.0144.Eubacteriales sp.	Simvastatin_C10AA01	-0.0552485	0.0092234	0.272256
HG3A.0001.Blautia obeum	Antidiabetics_not_Insulins_A10B	0.055248	0.00922409	0.272256
HG3A.0360.Proteobacteria sp.	Terbutaline_inhalants_R03AC03	-0.055219	0.00926102	0.273207
HG3A.0043.Lachnospiraceae sp.	Beta_blockers_selective_C07AB	-0.0552074	0.0092758	0.273504
HG3A.0461.Oscillospiraceae sp.	Betablockers_C07	-0.0551954	0.00929113	0.273818
HG3A.0084.Eubacteriales sp.	PPI_Omeprazol_A02BC01	-0.0551688	0.00932519	0.274678
HG3A.0113.Eubacteriales sp.	Glucocorticoids_oral_H02AB	-0.0551652	0.00932979	0.274678
HG3A.0007.Bacteroides uniformis	Diuretics_C03	0.0551556	0.00934211	0.274902
HG3A.0748.Lachnospiraceae sp.	Paracetamol_ALL	-0.055149	0.00935058	0.274987
HG3A.1113.Lachnospiraceae sp.	Nasal_topical_R01A	0.0551446	0.00935628	0.274987
HG3A.0576.Oscillospiraceae sp.	Drugs_obstructive_ariways_R03	-0.0551378	0.00936501	0.274987
HG3A.0658.Lachnoclostridium sp. An131	Nasal_preparations_R01	0.0551355	0.00936795	0.274987
HG3A.0273.Eubacteriales sp.	ARBs_C09CA	-0.0551318	0.00937274	0.274987
HG3A.0282.Eubacteriales sp.	Paracetamol_ALL	-0.0551308	0.00937401	0.274987
HG3A.0161.Eubacteriales sp.	Other_analgetics_antipyretics_N02B	-0.0551276	0.0093781	0.274987
HG3A.1279.Alloscardovia omnicolens	Lipid_lowerers_C10A	0.0551213	0.00938629	0.275088
HG3A.0776.Parabacteroides sp.	ARBs_ALL	0.0551123	0.00939787	0.27521
HG3A.0126.Ruminococcus sp.	Expectorants_excl_cough_supressants_R05C	-0.0551098	0.00940111	0.27521
HG3A.0086.Dorea sp. AF24-7LB	ASA_ALL	-0.0551065	0.00940539	0.27521
HG3A.0154.Eubacteriales sp.	Other_analgetics_antipyretics_N02B	-0.0551034	0.00940936	0.27521
HG3A.0184.Eubacteriales sp.	Drugs_peptic_ulcers_reflux_A02B	-0.0550886	0.00942852	0.275495
HG3A.0372.Oscillibacter sp.	Metformin_ALL	-0.0550885	0.00942859	0.275495
HG3A.0451.Hungatella hathewayi	Levothyroxine_H03AA01	0.0550783	0.00944185	0.275744
HG3A.1132.Bacteroides sp.	Paracetamol_N02BE01	-0.0550663	0.00945741	0.276059
HG3A.0518.Eubacteriales sp.	PPI_A02BC	-0.0550608	0.00946461	0.276092
HG3A.0537.Eubacteriales sp.	Antidepressants_N06A	-0.0550551	0.00947204	0.276092
HG3A.0104.Oscillospiraceae sp.	Antidepressants_N06A	0.05505	0.00947865	0.276092
HG3A.0054.Alistipes shahii	Antihistamines_Oral_Loratadine_R06AX13	-0.055047	0.00948248	0.276092
HG3A.0111.Ruminococcus sp. AF21-42	PPI_A02BC	-0.0550441	0.00948638	0.276092
HG3A.0742.Enterococcus faecalis	Insulins_and_analouges_A10A	0.0550436	0.00948701	0.276092
[truncated: 56,148 more rows]

## Sheet: S3
Supplementary table 3: Partial Spearman's rank correlation between medications and species, adjusted for age, sex, BMI and shannon index, Model 3 (main model).
Metagenomic species	Medication	rho	p	p_fdr
HG3A.0117.Streptococcus parasanguinis	PPI_A02BC	0.153811	3.22238e-13	1.87369e-08
HG3A.0117.Streptococcus parasanguinis	Drugs_peptic_ulcers_reflux_A02B	0.146041	4.75621e-12	1.38277e-07
HG3A.0071.Streptococcus salivarius	PPI_A02BC	0.143949	9.58541e-12	1.85784e-07
HG3A.0071.Streptococcus salivarius	Drugs_peptic_ulcers_reflux_A02B	0.140507	2.97035e-11	4.31785e-07
HG3A.1282.Escherichia marmotae	Metformin_ALL	0.137312	8.28253e-11	9.63192e-07
HG3A.0117.Streptococcus parasanguinis	Drugs_acid_related_disorders_A02	0.133216	2.97876e-10	2.88671e-06
HG3A.0117.Streptococcus parasanguinis	PPI_Omeprazol_A02BC01	0.131044	5.7824e-10	4.80319e-06
HG3A.0713.Streptococcus gordonii	PPI_A02BC	0.130128	7.62365e-10	5.32069e-06
HG3A.1282.Escherichia marmotae	Antidiabetics_not_Insulins_A10B	0.129871	8.23551e-10	5.32069e-06
HG3A.0713.Streptococcus gordonii	Drugs_peptic_ulcers_reflux_A02B	0.126948	1.96145e-09	1.1405e-05
HG3A.0071.Streptococcus salivarius	Drugs_acid_related_disorders_A02	0.12415	4.4202e-09	2.33652e-05
HG3A.0677.Streptococcus mutans	Drugs_peptic_ulcers_reflux_A02B	0.116409	3.81516e-08	0.000184863
HG3A.0071.Streptococcus salivarius	PPI_Omeprazol_A02BC01	0.115446	4.94163e-08	0.000221028
HG3A.0677.Streptococcus mutans	Drugs_acid_related_disorders_A02	0.113704	7.84754e-08	0.000325931
HG3A.1282.Escherichia marmotae	Antidiabetics_A10	0.113205	8.95027e-08	0.000346948
HG3A.0705.Streptococcus oralis subsp. oralis	PPI_A02BC	0.112905	9.68163e-08	0.000351843
HG3A.0677.Streptococcus mutans	PPI_A02BC	0.112273	1.14206e-07	0.000390624
HG3A.0713.Streptococcus gordonii	Drugs_acid_related_disorders_A02	0.111371	1.44284e-07	0.000466086
HG3A.1161.Oscillospiraceae sp.	Beta_blockers_selective_C07AB	0.110807	1.66886e-07	0.000510724
HG3A.0713.Streptococcus gordonii	PPI_Omeprazol_A02BC01	0.110514	1.79938e-07	0.000521381
HG3A.0579.Bifidobacterium dentium	PPI_A02BC	0.110337	1.88302e-07	0.000521381
HG3A.0705.Streptococcus oralis subsp. oralis	Drugs_peptic_ulcers_reflux_A02B	0.109997	2.05399e-07	0.000542869
HG3A.0559.Rothia mucilaginosa	Drugs_peptic_ulcers_reflux_A02B	0.106189	5.34341e-07	0.00135086
HG3A.0222.Clostridium disporicum	Antidepressants_N06A	-0.105365	6.54421e-07	0.0015855
HG3A.0770.Oscillospiraceae sp.	Nasal_topical_R01A	0.104634	7.82388e-07	0.00181971
HG3A.0770.Oscillospiraceae sp.	Corticosteroids_Nasal_R01AD	0.104319	8.44706e-07	0.00187124
HG3A.0579.Bifidobacterium dentium	PPI_Omeprazol_A02BC01	0.104202	8.68908e-07	0.00187124
HG3A.0559.Rothia mucilaginosa	PPI_A02BC	0.103955	9.22673e-07	0.00191606
HG3A.1231.Parvimonas micra	Drugs_peptic_ulcers_reflux_A02B	0.103161	1.11706e-06	0.00219404
HG3A.0559.Rothia mucilaginosa	Drugs_acid_related_disorders_A02	0.103033	1.152e-06	0.00219404
HG3A.1341.Limosilactobacillus vaginalis	Calcium_channel_blockers_C08	0.102969	1.16973e-06	0.00219404
HG3A.0053.Romboutsia timonensis	Metformin_ALL	-0.102526	1.30055e-06	0.00236318
HG3A.0053.Romboutsia timonensis	Antidepressants_N06A	-0.102273	1.38158e-06	0.00243435
HG3A.0770.Oscillospiraceae sp.	Nasal_preparations_R01	0.101178	1.79072e-06	0.00306245
HG3A.0053.Romboutsia timonensis	Antidepressants_SSRI_N06AB	-0.100632	2.03628e-06	0.0033829
HG3A.1341.Limosilactobacillus vaginalis	PPI_Omeprazol_A02BC01	0.0996604	2.5549e-06	0.00412659
HG3A.0680.Streptococcus anginosus	Drugs_peptic_ulcers_reflux_A02B	0.0995328	2.63179e-06	0.0041359
HG3A.0579.Bifidobacterium dentium	Drugs_peptic_ulcers_reflux_A02B	0.0993619	2.73822e-06	0.00418991
HG3A.1161.Oscillospiraceae sp.	Betablockers_C07	0.0989602	3.00484e-06	0.00445427
HG3A.1231.Parvimonas micra	Drugs_acid_related_disorders_A02	0.0988755	3.0642e-06	0.00445427
HG3A.0195.Escherichia coli	Metformin_ALL	0.0985911	3.27171e-06	0.00463993
HG3A.0705.Streptococcus oralis subsp. oralis	Drugs_acid_related_disorders_A02	0.0983017	3.49665e-06	0.00484086
HG3A.0357.Veillonella atypica	PPI_A02BC	0.0981959	3.58257e-06	0.00484446
HG3A.0680.Streptococcus anginosus	PPI_A02BC	0.0980823	3.67698e-06	0.00485913
HG3A.0770.Oscillospiraceae sp.	Corticosteroids_Nasal_Mometasone_R01AD09	0.0976874	4.02431e-06	0.00519995
HG3A.0677.Streptococcus mutans	PPI_Omeprazol_A02BC01	0.097574	4.12967e-06	0.00522008
HG3A.0433.Lachnospiraceae sp.	Antidepressants_SSRI_N06AB	-0.0970881	4.61193e-06	0.00570564
HG3A.1341.Limosilactobacillus vaginalis	ARBs_C09CA	0.0966316	5.11378e-06	0.00619471
HG3A.1161.Oscillospiraceae sp.	Metoprolol_ALL	0.0957758	6.19888e-06	0.00735591
HG3A.0998.Oscillospiraceae sp.	Corticosteroids_Nasal_Mometasone_R01AD09	0.0956409	6.38883e-06	0.00742969
HG3A.1341.Limosilactobacillus vaginalis	Drugs_peptic_ulcers_reflux_A02B	0.0954473	6.67127e-06	0.00748676
HG3A.0680.Streptococcus anginosus	Drugs_acid_related_disorders_A02	0.0954311	6.69542e-06	0.00748676
HG3A.0717.Eubacteriales sp.	Corticosteroids_Nasal_Mometasone_R01AD09	0.0953148	6.87131e-06	0.00753848
HG3A.0782.Saccharomyces cerevisiae	NSAID_and_Glucosamine_M01A	0.0947711	7.7541e-06	0.00834945
HG3A.0303.Erysipelotrichales sp.	Corticosteroids_Nasal_Mometasone_R01AD09	0.0942478	8.70538e-06	0.00920332
HG3A.0195.Escherichia coli	Antidiabetics_not_Insulins_A10B	0.0938743	9.45132e-06	0.00981351
HG3A.0026.Eubacteriales sp.	Metformin_ALL	-0.0934095	1.04653e-05	0.0106757
HG3A.1046.Klebsiella oxytoca	PPI_A02BC	0.0930736	1.12615e-05	0.0112898
HG3A.1279.Alloscardovia omnicolens	PPI_A02BC	0.0928075	1.19333e-05	0.0117606
HG3A.0053.Romboutsia timonensis	Antidiabetics_not_Insulins_A10B	-0.0918142	1.47937e-05	0.0142225
HG3A.0190.Eubacteriales sp.	Antidepressants_SSRI_N06AB	-0.0917505	1.49977e-05	0.0142225
HG3A.1046.Klebsiella oxytoca	Nasal_preparations_R01	0.0916989	1.51652e-05	0.0142225
HG3A.0093.Eubacteriales sp.	Antidepressants_SSRI_N06AB	-0.0911137	1.71918e-05	0.0158672
HG3A.0717.Eubacteriales sp.	Corticosteroids_Nasal_R01AD	0.0907429	1.86068e-05	0.0169048
HG3A.0053.Romboutsia timonensis	Antidiabetics_A10	-0.0904338	1.98703e-05	0.017775
HG3A.0705.Streptococcus oralis subsp. oralis	PPI_Omeprazol_A02BC01	0.0903524	2.02166e-05	0.0178108
HG3A.1231.Parvimonas micra	PPI_A02BC	0.0901431	2.11329e-05	0.0182171
HG3A.1341.Limosilactobacillus vaginalis	PPI_A02BC	0.0901049	2.13043e-05	0.0182171
HG3A.1046.Klebsiella oxytoca	Drugs_peptic_ulcers_reflux_A02B	0.0897444	2.29891e-05	0.0191939
HG3A.1341.Limosilactobacillus vaginalis	Drugs_acid_related_disorders_A02	0.0897202	2.31069e-05	0.0191939
HG3A.1296.Clostridium sp. BSD2780061688st1 H5	Nasal_preparations_R01	0.0894813	2.42976e-05	0.0196228
HG3A.1046.Klebsiella oxytoca	Drugs_acid_related_disorders_A02	0.0894812	2.42982e-05	0.0196228
HG3A.1341.Limosilactobacillus vaginalis	ARBs_ALL	0.0892621	2.54422e-05	0.019853
HG3A.0222.Clostridium disporicum	Antidepressants_SSRI_N06AB	-0.0892318	2.56041e-05	0.019853
HG3A.0303.Erysipelotrichales sp.	Nasal_topical_R01A	0.0892312	2.56075e-05	0.019853
HG3A.0990.Limosilactobacillus fermentum	PPI_A02BC	0.0889425	2.72022e-05	0.0208118
HG3A.0608.Clostridiaceae sp.	Calcium_channel_blockers_C08	0.0887635	2.82381e-05	0.0213238
HG3A.0131.Ruminococcus sp.	Inhalation_steroids_ALL	-0.0886177	2.91097e-05	0.0217002
HG3A.0227.Veillonella dispar	Drugs_peptic_ulcers_reflux_A02B	0.0882317	3.15411e-05	0.0231595
HG3A.1737.Scardovia wiggsiae	PPI_Omeprazol_A02BC01	0.0881826	3.1864e-05	0.0231595
HG3A.0579.Bifidobacterium dentium	Drugs_acid_related_disorders_A02	0.08803	3.28873e-05	0.0236082
HG3A.0990.Limosilactobacillus fermentum	Drugs_peptic_ulcers_reflux_A02B	0.0876048	3.59061e-05	0.0254609
HG3A.0131.Ruminococcus sp.	Budesonide_Inhalants_R03BA02	-0.087546	3.63443e-05	0.0254611
HG3A.0998.Oscillospiraceae sp.	Corticosteroids_Nasal_R01AD	0.0872165	3.8891e-05	0.0269209
HG3A.1512.Lachnospiraceae sp.	Mucolytics_comb_R05CB10	0.0869062	4.14445e-05	0.028351
HG3A.0709.Eubacteriales sp.	Corticosteroids_Nasal_R01AD	0.0868421	4.19912e-05	0.0283909
HG3A.1231.Parvimonas micra	PPI_Omeprazol_A02BC01	0.0867673	4.26381e-05	0.028449
HG3A.0680.Streptococcus anginosus	PPI_Omeprazol_A02BC01	0.0867075	4.3162e-05	0.028449
HG3A.0262.Bifidobacterium bifidum	Antidepressants_SSRI_N06AB	-0.0866642	4.35449e-05	0.028449
HG3A.0011.Clostridia sp.	Betamethasone_oral_H02AB01	0.0864831	4.51821e-05	0.0291907
HG3A.0303.Erysipelotrichales sp.	Corticosteroids_Nasal_R01AD	0.0863798	4.61418e-05	0.0294831
HG3A.0126.Ruminococcus sp.	Mucolytics_comb_R05CB10	-0.0860098	4.97415e-05	0.0314377
HG3A.0717.Eubacteriales sp.	Nasal_topical_R01A	0.0855931	5.41141e-05	0.0338335
HG3A.0093.Eubacteriales sp.	Antidepressants_N06A	-0.0853969	5.6296e-05	0.0348233
HG3A.0003.Anaerostipes hadrus	NSAID_M01AE	0.085195	5.86291e-05	0.0358847
HG3A.0053.Romboutsia timonensis	Sertraline_N06AB06	-0.0845112	6.72262e-05	0.0407181
HG3A.0238.Clostridiaceae sp.	Antidepressants_N06A	-0.0837307	7.84928e-05	0.047052
HG3A.1737.Scardovia wiggsiae	Drugs_peptic_ulcers_reflux_A02B	0.0833101	8.5283e-05	0.0505849
HG3A.0220.Veillonella parvula	Drugs_peptic_ulcers_reflux_A02B	0.0831965	8.72089e-05	0.0505849
HG3A.1046.Klebsiella oxytoca	Formoterol_budesonide_inhalants_R03AK07	0.0831674	8.77096e-05	0.0505849
HG3A.0158.Eubacteriales sp.	ARBs_C09CA	-0.0831583	8.78664e-05	0.0505849
HG3A.0729.Oscillospiraceae sp.	ASA_ALL	0.0830114	9.04366e-05	0.0515542
HG3A.1055.Eubacteriales sp.	NSAID_Naproxen_M01AE02	0.0828885	9.26418e-05	0.0522053
HG3A.1198.Lacticaseibacillus rhamnosus	Drugs_acid_related_disorders_A02	0.0828142	9.39991e-05	0.0522053
HG3A.0989.Parabacteroides gordonii	Agents_RAS_system_C09	0.0827994	9.42723e-05	0.0522053
HG3A.1737.Scardovia wiggsiae	PPI_A02BC	0.0827164	9.58161e-05	0.0525596
HG3A.0117.Streptococcus parasanguinis	Cough_Cold_preparations_R05	0.0825987	9.80453e-05	0.0526238
HG3A.1296.Clostridium sp. BSD2780061688st1 H5	Nasal_topical_R01A	0.082569	9.86142e-05	0.0526238
HG3A.0998.Oscillospiraceae sp.	Nasal_topical_R01A	0.0825453	9.90707e-05	0.0526238
HG3A.0990.Limosilactobacillus fermentum	Drugs_acid_related_disorders_A02	0.0825204	9.95532e-05	0.0526238
HG3A.0227.Veillonella dispar	PPI_A02BC	0.0822125	0.000105706	0.0553726
HG3A.1279.Alloscardovia omnicolens	PPI_Omeprazol_A02BC01	0.081781	0.000114935	0.0592736
HG3A.0234.Eubacteriales sp.	PPI_Omeprazol_A02BC01	-0.0817671	0.000115242	0.0592736
HG3A.0336.Lachnospiraceae sp.	Nasal_preparations_R01	0.0817239	0.000116211	0.0592736
HG3A.0815.Clostridia sp.	Drugs_peptic_ulcers_reflux_A02B	-0.0816761	0.000117288	0.059303
HG3A.0815.Clostridia sp.	PPI_A02BC	-0.0815658	0.000119814	0.0600576
HG3A.1198.Lacticaseibacillus rhamnosus	Drugs_peptic_ulcers_reflux_A02B	0.0815019	0.0001213	0.0602831
HG3A.0285.Enterocloster citroniae	ARBs_ALL	0.0814159	0.000123329	0.0605429
HG3A.0357.Veillonella atypica	Drugs_peptic_ulcers_reflux_A02B	0.0813917	0.000123905	0.0605429
HG3A.0709.Eubacteriales sp.	Nasal_topical_R01A	0.0809006	0.000136164	0.0659783
HG3A.0227.Veillonella dispar	Drugs_acid_related_disorders_A02	0.08079	0.00013908	0.0664398
HG3A.0137.Eubacteriales sp.	Other_analgetics_antipyretics_N02B	-0.0807779	0.000139402	0.0664398
HG3A.0905.Blautia producta	Cough_suppress_expectorants_R05F	0.0806282	0.00014345	0.066852
HG3A.0303.Erysipelotrichales sp.	Nasal_preparations_R01	0.0806232	0.000143586	0.066852
HG3A.0194.Intestinibacter sp.	Antidepressants_SSRI_N06AB	-0.0806185	0.000143716	0.066852
HG3A.1279.Alloscardovia omnicolens	Drugs_peptic_ulcers_reflux_A02B	0.0802703	0.000153578	0.0708725
HG3A.1737.Scardovia wiggsiae	Drugs_acid_related_disorders_A02	0.0801525	0.000157055	0.0719065
HG3A.0460.Anaerotruncus massiliensis	ARBs_C09CA	-0.0798613	0.000165976	0.0737628
HG3A.0211.Eubacteriales sp.	Nasal_topical_R01A	0.0798478	0.0001664	0.0737628
HG3A.0234.Eubacteriales sp.	PPI_A02BC	-0.0798409	0.000166615	0.0737628
HG3A.0559.Rothia mucilaginosa	Adrenergics_combinations_inhalants_R03AK	0.0798257	0.000167098	0.0737628
HG3A.0220.Veillonella parvula	PPI_A02BC	0.0798145	0.000167452	0.0737628
HG3A.0511.Eubacteriales sp.	Corticosteroids_Nasal_Mometasone_R01AD09	0.0791749	0.000188915	0.0825914
HG3A.0011.Clostridia sp.	Antihistamines_Oral_Desloratadine_R06AX27	0.078886	0.000199438	0.0860881
HG3A.0338.Eubacteriales sp.	Drugs_acid_related_disorders_A02	-0.0788678	0.000200118	0.0860881
HG3A.0455.Hungatella hathewayi	Adrenergics_Beta2_agonist_Inhalants_R03AC	0.0788094	0.000202316	0.0860881
HG3A.0131.Ruminococcus sp.	Terbutaline_inhalants_R03AC03	-0.0787957	0.000202835	0.0860881
HG3A.0458.Massilistercora timonensis	Nasal_topical_R01A	0.0785383	0.000212826	0.0896739
HG3A.0222.Clostridium disporicum	Beta_blockers_selective_C07AB	-0.0784582	0.00021603	0.0903689
HG3A.0137.Eubacteriales sp.	Paracetamol_ALL	-0.078275	0.000223524	0.0914302
HG3A.0018.Lachnospiraceae sp.	Calcium_channel_blockers_C08	-0.0782656	0.000223914	0.0914302
HG3A.0262.Bifidobacterium bifidum	Antidepressants_N06A	-0.0782495	0.000224587	0.0914302
HG3A.0886.Enterococcus faecium	Metformin_ALL	0.078243	0.000224857	0.0914302
HG3A.0458.Massilistercora timonensis	Nasal_preparations_R01	0.0781871	0.000227206	0.0917439
HG3A.0336.Lachnospiraceae sp.	Corticosteroids_Nasal_R01AD	0.0781224	0.000229953	0.0922127
HG3A.0336.Lachnospiraceae sp.	Nasal_topical_R01A	0.0779807	0.000236078	0.0938778
HG3A.0194.Intestinibacter sp.	Antidepressants_N06A	-0.077952	0.000237334	0.0938778
HG3A.0782.Saccharomyces cerevisiae	Terbutaline_inhalants_R03AC03	0.077857	0.000241549	0.0944559
HG3A.0026.Eubacteriales sp.	Antidiabetics_not_Insulins_A10B	-0.0778459	0.000242045	0.0944559
HG3A.0584.Eubacteriales sp.	Corticosteroids_Nasal_R01AD	0.0774667	0.000259596	0.10063
HG3A.0372.Oscillibacter sp.	Antidepressants_SSRI_N06AB	-0.0773944	0.000263077	0.101304
HG3A.0285.Enterocloster citroniae	ARBs_C09CA	0.0773099	0.000267201	0.102215
HG3A.0124.Anaerostipes hadrus	NSAID_Diclofenac_M01AB05	-0.0772554	0.000269888	0.102568
HG3A.0815.Clostridia sp.	Drugs_acid_related_disorders_A02	-0.0771702	0.000274149	0.103246
HG3A.0303.Erysipelotrichales sp.	Metformin_ALL	-0.0771139	0.000276995	0.103246
HG3A.0137.Eubacteriales sp.	Paracetamol_N02BE01	-0.0771138	0.000276998	0.103246
HG3A.0608.Clostridiaceae sp.	Amlodipine_C08CA01	0.0770144	0.000282095	0.104421
HG3A.0357.Veillonella atypica	Drugs_acid_related_disorders_A02	0.0769826	0.000283743	0.104421
HG3A.0342.Eubacteriales sp.	Antihistamines_Oral_Other_R06AX	-0.0769043	0.000287844	0.105264
HG3A.0815.Clostridia sp.	PPI_Omeprazol_A02BC01	-0.0768265	0.000291967	0.106105
HG3A.1279.Alloscardovia omnicolens	Drugs_acid_related_disorders_A02	0.0766706	0.000300401	0.108491
HG3A.0219.Eubacterium sp. AF16-48	Losartan_C09CA01	-0.0765445	0.000307391	0.108652
HG3A.0724.Clostridia sp.	Antihistamines_Oral_Desloratadine_R06AX27	-0.0765346	0.000307949	0.108652
HG3A.0559.Rothia mucilaginosa	PPI_Omeprazol_A02BC01	0.0765168	0.000308948	0.108652
HG3A.0571.Longicatena caecimuris	Antihistamines_Oral_Desloratadine_R06AX27	0.07651	0.000309332	0.108652
HG3A.0026.Eubacteriales sp.	Antidiabetics_A10	-0.076479	0.000311085	0.108652
HG3A.0608.Clostridiaceae sp.	Corticosteroids_Nasal_R01AD	0.0764188	0.000314512	0.108652
HG3A.0422.Lachnospiraceae sp.	Nasal_topical_R01A	0.0764063	0.000315226	0.108652
HG3A.0584.Eubacteriales sp.	Platelet_aggregation_inhibitors_B01AC	0.0763964	0.000315795	0.108652
HG3A.0528.Eubacteriales sp.	Atorvastatin_C10AA05	0.0763443	0.0003188	0.108795
HG3A.0262.Bifidobacterium bifidum	Levothyroxine_H03AA01	-0.0763245	0.000319953	0.108795
HG3A.0720.Eubacteriales sp.	Mucolytics_comb_R05CB10	0.0762259	0.000325735	0.110118
HG3A.0458.Massilistercora timonensis	Corticosteroids_Nasal_R01AD	0.0761506	0.000330219	0.110988
HG3A.1430.Eubacteriaceae sp.	Corticosteroids_Nasal_Mometasone_R01AD09	0.0761096	0.00033268	0.111172
HG3A.0876.Intestinimonas timonensis	Cough_Cold_preparations_R05	0.075997	0.00033954	0.112631
HG3A.0619.Blautia producta	Antidiabetics_not_Insulins_A10B	0.0759746	0.000340918	0.112631
HG3A.0422.Lachnospiraceae sp.	Corticosteroids_Nasal_R01AD	0.0759241	0.000344054	0.113025
HG3A.1046.Klebsiella oxytoca	Adrenergics_combinations_inhalants_R03AK	0.0758257	0.00035023	0.113878
HG3A.0910.Eubacteriales sp.	Cough_suppress_expectorants_R05F	0.0757716	0.000353671	0.113878
HG3A.0336.Lachnospiraceae sp.	Corticosteroids_Nasal_Mometasone_R01AD09	0.0757651	0.000354084	0.113878
HG3A.0679.Agathobaculum sp.	Amlodipine_C08CA01	0.0757417	0.000355585	0.113878
HG3A.0211.Eubacteriales sp.	Nasal_preparations_R01	0.0757283	0.000356443	0.113878
HG3A.0608.Clostridiaceae sp.	Nasal_preparations_R01	0.0755875	0.000365611	0.115809
HG3A.0511.Eubacteriales sp.	Nasal_topical_R01A	0.0755745	0.000366472	0.115809
HG3A.1046.Klebsiella oxytoca	Nasal_topical_R01A	0.0754488	0.000374856	0.117818
HG3A.0068.Eubacterium ramulus	Insulins_and_analouges_A10A	-0.0753327	0.000382763	0.119657
HG3A.0511.Eubacteriales sp.	Nasal_preparations_R01	0.0752514	0.000388398	0.120769
HG3A.0434.Eubacteriales sp.	Corticosteroids_Nasal_Mometasone_R01AD09	0.0751468	0.000395751	0.122401
HG3A.0158.Eubacteriales sp.	ARBs_ALL	-0.0750427	0.000403205	0.124046
HG3A.0093.Eubacteriales sp.	Sertraline_N06AB06	-0.0749715	0.000408372	0.124975
HG3A.0886.Enterococcus faecium	Antidiabetics_not_Insulins_A10B	0.0749138	0.000412608	0.125502
HG3A.0417.Sellimonas intestinalis	Antihistamines_Oral_Other_R06AX	0.0748551	0.00041696	0.125502
HG3A.0353.Eubacteriales sp.	Nasal_topical_R01A	0.0748454	0.000417681	0.125502
HG3A.0356.Negativibacillus massiliensis	Expectorants_excl_cough_supressants_R05C	0.0748314	0.00041873	0.125502
HG3A.1550.Bacteroides sp. HF-5092	Other_analgetics_antipyretics_N02B	0.074764	0.000423799	0.12637
HG3A.0211.Eubacteriales sp.	Corticosteroids_Nasal_R01AD	0.0747164	0.000427414	0.126798
HG3A.0375.Oscillospiraceae sp.	Drugs_obstructive_ariways_R03	-0.074637	0.000433504	0.127113
HG3A.0349.Eubacteriales sp.	ARBs_ALL	-0.0746276	0.000434237	0.127113
HG3A.0619.Blautia producta	Metformin_ALL	0.0745901	0.000437142	0.127113
HG3A.0220.Veillonella parvula	Drugs_acid_related_disorders_A02	0.0745891	0.000437221	0.127113
HG3A.0742.Enterococcus faecalis	Drugs_peptic_ulcers_reflux_A02B	0.07444	0.000448977	0.129882
HG3A.0498.Eubacteriales sp.	Sertraline_N06AB06	0.0743599	0.000455411	0.130736
HG3A.0238.Clostridiaceae sp.	Antidepressants_SSRI_N06AB	-0.0743474	0.000456425	0.130736
HG3A.0172.Lachnospiraceae sp.	Beta_blockers_selective_C07AB	-0.0742902	0.000461086	0.130813
HG3A.1021.Eubacteriales sp.	Expectorants_excl_cough_supressants_R05C	0.0742725	0.000462532	0.130813
HG3A.1161.Oscillospiraceae sp.	Agents_RAS_system_C09	0.0742614	0.000463445	0.130813
HG3A.0432.Eubacteriales sp.	Nasal_preparations_R01	-0.0742253	0.000466426	0.131018
HG3A.0998.Oscillospiraceae sp.	Nasal_preparations_R01	0.0741696	0.000471049	0.131681
HG3A.0068.Eubacterium ramulus	Antidiabetics_A10	-0.0740615	0.00048015	0.133583
HG3A.0989.Parabacteroides gordonii	ARBs_C09CA	0.0739994	0.000485455	0.133914
HG3A.0375.Oscillospiraceae sp.	Adrenergics_Inhalants_R03A	-0.0739853	0.000486665	0.133914
HG3A.0296.Eubacteriales sp.	Corticosteroids_Nasal_Mometasone_R01AD09	0.073967	0.00048825	0.133914
HG3A.0261.Ruminococcus sp. B05	Beta_blockers_selective_C07AB	-0.0738928	0.00049469	0.133927
HG3A.0990.Limosilactobacillus fermentum	Calcium_channel_blockers_C08	0.0738925	0.000494718	0.133927
HG3A.0118.Eubacteriales sp.	ARBs_C09CA	-0.0738869	0.000495206	0.133927
HG3A.0628.Eubacteriales sp.	NSAID_and_Glucosamine_M01A	0.0738457	0.000498821	0.13428
HG3A.0222.Clostridium disporicum	Sertraline_N06AB06	-0.0737959	0.000503226	0.134841
HG3A.0416.Blautia sp.	Losartan_C09CA01	0.073748	0.000507494	0.135361
HG3A.1366.Streptococcus sobrinus	Laxatives_A06A	0.0736848	0.000513178	0.136252
HG3A.0313.Erysipelatoclostridium sp.	Antidepressants_SSRI_N06AB	0.0736334	0.000517844	0.136866
HG3A.0370.[Clostridium] symbiosum	Antidiabetics_not_Insulins_A10B	0.0735645	0.000524163	0.137909
HG3A.0455.Hungatella hathewayi	Drugs_obstructive_ariways_R03	0.0733479	0.000544489	0.142576
HG3A.0584.Eubacteriales sp.	Nasal_topical_R01A	0.073302	0.000548891	0.142576
HG3A.0376.Eubacteriales sp.	Corticosteroids_Nasal_R01AD	0.073292	0.000549853	0.142576
HG3A.1046.Klebsiella oxytoca	Corticosteroids_Nasal_R01AD	0.0732728	0.000551708	0.142576
HG3A.0353.Eubacteriales sp.	Corticosteroids_Nasal_R01AD	0.0730488	0.000573773	0.147622
HG3A.0253.Pseudoflavonifractor sp. An184	Nasal_topical_R01A	0.0729682	0.000581906	0.149052
HG3A.0709.Eubacteriales sp.	Corticosteroids_Nasal_Mometasone_R01AD09	0.0729406	0.000584726	0.149052
HG3A.0608.Clostridiaceae sp.	Corticosteroids_Nasal_Mometasone_R01AD09	0.0729181	0.000587021	0.149052
HG3A.0584.Eubacteriales sp.	Nasal_preparations_R01	0.0728858	0.000590336	0.1492
HG3A.0528.Eubacteriales sp.	Statins_C10AA	0.0728626	0.000592734	0.1492
HG3A.0124.Anaerostipes hadrus	Metformin_ALL	-0.072749	0.000604586	0.150634
HG3A.0905.Blautia producta	Cough_mixture_Opium_derivate_R05FA02	0.0727417	0.000605359	0.150634
HG3A.0884.Lactobacillus gasseri	Metformin_ALL	0.072719	0.000607754	0.150634
HG3A.1538.Staphylococcus aureus	Drugs_peptic_ulcers_reflux_A02B	0.0727092	0.000608797	0.150634
HG3A.0234.Eubacteriales sp.	Drugs_peptic_ulcers_reflux_A02B	-0.072631	0.000617136	0.152051
HG3A.0303.Erysipelotrichales sp.	Antidiabetics_not_Insulins_A10B	-0.0725988	0.000620603	0.15226
HG3A.0455.Hungatella hathewayi	Adrenergics_Inhalants_R03A	0.0725449	0.000626439	0.152411
HG3A.0210.Oscillospiraceae sp.	Corticosteroids_Nasal_R01AD	-0.0725236	0.000628759	0.152411
HG3A.0989.Parabacteroides gordonii	ARBs_ALL	0.0725207	0.000629083	0.152411
HG3A.0742.Enterococcus faecalis	Drugs_acid_related_disorders_A02	0.0724874	0.000632725	0.152657
HG3A.0357.Veillonella atypica	PPI_Omeprazol_A02BC01	0.0724363	0.000638366	0.153382
HG3A.0173.Clostridium sp. AF34-13	PPI_Omeprazol_A02BC01	-0.0723615	0.000646706	0.154244
HG3A.0782.Saccharomyces cerevisiae	Adrenergics_Inhalants_R03A	0.0723565	0.000647259	0.154244
HG3A.0285.Enterocloster citroniae	Losartan_C09CA01	0.0722818	0.000655695	0.154659
HG3A.0227.Veillonella dispar	Antihistamines_Oral_Loratadine_R06AX13	0.0722818	0.000655696	0.154659
HG3A.0003.Anaerostipes hadrus	NSAID_Ibuprofen_M01AE01	0.0722678	0.00065728	0.154659
HG3A.0919.Ligilactobacillus salivarius	PPI_A02BC	0.0722471	0.00065964	0.154659
HG3A.0286.Oscillospiraceae sp.	Betablockers_C07	-0.0721693	0.000668587	0.156127
HG3A.0195.Escherichia coli	Antidiabetics_A10	0.0720957	0.000677146	0.157493
HG3A.0376.Eubacteriales sp.	Nasal_topical_R01A	0.0720132	0.000686863	0.158132
HG3A.0353.Eubacteriales sp.	Nasal_preparations_R01	0.0719871	0.000689966	0.158132
HG3A.0222.Clostridium disporicum	Metoprolol_ALL	-0.0719597	0.000693238	0.158132
HG3A.0909.Clostridia sp.	Amlodipine_C08CA01	0.0719451	0.000694977	0.158132
HG3A.0370.[Clostridium] symbiosum	Metformin_ALL	0.0719198	0.000698021	0.158132
HG3A.0433.Lachnospiraceae sp.	Antidepressants_N06A	-0.071919	0.000698123	0.158132
HG3A.0395.Lachnoclostridium sp. An138	Nasal_topical_R01A	0.0719123	0.00069893	0.158132
HG3A.0109.[Ruminococcus] lactaris	Levothyroxine_H03AA01	0.0718012	0.000712428	0.160561
HG3A.0376.Eubacteriales sp.	Nasal_preparations_R01	0.0717358	0.000720491	0.161507
HG3A.0460.Anaerotruncus massiliensis	ARBs_ALL	-0.0717222	0.000722178	0.161507
HG3A.0041.Odoribacter splanchnicus	Laxatives_A06A	0.0715604	0.000742548	0.165426
HG3A.0314.Mediterraneibacter glycyrrhizinilyticus	ARBs_C09CA	0.0714963	0.000750752	0.166172
HG3A.1430.Eubacteriaceae sp.	Nasal_topical_R01A	0.0714897	0.00075161	0.166172
HG3A.0625.Lachnospiraceae sp.	NSAID_Naproxen_M01AE02	0.0714544	0.000756167	0.166372
HG3A.1296.Clostridium sp. BSD2780061688st1 H5	Corticosteroids_Nasal_R01AD	0.0714384	0.000758241	0.166372
HG3A.0210.Oscillospiraceae sp.	Nasal_preparations_R01	-0.0712617	0.000781534	0.170413
HG3A.0698.Eubacteriales sp.	Diuretics_C03	0.0712473	0.000783462	0.170413
HG3A.0294.Hydrogeniiclostidium mannosilyticum	Metformin_ALL	-0.0712307	0.000785686	0.170413
HG3A.0490.Eubacteriales sp.	ACEi_ALL	0.0711773	0.0007929	0.170413
HG3A.0131.Ruminococcus sp.	Adrenergics_Beta2_agonist_Inhalants_R03AC	-0.0711705	0.000793811	0.170413
HG3A.0238.Clostridiaceae sp.	Drugs_acid_related_disorders_A02	-0.0711507	0.0007965	0.170413
HG3A.0608.Clostridiaceae sp.	Nasal_topical_R01A	0.0711458	0.000797172	0.170413
HG3A.0338.Eubacteriales sp.	Drugs_peptic_ulcers_reflux_A02B	-0.0710968	0.000803873	0.170928
HG3A.0919.Ligilactobacillus salivarius	Drugs_acid_related_disorders_A02	0.0710822	0.000805877	0.170928
HG3A.0611.Bacteroides sp.	ASA_ALL	0.0710639	0.000808399	0.170928
HG3A.0679.Agathobaculum sp.	Calcium_channel_blockers_C08	0.0710029	0.000816846	0.171542
HG3A.0176.Christensenella hongkongensis	Thiazides_ALL	0.0710004	0.000817203	0.171542
HG3A.1198.Lacticaseibacillus rhamnosus	PPI_A02BC	0.0708841	0.000833553	0.174345
HG3A.0005.Phocaeicola vulgatus	ASA_anticoag_B01AC06	0.0706944	0.000860878	0.179414
HG3A.1815.Rikenellaceae sp.	Amlodipine_C08CA01	0.0706724	0.000864094	0.179441
HG3A.0096.Ruminococcus sp. AM36-2AA	Mucolytics_comb_R05CB10	-0.0706346	0.000869651	0.179953
HG3A.0279.Parabacteroides goldsteinii	Atorvastatin_C10AA05	-0.0704899	0.000891256	0.183669
HG3A.0086.Dorea sp. AF24-7LB	Mucolytics_comb_R05CB10	-0.0704722	0.000893929	0.183669
HG3A.0164.Dialister invisus	Antihistamines_Oral_Other_R06AX	0.0704206	0.000901773	0.184253
HG3A.0245.Oscillibacter sp.	Inhalation_steroids_ALL	-0.0704119	0.000903106	0.184253
HG3A.1615.Lachnospiraceae sp.	Terbutaline_inhalants_R03AC03	0.0703657	0.000910184	0.185047
HG3A.0919.Ligilactobacillus salivarius	Drugs_peptic_ulcers_reflux_A02B	0.0703231	0.000916773	0.185737
HG3A.0146.Oscillospiraceae sp.	Corticosteroids_Nasal_R01AD	-0.0702795	0.000923551	0.186127
HG3A.0709.Eubacteriales sp.	Nasal_preparations_R01	0.0702619	0.000926297	0.186127
HG3A.0296.Eubacteriales sp.	Nasal_preparations_R01	0.0702491	0.000928298	0.186127
HG3A.1538.Staphylococcus aureus	PPI_A02BC	0.0702112	0.000934262	0.186679
HG3A.0434.Eubacteriales sp.	Corticosteroids_Nasal_R01AD	0.0701725	0.000940385	0.187259
HG3A.0774.Oscillospiraceae sp.	Simvastatin_C10AA01	0.0700953	0.000952716	0.188564
HG3A.1282.Escherichia marmotae	Insulins_and_analouges_A10A	0.0700908	0.000953427	0.188564
HG3A.0559.Rothia mucilaginosa	Lipid_lowerers_C10A	0.0700585	0.000958641	0.188953
HG3A.0017.Faecalibacterium prausnitzii	Antidiabetics_not_Insulins_A10B	-0.0700022	0.000967773	0.190109
HG3A.0975.Lachnospiraceae sp.	Paracetamol_ALL	0.0699677	0.000973406	0.190571
HG3A.0574.Tyzzerella nexilis	Agents_RAS_system_C09	0.0699409	0.000977799	0.190789
HG3A.0655.Lachnoclostridium sp.	Beta_blockers_selective_C07AB	0.0698262	0.00099684	0.193487
HG3A.0713.Streptococcus gordonii	Adrenergics_combinations_inhalants_R03AK	0.0698176	0.000998279	0.193487
HG3A.0597.Lactiplantibacillus plantarum subsp. plantarum	PPI_A02BC	0.0696256	0.00103097	0.199158
HG3A.0262.Bifidobacterium bifidum	Sertraline_N06AB06	-0.0695597	0.0010424	0.2007
HG3A.0909.Clostridia sp.	Platelet_aggregation_inhibitors_B01AC	0.0695253	0.00104842	0.200809
HG3A.0782.Saccharomyces cerevisiae	NSAID_M01AE	0.0695171	0.00104987	0.200809
HG3A.0124.Anaerostipes hadrus	NSAID_M01AB	-0.0694546	0.0010609	0.202253
HG3A.0230.Eubacteriales sp.	Nasal_topical_R01A	0.0693849	0.00107333	0.203341
HG3A.1430.Eubacteriaceae sp.	Corticosteroids_Nasal_R01AD	0.0693834	0.0010736	0.203341
HG3A.0212.Bacteroides eggerthii	NSAID_and_Glucosamine_M01A	-0.0693364	0.00108207	0.204279
HG3A.0717.Eubacteriales sp.	Nasal_preparations_R01	0.0692857	0.00109126	0.205347
HG3A.0219.Eubacterium sp. AF16-48	Beta_blockers_selective_C07AB	-0.069259	0.00109612	0.205597
HG3A.0919.Ligilactobacillus salivarius	Atorvastatin_C10AA05	0.0692263	0.00110213	0.205826
HG3A.0212.Bacteroides eggerthii	NSAID_M01AE	-0.0692114	0.00110486	0.205826
HG3A.0064.Alistipes communis	Drugs_obstructive_ariways_R03	-0.0691946	0.00110796	0.205826
HG3A.0658.Lachnoclostridium sp. An131	Nasal_topical_R01A	0.0691223	0.00112138	0.207309
HG3A.0263.Eubacteriales sp.	Agents_RAS_system_C09	-0.0691123	0.00112326	0.207309
HG3A.0347.Clostridium sp. AT4	Simvastatin_C10AA01	-0.0690942	0.00112664	0.207309
HG3A.0325.Eubacteriales sp.	Simvastatin_C10AA01	0.0690265	0.00113941	0.208998
HG3A.0117.Streptococcus parasanguinis	Expectorants_excl_cough_supressants_R05C	0.0689358	0.00115671	0.211273
HG3A.0677.Streptococcus mutans	NSAID_and_Glucosamine_M01A	0.0689235	0.00115908	0.211273
HG3A.0966.Oscillospiraceae sp.	ARBs_C09CA	-0.0688566	0.00117202	0.211633
HG3A.0253.Pseudoflavonifractor sp. An184	Corticosteroids_Nasal_R01AD	0.0688438	0.00117451	0.211633
HG3A.0146.Oscillospiraceae sp.	Nasal_preparations_R01	-0.0688411	0.00117504	0.211633
HG3A.0187.Intestinimonas butyriciproducens	Antidepressants_N06A	0.0688382	0.00117562	0.211633
HG3A.0429.Oscillospiraceae sp.	Nasal_topical_R01A	0.0688069	0.00118173	0.212076
HG3A.0347.Clostridium sp. AT4	Terbutaline_inhalants_R03AC03	0.0687517	0.00119259	0.213256
HG3A.0107.Eubacteriales sp.	Paracetamol_ALL	0.0687363	0.00119564	0.213256
HG3A.0805.Oscillospiraceae sp.	Corticosteroids_Nasal_Mometasone_R01AD09	0.0686962	0.00120361	0.214022
HG3A.0676.Anaerotignum lactatifermentans	PPI_A02BC	0.0686708	0.00120867	0.214158
HG3A.0274.Turicibacter sanguinis	Antidepressants_N06A	-0.0686555	0.00121174	0.214158
HG3A.1279.Alloscardovia omnicolens	ACEi_ALL	0.0686112	0.00122067	0.215081
HG3A.0511.Eubacteriales sp.	Corticosteroids_Nasal_R01AD	0.0685886	0.00122522	0.215232
HG3A.0498.Eubacteriales sp.	Antidepressants_N06A	0.0684718	0.00124911	0.218239
HG3A.0471.Clostridiaceae sp.	Phenylpropanolamine_R01BA01	0.0684683	0.00124985	0.218239
HG3A.0316.Eubacteriales sp.	Nasal_topical_R01A	0.0684351	0.00125671	0.218649
HG3A.0133.Eubacteriales sp.	NSAID_M01AB	-0.0684181	0.00126024	0.218649
HG3A.0007.Bacteroides uniformis	ASA_anticoag_B01AC06	0.0683906	0.00126597	0.218649
HG3A.0003.Anaerostipes hadrus	NSAID_and_Glucosamine_M01A	0.0683845	0.00126723	0.218649
HG3A.0007.Bacteroides uniformis	Platelet_aggregation_inhibitors_B01AC	0.0683561	0.00127319	0.219026
HG3A.1589.Solobacterium moorei	Drugs_peptic_ulcers_reflux_A02B	0.0683191	0.00128099	0.219433
HG3A.0536.Eubacteriales sp.	Antihistamines_Oral_Other_R06AX	0.0683091	0.0012831	0.219433
HG3A.0542.Acidaminococcales sp.	PPI_A02BC	0.0681307	0.00132132	0.224404
HG3A.0370.[Clostridium] symbiosum	Antidiabetics_A10	0.0681286	0.00132179	0.224404
HG3A.0185.Eubacteriales sp.	Antidiabetics_not_Insulins_A10B	-0.0681196	0.00132375	0.224404
HG3A.1304.Intestinimonas massiliensis	NSAID_M01AE	0.0680789	0.00133264	0.224599
HG3A.1203.Oscillospiraceae sp.	Budesonide_Inhalants_R03BA02	0.0680723	0.00133408	0.224599
HG3A.0096.Ruminococcus sp. AM36-2AA	Inhalation_steroids_ALL	-0.0680501	0.00133896	0.224599
HG3A.0395.Lachnoclostridium sp. An138	Corticosteroids_Nasal_R01AD	0.068017	0.00134624	0.224599
HG3A.0584.Eubacteriales sp.	ASA_anticoag_B01AC06	0.0680097	0.00134787	0.224599
HG3A.0222.Clostridium disporicum	Betablockers_C07	-0.0680087	0.00134808	0.224599
HG3A.0336.Lachnospiraceae sp.	Metformin_ALL	-0.0679765	0.00135523	0.225049
HG3A.0219.Eubacterium sp. AF16-48	ARBs_C09CA	-0.0679483	0.0013615	0.225049
HG3A.1074.Clostridia sp.	Antihistamines_Oral_Other_R06AX	-0.0679433	0.00136263	0.225049
HG3A.1588.Oscillospiraceae sp.	Cough_suppress_expectorants_R05F	0.0679271	0.00136625	0.225049
HG3A.0411.Eubacteriales sp.	Levothyroxine_H03AA01	0.067883	0.00137617	0.225782
HG3A.1055.Eubacteriales sp.	NSAID_and_Glucosamine_M01A	0.0678728	0.00137847	0.225782
HG3A.0004.Fusicatenibacter saccharivorans	NSAID_M01AE	0.0678269	0.00138886	0.226845
HG3A.0006.Dorea formicigenerans	ASA_anticoag_B01AC06	-0.0677953	0.00139607	0.227383
HG3A.0782.Saccharomyces cerevisiae	Drugs_obstructive_ariways_R03	0.0677291	0.00141128	0.228274
HG3A.0018.Lachnospiraceae sp.	Amlodipine_C08CA01	-0.067727	0.00141176	0.228274
HG3A.1538.Staphylococcus aureus	PPI_Omeprazol_A02BC01	0.0677203	0.00141332	0.228274
HG3A.0201.Holdemania sp. Marseille-P2844	Laxatives_A06A	-0.0676667	0.00142576	0.229646
HG3A.0020.Ruthenibacterium lactatiformans	Adrenergics_Beta2_agonist_Inhalants_R03AC	0.0676385	0.00143234	0.230069
HG3A.1588.Oscillospiraceae sp.	Corticosteroids_Nasal_R01AD	0.0675955	0.00144243	0.231052
HG3A.1341.Limosilactobacillus vaginalis	Insulins_and_analouges_A10A	0.0675399	0.0014556	0.231633
HG3A.1304.Intestinimonas massiliensis	NSAID_and_Glucosamine_M01A	0.0675152	0.00146146	0.231633
HG3A.0465.Lactobacillus delbrueckii subsp. bulgaricus	Thiazides_ALL	-0.0675031	0.00146436	0.231633
HG3A.1589.Solobacterium moorei	Drugs_acid_related_disorders_A02	0.0674985	0.00146544	0.231633
HG3A.0099.Lachnospira pectinoschiza	ASA_anticoag_B01AC06	-0.0674963	0.00146598	0.231633
HG3A.0194.Intestinibacter sp.	Metformin_ALL	-0.0674459	0.00147807	0.232903
HG3A.0432.Eubacteriales sp.	Nasal_topical_R01A	-0.0674295	0.00148203	0.232903
HG3A.0296.Eubacteriales sp.	Corticosteroids_Nasal_R01AD	0.0673724	0.00149587	0.234444
HG3A.1550.Bacteroides sp. HF-5092	Paracetamol_N02BE01	0.0673074	0.00151178	0.235323
HG3A.0548.Eubacteriales sp.	Corticosteroids_Nasal_Mometasone_R01AD09	0.0673001	0.00151359	0.235323
HG3A.0628.Eubacteriales sp.	NSAID_M01AB	0.0673	0.00151361	0.235323
HG3A.0411.Eubacteriales sp.	Adrenergics_Beta2_agonist_Inhalants_R03AC	0.0672627	0.00152282	0.235726
HG3A.0434.Eubacteriales sp.	Nasal_topical_R01A	0.0672566	0.00152432	0.235726
HG3A.0194.Intestinibacter sp.	Beta_blockers_selective_C07AB	-0.0672141	0.00153491	0.236527
HG3A.0172.Lachnospiraceae sp.	Betablockers_C07	-0.0672019	0.00153793	0.236527
HG3A.0349.Eubacteriales sp.	ARBs_C09CA	-0.0671702	0.00154588	0.236527
HG3A.0917.Eubacteriales sp.	Phenylpropanolamine_R01BA01	0.0671618	0.001548	0.236527
HG3A.0296.Eubacteriales sp.	Nasal_topical_R01A	0.0671267	0.00155684	0.236527
HG3A.0658.Lachnoclostridium sp. An131	Corticosteroids_Nasal_Mometasone_R01AD09	0.0671164	0.00155944	0.236527
HG3A.0115.Intestinibacter bartlettii	Antidepressants_SSRI_N06AB	-0.0671119	0.00156058	0.236527
HG3A.0210.Oscillospiraceae sp.	Corticosteroids_Nasal_Mometasone_R01AD09	-0.0671037	0.00156266	0.236527
HG3A.0140.Clostridia sp.	ARBs_C09CA	-0.0670901	0.00156611	0.236527
HG3A.0215.Eubacteriales sp.	Antidepressants_SSRI_N06AB	0.0670396	0.00157898	0.237613
HG3A.0234.Eubacteriales sp.	Drugs_acid_related_disorders_A02	-0.0670299	0.00158147	0.237613
HG3A.0157.Blautia sp. AF19-10LB	ACEi_ALL	-0.0669855	0.00159289	0.238431
HG3A.0185.Eubacteriales sp.	Antidiabetics_A10	-0.0669673	0.0015976	0.238431
HG3A.0429.Oscillospiraceae sp.	Corticosteroids_Nasal_R01AD	0.066961	0.00159922	0.238431
HG3A.0288.Eubacteriales sp.	Drugs_acid_related_disorders_A02	-0.0669243	0.00160875	0.238661
HG3A.0219.Eubacterium sp. AF16-48	ARBs_ALL	-0.0669235	0.00160897	0.238661
HG3A.0475.Oscillospiraceae sp.	PPI_A02BC	-0.0668954	0.0016163	0.239138
HG3A.0317.Eubacteriales sp.	Nasal_topical_R01A	0.0668663	0.00162392	0.239655
HG3A.0628.Eubacteriales sp.	Platelet_aggregation_inhibitors_B01AC	-0.066844	0.0016298	0.239914
HG3A.0194.Intestinibacter sp.	Sertraline_N06AB06	-0.0667651	0.00165072	0.24238
HG3A.0303.Erysipelotrichales sp.	Antidiabetics_A10	-0.0667152	0.00166408	0.243726
HG3A.1538.Staphylococcus aureus	Drugs_acid_related_disorders_A02	0.066692	0.00167031	0.243861
HG3A.0371.Eubacteriales sp.	Antidepressants_SSRI_N06AB	-0.0666756	0.00167475	0.243861
HG3A.0207.Oscillospiraceae sp.	Antihistamines_Oral_R06A	-0.0666622	0.00167837	0.243861
HG3A.0007.Bacteroides uniformis	Atorvastatin_C10AA05	0.0666496	0.00168177	0.243861
HG3A.0005.Phocaeicola vulgatus	Platelet_aggregation_inhibitors_B01AC	0.0666047	0.00169399	0.245022
HG3A.0602.Eubacteriales sp.	Antidepressants_N06A	0.0665806	0.00170059	0.245227
HG3A.0310.Streptococcus australis	Atorvastatin_C10AA05	-0.066566	0.00170459	0.245227
HG3A.0124.Anaerostipes hadrus	Amlodipine_C08CA01	-0.0665515	0.0017086	0.245227
HG3A.0210.Oscillospiraceae sp.	Nasal_topical_R01A	-0.0665381	0.00171228	0.245227
HG3A.0619.Blautia producta	Antidiabetics_A10	0.0665129	0.00171923	0.245562
HG3A.0364.Eubacteriales sp.	Agents_RAS_system_C09	-0.0664643	0.00173274	0.245562
HG3A.1182.Eubacterium callanderi	Antidiabetics_A10	0.0664641	0.00173279	0.245562
HG3A.1182.Eubacterium callanderi	Insulins_and_analouges_A10A	0.066463	0.00173311	0.245562
HG3A.0528.Eubacteriales sp.	Lipid_lowerers_C10A	0.0664222	0.00174452	0.245562
HG3A.0133.Eubacteriales sp.	NSAID_Diclofenac_M01AB05	-0.066399	0.00175103	0.245562
HG3A.0131.Ruminococcus sp.	Adrenergics_Inhalants_R03A	-0.0663808	0.00175617	0.245562
HG3A.1046.Klebsiella oxytoca	PPI_Omeprazol_A02BC01	0.0663702	0.00175917	0.245562
HG3A.0398.Firmicutes sp.	ARBs_ALL	-0.0663609	0.00176178	0.245562
HG3A.0338.Eubacteriales sp.	PPI_A02BC	-0.06636	0.00176204	0.245562
HG3A.0288.Eubacteriales sp.	Drugs_peptic_ulcers_reflux_A02B	-0.0663375	0.00176843	0.245562
HG3A.0202.Eubacteriales sp.	PPI_Omeprazol_A02BC01	-0.0663363	0.00176877	0.245562
HG3A.0658.Lachnoclostridium sp. An131	Corticosteroids_Nasal_R01AD	0.0663337	0.00176952	0.245562
HG3A.1512.Lachnospiraceae sp.	Expectorants_excl_cough_supressants_R05C	0.0662973	0.00177988	0.245845
HG3A.1132.Bacteroides sp.	Paracetamol_ALL	-0.0662968	0.00178002	0.245845
HG3A.0018.Lachnospiraceae sp.	Insulins_and_analouges_A10A	-0.0662468	0.00179437	0.24724
HG3A.0071.Streptococcus salivarius	Expectorants_excl_cough_supressants_R05C	0.0662067	0.00180595	0.248248
HG3A.0092.Eubacteriales sp.	ARBs_C09CA	-0.0661717	0.0018161	0.248479
HG3A.0093.Eubacteriales sp.	Budesonide_Inhalants_R03BA02	0.0661581	0.00182008	0.248479
HG3A.0655.Lachnoclostridium sp.	Levothyroxine_H03AA01	0.0661455	0.00182377	0.248479
HG3A.0909.Clostridia sp.	Calcium_channel_blockers_C08	0.0661422	0.00182473	0.248479
HG3A.0422.Lachnospiraceae sp.	Nasal_preparations_R01	0.0660944	0.00183874	0.249802
HG3A.0076.Clostridium sp. AF37-5	Losartan_C09CA01	-0.0660097	0.00186384	0.25241
HG3A.0760.Eubacteriales sp.	ASA_ALL	0.0659901	0.00186969	0.25241
HG3A.0475.Oscillospiraceae sp.	Drugs_acid_related_disorders_A02	-0.0659859	0.00187096	0.25241
HG3A.0613.Eubacteriales sp.	Antidepressants_SSRI_N06AB	0.0659662	0.00187686	0.252621
HG3A.0372.Oscillibacter sp.	Nasal_preparations_R01	0.0659199	0.00189081	0.25391
HG3A.0070.Faecalibacterium sp. OF04-11AC	Thiazides_ALL	-0.0658653	0.00190736	0.255373
HG3A.0584.Eubacteriales sp.	ASA_ALL	0.0658177	0.0019219	0.255373
HG3A.0676.Anaerotignum lactatifermentans	Drugs_peptic_ulcers_reflux_A02B	0.0657981	0.00192792	0.255373
HG3A.0460.Anaerotruncus massiliensis	Agents_RAS_system_C09	-0.0657957	0.00192865	0.255373
HG3A.0495.Flavonifractor sp. An10	Nasal_preparations_R01	0.0657913	0.00193001	0.255373
HG3A.0307.Anaerotruncus colihominis	Betablockers_C07	0.0657908	0.00193016	0.255373
HG3A.0620.Bacteria sp.	Budesonide_Inhalants_R03BA02	0.0657834	0.00193244	0.255373
HG3A.0316.Eubacteriales sp.	Corticosteroids_Nasal_R01AD	0.0657271	0.00194985	0.256779
HG3A.0563.Eubacteriales sp.	Corticosteroids_Nasal_Mometasone_R01AD09	0.0657106	0.00195499	0.256779
HG3A.1198.Lacticaseibacillus rhamnosus	PPI_Omeprazol_A02BC01	0.0657063	0.00195634	0.256779
HG3A.0676.Anaerotignum lactatifermentans	PPI_Omeprazol_A02BC01	0.0656836	0.00196344	0.257131
HG3A.0371.Eubacteriales sp.	Sertraline_N06AB06	-0.0656628	0.00196994	0.257403
HG3A.0869.Rubneribacter badeniensis	Mucolytics_comb_R05CB10	0.0656211	0.00198306	0.258533
HG3A.0878.Eubacteriales sp.	NSAID_Diclofenac_M01AB05	0.0656071	0.00198748	0.258533
HG3A.0251.Eubacterium sp. AM49-13BH	Paracetamol_ALL	-0.0655319	0.00201141	0.261061
HG3A.0876.Intestinimonas timonensis	Mucolytics_comb_R05CB10	0.0655115	0.00201795	0.261326
HG3A.0254.Eubacteriales sp.	Laxatives_A06A	0.0654668	0.00203232	0.261721
HG3A.0050.Clostridium sp.	Insulins_and_analouges_A10A	-0.0654635	0.00203337	0.261721
HG3A.0238.Clostridiaceae sp.	Drugs_peptic_ulcers_reflux_A02B	-0.06546	0.0020345	0.261721
HG3A.0884.Lactobacillus gasseri	Antidiabetics_A10	0.0654332	0.0020432	0.261831
HG3A.0884.Lactobacillus gasseri	Antidiabetics_not_Insulins_A10B	0.0654072	0.00205162	0.261831
HG3A.0245.Oscillibacter sp.	Nasal_topical_R01A	-0.0654046	0.00205249	0.261831
HG3A.0571.Longicatena caecimuris	Antihistamines_Oral_R06A	0.0653958	0.00205535	0.261831
HG3A.0869.Rubneribacter badeniensis	Corticosteroids_Nasal_R01AD	0.0653881	0.00205787	0.261831
HG3A.0429.Oscillospiraceae sp.	Nasal_preparations_R01	0.0653113	0.00208307	0.263968
HG3A.0263.Eubacteriales sp.	ARBs_ALL	-0.0653093	0.00208374	0.263968
HG3A.0316.Eubacteriales sp.	Nasal_preparations_R01	0.0652803	0.00209333	0.264606
HG3A.0187.Intestinimonas butyriciproducens	Simvastatin_C10AA01	-0.0652267	0.00211118	0.265907
HG3A.0068.Eubacterium ramulus	Paracetamol_ALL	0.0652018	0.00211953	0.265907
HG3A.0124.Anaerostipes hadrus	Antidiabetics_not_Insulins_A10B	-0.0651975	0.00212097	0.265907
HG3A.0375.Oscillospiraceae sp.	Betablockers_C07	-0.065183	0.00212582	0.265907
HG3A.0187.Intestinimonas butyriciproducens	ACEi_ALL	-0.0651811	0.00212648	0.265907
HG3A.0228.Sutterella sp. KLE1602	Adrenergics_Beta2_agonist_Inhalants_R03AC	-0.0651435	0.00213915	0.266916
HG3A.0140.Clostridia sp.	ARBs_ALL	-0.0651296	0.00214388	0.266933
HG3A.0314.Mediterraneibacter glycyrrhizinilyticus	Agents_RAS_system_C09	0.0651143	0.00214907	0.267009
HG3A.0357.Veillonella atypica	Antihistamines_Oral_Loratadine_R06AX13	0.0650857	0.0021588	0.267646
HG3A.0053.Romboutsia timonensis	ASA_ALL	-0.0650708	0.00216388	0.267704
HG3A.0022.Coprobacillus sp.	Insulins_and_analouges_A10A	-0.0650291	0.00217817	0.26815
HG3A.0115.Intestinibacter bartlettii	Metformin_ALL	-0.0650155	0.00218285	0.26815
HG3A.0138.Eubacteriales sp.	Simvastatin_C10AA01	-0.0650151	0.00218299	0.26815
HG3A.0209.Eubacteriales sp.	Drugs_acid_related_disorders_A02	-0.0650066	0.00218593	0.26815
HG3A.0356.Negativibacillus massiliensis	Levothyroxine_H03AA01	0.0649902	0.00219161	0.268203
HG3A.0086.Dorea sp. AF24-7LB	Calcium_channel_blockers_C08	-0.0649787	0.00219559	0.268203
HG3A.0584.Eubacteriales sp.	Corticosteroids_Nasal_Mometasone_R01AD09	0.0649475	0.00220643	0.268962
HG3A.0117.Streptococcus parasanguinis	Nasal_preparations_R01	0.0649165	0.00221723	0.269713
HG3A.1233.Eubacteriales sp.	Cough_Cold_preparations_R05	0.0648834	0.00222884	0.270248
HG3A.0537.Eubacteriales sp.	Antidepressants_SSRI_N06AB	-0.0648774	0.00223092	0.270248
HG3A.0603.Clostridium sp. SN20	Insulins_and_analouges_A10A	-0.0648332	0.00224652	0.271572
HG3A.0611.Bacteroides sp.	ASA_anticoag_B01AC06	0.0647571	0.00227359	0.274004
HG3A.0238.Clostridiaceae sp.	Sertraline_N06AB06	-0.0647437	0.0022784	0.274004
HG3A.1284.Candidatus Borkfalkiales sp.	Corticosteroids_Nasal_R01AD	0.0647277	0.00228414	0.274004
HG3A.0628.Eubacteriales sp.	ASA_anticoag_B01AC06	-0.0647133	0.00228932	0.274004
HG3A.0314.Mediterraneibacter glycyrrhizinilyticus	ARBs_ALL	0.0646935	0.00229645	0.274004
HG3A.0425.Eisenbergiella massiliensis	Drugs_obstructive_ariways_R03	0.0646823	0.00230051	0.274004
HG3A.0317.Eubacteriales sp.	Budesonide_Inhalants_R03BA02	0.0646712	0.00230453	0.274004
HG3A.0312.Eubacteriales sp.	Corticosteroids_Nasal_Mometasone_R01AD09	-0.0646493	0.00231248	0.274004
HG3A.0432.Eubacteriales sp.	Corticosteroids_Nasal_R01AD	-0.0646478	0.00231301	0.274004
HG3A.0919.Ligilactobacillus salivarius	Statins_C10AA	0.0646457	0.00231376	0.274004
[truncated: 57,655 more rows]

## Sheet: S4
Supplementary Table 4: Partial Spearman's rank correlation between medications and species, adjusted for age and sex, BMI and Shannon index (Model 3), in the subset of the study population with data on fiber intake and leisure time physical activity.
[truncated: 58,147 more rows]

[truncated: 29 more sheets: S5, S6, S7, S8, S9, S10, S11, S12, S13, S14, S15, S16, S17, S18, S19, S20, S21, S22, S23, S24 …]
