# Supplementary material for: New connections of medication use and polypharmacy with the gut microbiota composition and functional potential in a large population
Source: Sci Rep. 2024 Oct 10;14:23723. doi: 10.1038/s41598-024-71571-4 (PMC11467196; doi:10.1038/s41598-024-71571-4)
Supplement: Supplementary file 3 — Supplementary Tables. [file 41598_2024_71571_MOESM3_ESM.xlsx]

## Sheet: Read me
Supplementary tables 34-48, overview	N	Number of nominally significant correlations (p<0,05)	Number of significant correlations (p_FDR<0,05)
Medications - GMM
Supplementary table 34: Partial Spearman's rank correlation between medications and GMM, adjusted for age and sex (Model 1).	2223	701	22
Supplementary table 35: Partial Spearman's rank correlation between medications and GMM, adjusted for age, sex and BMI (Model 2).	2223	653	11
Supplementary table 36: Partial Spearman's rank correlation between medications and GMM, adjusted for age, sex, BMI and shannon index (Model 3, main model)	2223	533	7
Supplementary table 37: Partial Spearman's rank correlation between medications and GMM, adjusted for age and sex, BMI and Shannon index (Model 3), in the subset of the study population with data on fiber intake and leisure time physical activity.	1475	390	3
Supplementary table 38: Partial Spearman's rank correlation between medications and GMM, adjusted for age and sex, BMI, Shannon index, physical activity and fibre intake (Model 4)	1475	383	0
Supplementary table 39: Sensitivity analysis 1. Partial Spearman's rank correlation between medications and GMM, adjusted for age and sex, BMI and Shannon index (Model 3), excluding 262 participants self reporting antibiotic use last 6 month and 364 with missing data.	1597	338	0
Supplementary table 40: Sensitivity analysis 2. Partial Spearman's rank correlation between medications and GMM, adjusted for age and sex, BMI and Shannon index (Model 3), excluding 417 participants with antibiotic use last 12 month based on self reporting (latest week) or missing data in questionaire and medication prescription registry.	1806	514	6
Supplementary table 41: Sensitivity analysis 3. Partial Spearman's rank correlation between medications and GMM, adjusted for age and sex, BMI and Shannon index (Model 3), excluding 76 participants with polypharmacy and 258 with missing data.	1889	394	0
Polypharmacy - GMM
Supplementary table 42: Partial Spearman's rank correlation between polypharmacy and GMM, adjusted for age and sex (Model 1).	2223	29	11
Supplementary table 43: Partial Spearman's rank correlation between polypharmacy and GMM, adjusted for age, sex and BMI (Model 2).	2223	28	12
Supplementary table 44: Partial Spearman's rank correlation between polypharmacy and GMM, adjusted for age, sex, BMI and shannon index (Model 3, main model).	2223	22	13
Supplementary table 45: Partial Spearman's rank correlation between polypharmacy and GMM, adjusted for age, sex, BMI and shannon index (Model 3), in the subset of the study population with data on fiber intake and leisure time physical activity.	1475	8	0
Supplementary table 46: Partial Spearman's rank correlation between polypharmacy and GMM, adjusted for age, sex, BMI and shannon index, leisure time physical activity and fiber intake (Model 4).	1475	8	0
Supplementary table 47: Sensitivity analysis 1. Partial Spearman's rank correlation between polypharmacy and GMM, adjusted for age and sex, BMI and Shannon index (Model 3), excluding 262 participants self reporting antibiotic use last 6 month and 364 with missing data.	1597	6	0
Supplementary table 48: Sensitivity analysis 2. Partial Spearman's rank correlation between polypharmacy and GMM, adjusted for age and sex, BMI and Shannon index (Model 3), excluding 417 participants with antibiotic use last 12 month based on self reporting (latest week) or missing data in questionaire and drug prescription registry.	1806	5	0
Models for comparison: main models, the sensitivity analyses and the further adjusted models (fiber intake, physical activity)
Supplementary table 49: Comparison of the results of Partial Spearman's rank correlations between medications and GMM, in the main model, the models for the sensitivity analyses for antibiotic usage and polypharmacy, and the model further adjusted for fiber intake and physical activity.
Supplementary table 50: Comparison of the results of Partial Spearman's rank correlations between polypharmacy and GMM, in the main model, the models for sensitivity analyses for antibiotic usage, and the model further adjusted for fiber intake and physical activity.

## Sheet: S34
	Supplementary table 34: Partial Spearman's rank correlation between medications and gut metabolic modules (GMM), adjusted for age and sex (Model 1).
model	GMM	GMM description	Medication	rho	p	p_fdr
d_gmm_m1	MF0079	lactate consumption I	Antidiabetics_not_Insulins_A10B	0.0952958	6.83488e-06	0.0273366
d_gmm_m1	MF0079	lactate consumption I	Metformin_ALL	0.0945637	8.04253e-06	0.0273366
d_gmm_m1	MF0076	4-aminobutyrate degradation	Paracetamol_ALL	-0.0918181	1.46505e-05	0.02851
d_gmm_m1	MF0022	galacturonate degradation I	Corticosteroids_oral_H02A	0.0911874	1.67755e-05	0.02851
d_gmm_m1	MF0022	galacturonate degradation I	Glucocorticoids_oral_H02AB	0.0881887	3.15636e-05	0.0393479
d_gmm_m1	MF0021	xylose degradation	Antidiabetics_not_Insulins_A10B	0.0874773	3.65647e-05	0.0393479
d_gmm_m1	MF0058	lysine degradation II	Antidiabetics_not_Insulins_A10B	0.0868247	4.18061e-05	0.0393479
d_gmm_m1	MF0052	arginine degradation II	Metformin_ALL	0.0863237	4.63053e-05	0.0393479
d_gmm_m1	MF0008	maltose degradation	ASA_anticoag_B01AC06	0.0855646	5.40052e-05	0.0407919
d_gmm_m1	MF0012	trehalose degradation	Antidiabetics_A10	0.0838777	7.56759e-05	0.0440952
d_gmm_m1	MF0052	arginine degradation II	Antidiabetics_A10	0.083661	7.89938e-05	0.0440952
d_gmm_m1	MF0058	lysine degradation II	Metformin_ALL	0.0829229	9.1351e-05	0.0440952
d_gmm_m1	MF0052	arginine degradation II	Antidiabetics_not_Insulins_A10B	0.08285	9.26649e-05	0.0440952
d_gmm_m1	MF0012	trehalose degradation	Antidiabetics_not_Insulins_A10B	0.0826244	9.6848e-05	0.0440952
d_gmm_m1	MF0079	lactate consumption I	Antidiabetics_A10	0.0823599	0.000101981	0.0440952
d_gmm_m1	MF0031	glutamate degradation II	ASA_anticoag_B01AC06	0.0821388	0.000106464	0.0440952
d_gmm_m1	MF0021	xylose degradation	Metformin_ALL	0.081958	0.00011027	0.0440952
d_gmm_m1	MF0022	galacturonate degradation I	Betamethasone_oral_H02AB01	0.0815436	0.00011948	0.0451236
d_gmm_m1	MF0008	maltose degradation	Platelet_aggregation_inhibitors_B01AC	0.0811752	0.000128273	0.0458946
d_gmm_m1	MF0081	methanol conversion	Betamethasone_oral_H02AB01	-0.0806194	0.0001427	0.0463599
d_gmm_m1	MF0076	4-aminobutyrate degradation	Paracetamol_N02BE01	-0.0805057	0.000145832	0.0463599
d_gmm_m1	MF0056	histidine degradation	ASA_anticoag_B01AC06	0.0803569	0.000150032	0.0463599
d_gmm_m1	MF0021	xylose degradation	Antidiabetics_A10	0.0796824	0.000170527	0.050402
d_gmm_m1	MF0081	methanol conversion	Metoprolol_ALL	-0.0792948	0.00018347	0.0519545
d_gmm_m1	MF0031	glutamate degradation II	Platelet_aggregation_inhibitors_B01AC	0.0789337	0.000196352	0.0519545
d_gmm_m1	MF0070	pentose phosphate pathway (oxidative phase)	Metoprolol_ALL	0.0786977	0.000205227	0.0519545
d_gmm_m1	MF0059	anaerobic fatty acid beta-oxidation	Antidiabetics_not_Insulins_A10B	0.0786685	0.000206351	0.0519545
d_gmm_m1	MF0085	urea degradation	ACEi_ALL	0.0777238	0.000245978	0.0597199
d_gmm_m1	MF0032	glutamate degradation III	Betamethasone_oral_H02AB01	-0.0772144	0.0002702	0.0633387
d_gmm_m1	MF0091	ethanol production II	Adrenergics_Inhalants_R03A	0.0762789	0.000320611	0.0710238
d_gmm_m1	MF0022	galacturonate degradation I	Drugs_peptic_ulcers_reflux_A02B	0.0762231	0.00032388	0.0710238
d_gmm_m1	MF0012	trehalose degradation	Metformin_ALL	0.0750147	0.000402787	0.081725
d_gmm_m1	MF0056	histidine degradation	Platelet_aggregation_inhibitors_B01AC	0.0749335	0.000408691	0.081725
d_gmm_m1	MF0099	methanogenesis - methyl-coM	Adrenergics_Beta2_agonist_Inhalants_R03AC	-0.0749327	0.000408745	0.081725
d_gmm_m1	MF0042	asparagine degradation	Metformin_ALL	0.0739623	0.000485783	0.0936605
d_gmm_m1	MF0068	glycolysis (pay-off phase)	Levothyroxine_H03AA01	-0.0736399	0.000514246	0.0936605
d_gmm_m1	MF0091	ethanol production II	Drugs_obstructive_ariways_R03	0.0736339	0.000514784	0.0936605
d_gmm_m1	MF0042	asparagine degradation	ASA_anticoag_B01AC06	0.073538	0.000523551	0.0936605
d_gmm_m1	MF0052	arginine degradation II	Insulins_and_analouges_A10A	0.0733426	0.000541851	0.0944488
d_gmm_m1	MF0061	glycerol degradation II	Levothyroxine_H03AA01	-0.0730661	0.000568765	0.0966615
d_gmm_m1	MF0059	anaerobic fatty acid beta-oxidation	Metformin_ALL	0.0728879	0.00058676	0.0972877
d_gmm_m1	MF0081	methanol conversion	Beta_blockers_selective_C07AB	-0.0726024	0.000616696	0.0998167
d_gmm_m1	MF0032	glutamate degradation III	Corticosteroids_oral_H02A	-0.0722177	0.000659288	0.102745
d_gmm_m1	MF0053	arginine degradation III	Cough_Cold_preparations_R05	0.0721678	0.000665015	0.102745
d_gmm_m1	MF0102	sulfate reduction (dissimilatory)	Levothyroxine_H03AA01	-0.0719302	0.000692891	0.10465
d_gmm_m1	MF0014	arabinose degradation	Corticosteroids_oral_H02A	0.0715652	0.00073784	0.10465
d_gmm_m1	MF0070	pentose phosphate pathway (oxidative phase)	Antidiabetics_not_Insulins_A10B	0.0714567	0.000751713	0.10465
d_gmm_m1	MF0027	tyrosine degradation II	Drugs_peptic_ulcers_reflux_A02B	0.0714397	0.000753907	0.10465
d_gmm_m1	MF0070	pentose phosphate pathway (oxidative phase)	Metformin_ALL	0.0714366	0.000754318	0.10465
d_gmm_m1	MF0099	methanogenesis - methyl-coM	Drugs_obstructive_ariways_R03	-0.0710666	0.000803619	0.10926
d_gmm_m1	MF0082	putrescine degradation	Metformin_ALL	0.0707081	0.000854243	0.112495
d_gmm_m1	MF0053	arginine degradation III	Thiazides_ALL	0.0706651	0.000860507	0.112495
d_gmm_m1	MF0101	nitrate reduction (dissimilatory)	Atorvastatin_C10AA05	0.0704339	0.000894934	0.112897
d_gmm_m1	MF0014	arabinose degradation	Glucocorticoids_oral_H02AB	0.0704216	0.000896803	0.112897
d_gmm_m1	MF0032	glutamate degradation III	Glucocorticoids_oral_H02AB	-0.0702298	0.000926376	0.114493
d_gmm_m1	MF0039	methionine degradation II	Beta_blockers_selective_C07AB	-0.0701235	0.000943163	0.114493
d_gmm_m1	MF0022	galacturonate degradation I	Drugs_acid_related_disorders_A02	0.0700177	0.000960147	0.11451
d_gmm_m1	MF0084	succinate conversion to propionate	Antidiabetics_A10	0.0692226	0.00109708	0.126568
d_gmm_m1	MF0096	succinate production	Lipid_lowerers_C10A	0.0691712	0.00110653	0.126568
d_gmm_m1	MF0070	pentose phosphate pathway (oxidative phase)	ASA_anticoag_B01AC06	0.0690767	0.00112409	0.126568
d_gmm_m1	MF0022	galacturonate degradation I	PPI_A02BC	0.0688924	0.00115909	0.126568
d_gmm_m1	MF0101	nitrate reduction (dissimilatory)	Metformin_ALL	0.0687974	0.00117752	0.126568
d_gmm_m1	MF0043	cysteine biosynthesis/homocysteine degradation	Beta_blockers_selective_C07AB	-0.0686728	0.00120212	0.126568
d_gmm_m1	MF0039	methionine degradation II	Betablockers_C07	-0.0685308	0.00123071	0.126568
d_gmm_m1	MF0076	4-aminobutyrate degradation	Other_analgetics_antipyretics_N02B	-0.0685246	0.00123196	0.126568
d_gmm_m1	MF0073	pyruvate:ferredoxin oxidoreductase	Drugs_obstructive_ariways_R03	-0.0684952	0.00123797	0.126568
d_gmm_m1	MF0099	methanogenesis - methyl-coM	Beta_blockers_selective_C07AB	-0.0684491	0.00124743	0.126568
d_gmm_m1	MF0101	nitrate reduction (dissimilatory)	ASA_anticoag_B01AC06	0.0682392	0.00129141	0.129103
d_gmm_m1	MF0042	asparagine degradation	Antidiabetics_not_Insulins_A10B	0.0679834	0.00134691	0.13018
d_gmm_m1	MF0042	asparagine degradation	Platelet_aggregation_inhibitors_B01AC	0.0679603	0.00135203	0.13018
d_gmm_m1	MF0027	tyrosine degradation II	Drugs_acid_related_disorders_A02	0.0678812	0.0013697	0.13018
d_gmm_m1	MF0039	methionine degradation II	Metoprolol_ALL	-0.0678409	0.00137878	0.13018
d_gmm_m1	MF0022	galacturonate degradation I	Metformin_ALL	0.0675231	0.00145237	0.131365
d_gmm_m1	MF0038	methionine degradation I	Levothyroxine_H03AA01	-0.0675047	0.00145674	0.131365
d_gmm_m1	MF0099	methanogenesis - methyl-coM	Antihistamines_Oral_R06A	-0.0674917	0.00145983	0.131365
d_gmm_m1	MF0099	methanogenesis - methyl-coM	Adrenergics_Inhalants_R03A	-0.0674549	0.00146863	0.131365
d_gmm_m1	MF0012	trehalose degradation	Insulins_and_analouges_A10A	0.0673427	0.00149572	0.132051
d_gmm_m1	MF0005	starch degradation	Beta_blockers_selective_C07AB	-0.0670615	0.00156572	0.132218
d_gmm_m1	MF0053	arginine degradation III	Nasal_preparations_R01	0.0670505	0.00156851	0.132218
d_gmm_m1	MF0103	mucin degradation	ASA_anticoag_B01AC06	0.0670218	0.00157583	0.132218
d_gmm_m1	MF0082	putrescine degradation	Antidiabetics_A10	0.0670128	0.00157813	0.132218
d_gmm_m1	MF0101	nitrate reduction (dissimilatory)	Antidiabetics_not_Insulins_A10B	0.0669477	0.00159487	0.132218
d_gmm_m1	MF0043	cysteine biosynthesis/homocysteine degradation	Levothyroxine_H03AA01	-0.0667602	0.00164403	0.13325
d_gmm_m1	MF0096	succinate production	ASA_anticoag_B01AC06	0.0667129	0.00165663	0.13325
d_gmm_m1	MF0053	arginine degradation III	Cough_mixture_Opium_derivate_R05FA02	0.0666776	0.00166612	0.13325
d_gmm_m1	MF0100	methanogenesis from carbon dioxide	Metoprolol_ALL	-0.0662223	0.00179285	0.138735
d_gmm_m1	MF0005	starch degradation	Levothyroxine_H03AA01	-0.0662159	0.00179468	0.138735
d_gmm_m1	MF0027	tyrosine degradation II	PPI_A02BC	0.0662116	0.00179592	0.138735
d_gmm_m1	MF0091	ethanol production II	Adrenergics_Beta2_agonist_Inhalants_R03AC	0.0660959	0.00182957	0.139746
d_gmm_m1	MF0100	methanogenesis from carbon dioxide	Antihistamines_Oral_R06A	-0.0659118	0.00188428	0.142326
d_gmm_m1	MF0070	pentose phosphate pathway (oxidative phase)	Platelet_aggregation_inhibitors_B01AC	0.0657298	0.00193985	0.144913
d_gmm_m1	MF0096	succinate production	Statins_C10AA	0.0655193	0.00200602	0.146715
d_gmm_m1	MF0099	methanogenesis - methyl-coM	Metoprolol_ALL	-0.0654908	0.00201513	0.146715
d_gmm_m1	MF0070	pentose phosphate pathway (oxidative phase)	Beta_blockers_selective_C07AB	0.0653253	0.0020688	0.146715
d_gmm_m1	MF0103	mucin degradation	Platelet_aggregation_inhibitors_B01AC	0.0653153	0.00207208	0.146715
d_gmm_m1	MF0097	homoacetogenesis	NSAID_and_Glucosamine_M01A	0.0652811	0.00208334	0.146715
d_gmm_m1	MF0059	anaerobic fatty acid beta-oxidation	Antidiabetics_A10	0.0652121	0.00210626	0.146715
d_gmm_m1	MF0082	putrescine degradation	Antidiabetics_not_Insulins_A10B	0.0651251	0.00213547	0.146715
d_gmm_m1	MF0027	tyrosine degradation II	Drugs_obstructive_ariways_R03	0.0651217	0.00213662	0.146715
d_gmm_m1	MF0096	succinate production	Metformin_ALL	0.0650518	0.00216039	0.146863
d_gmm_m1	MF0071	pentose phosphate pathway (non-oxidative branch)	Levothyroxine_H03AA01	-0.0648614	0.00222631	0.149846
d_gmm_m1	MF0021	xylose degradation	Betamethasone_oral_H02AB01	0.0647802	0.00225499	0.150288
d_gmm_m1	MF0010	sucrose degradation I	Corticosteroids_oral_H02A	0.0645692	0.00233107	0.150314
d_gmm_m1	MF0029	aspartate degradation II	Antihistamines_Oral_R06A	0.0645351	0.0023436	0.150314
d_gmm_m1	MF0046	glutamine degradation I	ASA_anticoag_B01AC06	0.0645108	0.00235255	0.150314
d_gmm_m1	MF0081	methanol conversion	Betablockers_C07	-0.0643882	0.00239821	0.150314
d_gmm_m1	MF0081	methanol conversion	Glucocorticoids_oral_H02AB	-0.0643789	0.00240172	0.150314
d_gmm_m1	MF0058	lysine degradation II	Antidiabetics_A10	0.0643073	0.00242878	0.150314
d_gmm_m1	MF0010	sucrose degradation I	Betamethasone_oral_H02AB01	0.0643041	0.00243002	0.150314
d_gmm_m1	MF0088	butyrate production I	ASA_anticoag_B01AC06	0.0642982	0.00243226	0.150314
d_gmm_m1	MF0055	arginine degradation V	Antidiabetics_not_Insulins_A10B	0.0638943	0.00259053	0.158058
d_gmm_m1	MF0099	methanogenesis - methyl-coM	Antihistamines_Oral_Desloratadine_R06AX27	-0.0638608	0.00260407	0.158058
d_gmm_m1	MF0084	succinate conversion to propionate	Insulins_and_analouges_A10A	0.0634518	0.0027747	0.166197
d_gmm_m1	MF0012	trehalose degradation	ACEi_ALL	0.0634231	0.00278706	0.166197
d_gmm_m1	MF0046	glutamine degradation I	Platelet_aggregation_inhibitors_B01AC	0.063276	0.00285114	0.166851
d_gmm_m1	MF0053	arginine degradation III	Phenylpropanolamine_R01BA01	0.063254	0.00286084	0.166851
d_gmm_m1	MF0063	glyoxylate bypass	Metoprolol_ALL	0.0632295	0.00287167	0.166851
d_gmm_m1	MF0042	asparagine degradation	Cough_Cold_preparations_R05	0.0631656	0.0029001	0.167075
d_gmm_m1	MF0032	glutamate degradation III	Antidepressants_SSRI_N06AB	-0.0630654	0.00294519	0.168247
d_gmm_m1	MF0073	pyruvate:ferredoxin oxidoreductase	Adrenergics_Beta2_agonist_Inhalants_R03AC	-0.0629562	0.00299511	0.16868
d_gmm_m1	MF0005	starch degradation	Agents_RAS_system_C09	-0.0628907	0.00302538	0.16868
d_gmm_m1	MF0081	methanol conversion	Corticosteroids_oral_H02A	-0.0628776	0.00303146	0.16868
d_gmm_m1	MF0022	galacturonate degradation I	PPI_Omeprazol_A02BC01	0.0628336	0.00305202	0.16868
d_gmm_m1	MF0084	succinate conversion to propionate	Metformin_ALL	0.0627396	0.00309631	0.169179
d_gmm_m1	MF0096	succinate production	Platelet_aggregation_inhibitors_B01AC	0.0627091	0.00311082	0.169179
d_gmm_m1	MF0084	succinate conversion to propionate	Antidiabetics_not_Insulins_A10B	0.062411	0.00325587	0.174875
d_gmm_m1	MF0014	arabinose degradation	NSAID_Naproxen_M01AE02	0.062339	0.00329182	0.174875
d_gmm_m1	MF0053	arginine degradation III	Cough_suppress_expectorants_R05F	0.0623372	0.00329273	0.174875
d_gmm_m1	MF0005	starch degradation	ARBs_C09CA	-0.062236	0.00334388	0.176214
d_gmm_m1	MF0032	glutamate degradation III	Drugs_obstructive_ariways_R03	-0.062134	0.00339614	0.177592
d_gmm_m1	MF0066	Entner-Doudoroff pathway	Corticosteroids_oral_H02A	0.0619687	0.00348247	0.179858
d_gmm_m1	MF0042	asparagine degradation	Cough_mixture_Opium_derivate_R05FA02	0.0619499	0.00349239	0.179858
d_gmm_m1	MF0101	nitrate reduction (dissimilatory)	ASA_ALL	0.061861	0.00353974	0.180528
d_gmm_m1	MF0097	homoacetogenesis	NSAID_M01AE	0.0618261	0.00355851	0.180528
d_gmm_m1	MF0010	sucrose degradation I	Glucocorticoids_oral_H02AB	0.0617005	0.00362676	0.182627
d_gmm_m1	MF0069	NADH:ferredoxin oxidoreductase	Metformin_ALL	0.0615513	0.00370935	0.184375
d_gmm_m1	MF0096	succinate production	Antidiabetics_not_Insulins_A10B	0.0615385	0.00371651	0.184375
d_gmm_m1	MF0095	propionate production III	Levothyroxine_H03AA01	-0.0614917	0.00374284	0.184375
d_gmm_m1	MF0101	nitrate reduction (dissimilatory)	Platelet_aggregation_inhibitors_B01AC	0.0613766	0.00380821	0.186246
d_gmm_m1	MF0036	isoleucine degradation	Phenylpropanolamine_R01BA01	0.0612654	0.00387238	0.186782
d_gmm_m1	MF0022	galacturonate degradation I	Adrenergics_Inhalants_R03A	0.0612624	0.00387413	0.186782
d_gmm_m1	MF0016	fucose degradation	Platelet_aggregation_inhibitors_B01AC	0.0611923	0.00391514	0.187111
d_gmm_m1	MF0103	mucin degradation	Lipid_lowerers_C10A	0.0611569	0.00393599	0.187111
d_gmm_m1	MF0005	starch degradation	Betablockers_C07	-0.0610525	0.00399802	0.18874
d_gmm_m1	MF0039	methionine degradation II	Drugs_obstructive_ariways_R03	-0.0609087	0.00408496	0.190549
d_gmm_m1	MF0099	methanogenesis - methyl-coM	ARBs_C09CA	-0.0608965	0.00409241	0.190549
d_gmm_m1	MF0066	Entner-Doudoroff pathway	Glucocorticoids_oral_H02AB	0.060791	0.0041574	0.192259
d_gmm_m1	MF0025	tryptophan degradation	ASA_anticoag_B01AC06	0.060341	0.00444517	0.202945
d_gmm_m1	MF0030	glutamate degradation I	Insulins_and_analouges_A10A	0.0603187	0.00445992	0.202945
d_gmm_m1	MF0018	mannose degradation	Lipid_lowerers_C10A	0.0602544	0.00450255	0.202945
d_gmm_m1	MF0043	cysteine biosynthesis/homocysteine degradation	Metoprolol_ALL	-0.0602464	0.0045079	0.202945
d_gmm_m1	MF0100	methanogenesis from carbon dioxide	Beta_blockers_selective_C07AB	-0.0601902	0.00454555	0.203294
d_gmm_m1	MF0093	propionate production I	Metformin_ALL	0.0601359	0.0045822	0.203593
d_gmm_m1	MF0016	fucose degradation	Antidiabetics_not_Insulins_A10B	0.0600466	0.00464305	0.204957
d_gmm_m1	MF0100	methanogenesis from carbon dioxide	Antihistamines_Oral_Desloratadine_R06AX27	-0.0598878	0.00475307	0.208461
d_gmm_m1	MF0099	methanogenesis - methyl-coM	Betablockers_C07	-0.0598228	0.00479885	0.209119
d_gmm_m1	MF0022	galacturonate degradation I	Drugs_obstructive_ariways_R03	0.0596162	0.00494677	0.214192
d_gmm_m1	MF0043	cysteine biosynthesis/homocysteine degradation	ARBs_ALL	-0.0595263	0.00501241	0.21566
d_gmm_m1	MF0070	pentose phosphate pathway (oxidative phase)	Lipid_lowerers_C10A	0.0593438	0.00514813	0.220107
d_gmm_m1	MF0039	methionine degradation II	ASA_ALL	-0.0592975	0.00518308	0.220216
d_gmm_m1	MF0056	histidine degradation	Atorvastatin_C10AA05	0.0591727	0.00527839	0.222873
d_gmm_m1	MF0029	aspartate degradation II	Metformin_ALL	0.0590569	0.00536822	0.225267
d_gmm_m1	MF0063	glyoxylate bypass	Beta_blockers_selective_C07AB	0.058956	0.00544756	0.227193
d_gmm_m1	MF0012	trehalose degradation	Nasal_preparations_R01	0.0588335	0.00554537	0.229117
d_gmm_m1	MF0042	asparagine degradation	Lipid_lowerers_C10A	0.0587867	0.00558321	0.229117
d_gmm_m1	MF0103	mucin degradation	ASA_ALL	0.0587406	0.00562059	0.229117
d_gmm_m1	MF0043	cysteine biosynthesis/homocysteine degradation	Antidepressants_N06A	-0.0587309	0.0056285	0.229117
d_gmm_m1	MF0100	methanogenesis from carbon dioxide	Antihistamines_Oral_Other_R06AX	-0.0585212	0.00580199	0.234773
d_gmm_m1	MF0042	asparagine degradation	Cough_suppress_expectorants_R05F	0.0584764	0.00583962	0.234898
d_gmm_m1	MF0010	sucrose degradation I	Simvastatin_C10AA01	0.0583893	0.00591347	0.235383
d_gmm_m1	MF0016	fucose degradation	ASA_anticoag_B01AC06	0.0583806	0.00592094	0.235383
d_gmm_m1	MF0062	glycerol degradation III	Corticosteroids_Nasal_Mometasone_R01AD09	0.0582998	0.00599023	0.23584
d_gmm_m1	MF0069	NADH:ferredoxin oxidoreductase	Antidiabetics_not_Insulins_A10B	0.0582864	0.00600181	0.23584
d_gmm_m1	MF0098	hydrogen metabolism	Calcium_channel_blockers_C08	-0.0581544	0.00611686	0.236553
d_gmm_m1	MF0016	fucose degradation	Antidiabetics_A10	0.0581475	0.006123	0.236553
d_gmm_m1	MF0077	formate conversion	Antidepressants_SSRI_N06AB	-0.0581334	0.00613536	0.236553
d_gmm_m1	MF0040	proline degradation	ASA_anticoag_B01AC06	0.0581065	0.00615914	0.236553
d_gmm_m1	MF0053	arginine degradation III	Agents_RAS_system_C09	0.057992	0.00626123	0.239123
d_gmm_m1	MF0003	pectin degradation I	Lipid_lowerers_C10A	0.0579268	0.00631994	0.240017
d_gmm_m1	MF0070	pentose phosphate pathway (oxidative phase)	Agents_RAS_system_C09	0.0578826	0.00636012	0.240201
d_gmm_m1	MF0031	glutamate degradation II	Metformin_ALL	0.0578042	0.00643186	0.241568
d_gmm_m1	MF0059	anaerobic fatty acid beta-oxidation	Cough_suppress_expectorants_R05F	0.0577464	0.0064852	0.242115
d_gmm_m1	MF0088	butyrate production I	Platelet_aggregation_inhibitors_B01AC	0.0577115	0.00651766	0.242115
d_gmm_m1	MF0034	alanine degradation II	Antidiabetics_not_Insulins_A10B	0.0574509	0.00676432	0.249876
d_gmm_m1	MF0077	formate conversion	Insulins_and_analouges_A10A	0.0574138	0.0068001	0.249876
d_gmm_m1	MF0055	arginine degradation V	Metformin_ALL	0.0573206	0.00689082	0.250418
d_gmm_m1	MF0049	threonine degradation I	Simvastatin_C10AA01	0.0572914	0.00691941	0.250418
d_gmm_m1	MF0054	arginine degradation IV	Platelet_aggregation_inhibitors_B01AC	0.0572688	0.00694161	0.250418
d_gmm_m1	MF0025	tryptophan degradation	Drugs_obstructive_ariways_R03	-0.057248	0.00696219	0.250418
d_gmm_m1	MF0021	xylose degradation	Corticosteroids_oral_H02A	0.0572041	0.00700567	0.250655
d_gmm_m1	MF0083	succinate consumption	Drugs_obstructive_ariways_R03	-0.057058	0.00715212	0.253388
d_gmm_m1	MF0099	methanogenesis - methyl-coM	Betamethasone_oral_H02AB01	-0.0570161	0.00719464	0.253388
d_gmm_m1	MF0082	putrescine degradation	Insulins_and_analouges_A10A	0.0570059	0.00720497	0.253388
d_gmm_m1	MF0046	glutamine degradation I	Beta_blockers_selective_C07AB	0.0569178	0.00729528	0.253388
d_gmm_m1	MF0073	pyruvate:ferredoxin oxidoreductase	Levothyroxine_H03AA01	-0.0568797	0.00733454	0.253388
d_gmm_m1	MF0099	methanogenesis - methyl-coM	Antihistamines_Oral_Other_R06AX	-0.0568382	0.00737768	0.253388
d_gmm_m1	MF0059	anaerobic fatty acid beta-oxidation	Cough_mixture_Opium_derivate_R05FA02	0.0568173	0.00739938	0.253388
d_gmm_m1	MF0043	cysteine biosynthesis/homocysteine degradation	Betablockers_C07	-0.0568021	0.00741524	0.253388
d_gmm_m1	MF0001	arabinoxylan degradation	Simvastatin_C10AA01	0.0568	0.0074175	0.253388
d_gmm_m1	MF0004	pectine degradation II	Antihistamines_Oral_R06A	0.0566721	0.00755225	0.255843
d_gmm_m1	MF0070	pentose phosphate pathway (oxidative phase)	Statins_C10AA	0.0566503	0.00757546	0.255843
d_gmm_m1	MF0048	serine degradation	Budesonide_Inhalants_R03BA02	-0.0566121	0.00761629	0.255843
d_gmm_m1	MF0072	pyruvate dehydrogenase complex	ASA_anticoag_B01AC06	0.0565062	0.00773033	0.255843
d_gmm_m1	MF0037	leucine degradation	ASA_anticoag_B01AC06	0.0564696	0.00777016	0.255843
d_gmm_m1	MF0083	succinate consumption	Phenylpropanolamine_R01BA01	0.0564263	0.00781747	0.255843
d_gmm_m1	MF0005	starch degradation	ARBs_ALL	-0.0563653	0.00788458	0.255843
d_gmm_m1	MF0009	melibiose degradation	Calcium_channel_blockers_C08	-0.0563195	0.00793536	0.255843
d_gmm_m1	MF0080	lactate consumption II	Metformin_ALL	0.0562974	0.00795986	0.255843
d_gmm_m1	MF0037	leucine degradation	Lipid_lowerers_C10A	0.0562111	0.00805648	0.255843
d_gmm_m1	MF0016	fucose degradation	Metformin_ALL	0.0561789	0.0080928	0.255843
d_gmm_m1	MF0040	proline degradation	Platelet_aggregation_inhibitors_B01AC	0.0561752	0.00809699	0.255843
d_gmm_m1	MF0101	nitrate reduction (dissimilatory)	Betamethasone_oral_H02AB01	0.0561635	0.00811026	0.255843
d_gmm_m1	MF0014	arabinose degradation	Betamethasone_oral_H02AB01	0.0561524	0.00812283	0.255843
d_gmm_m1	MF0031	glutamate degradation II	Atorvastatin_C10AA05	0.0561159	0.00816435	0.255843
d_gmm_m1	MF0012	trehalose degradation	Cough_suppress_expectorants_R05F	0.0560632	0.00822453	0.255843
d_gmm_m1	MF0017	galactose degradation	Levothyroxine_H03AA01	-0.0560561	0.00823268	0.255843
d_gmm_m1	MF0090	ethanol production I	Levothyroxine_H03AA01	-0.0560337	0.00825847	0.255843
d_gmm_m1	MF0021	xylose degradation	Glucocorticoids_oral_H02AB	0.0560233	0.00827039	0.255843
d_gmm_m1	MF0019	rhamnose degradation	Glucocorticoids_oral_H02AB	0.0560116	0.00828398	0.255843
d_gmm_m1	MF0073	pyruvate:ferredoxin oxidoreductase	Adrenergics_Inhalants_R03A	-0.0559839	0.00831601	0.255843
d_gmm_m1	MF0096	succinate production	ASA_ALL	0.0559827	0.00831734	0.255843
d_gmm_m1	MF0025	tryptophan degradation	Platelet_aggregation_inhibitors_B01AC	0.0558796	0.00843758	0.257926
d_gmm_m1	MF0042	asparagine degradation	Atorvastatin_C10AA05	0.0558597	0.00846096	0.257926
d_gmm_m1	MF0101	nitrate reduction (dissimilatory)	Antihistamines_Oral_R06A	0.0557403	0.00860239	0.260484
d_gmm_m1	MF0010	sucrose degradation I	Drugs_peptic_ulcers_reflux_A02B	0.0557095	0.00863926	0.260484
d_gmm_m1	MF0015	fructose degradation	Levothyroxine_H03AA01	-0.0556923	0.00865981	0.260484
d_gmm_m1	MF0006	lactose degradation	Platelet_aggregation_inhibitors_B01AC	0.0556512	0.00870928	0.260818
d_gmm_m1	MF0070	pentose phosphate pathway (oxidative phase)	Antidiabetics_A10	0.0556188	0.00874856	0.260845
d_gmm_m1	MF0033	alanine degradation I	Adrenergics_Beta2_agonist_Inhalants_R03AC	-0.0555275	0.00885973	0.261096
d_gmm_m1	MF0036	isoleucine degradation	Drugs_peptic_ulcers_reflux_A02B	0.055512	0.00887879	0.261096
d_gmm_m1	MF0054	arginine degradation IV	ASA_anticoag_B01AC06	0.0554624	0.00893985	0.261096
d_gmm_m1	MF0049	threonine degradation I	Antidiabetics_not_Insulins_A10B	0.0554618	0.00894057	0.261096
d_gmm_m1	MF0019	rhamnose degradation	Corticosteroids_oral_H02A	0.055455	0.00894901	0.261096
d_gmm_m1	MF0022	galacturonate degradation I	Antidiabetics_not_Insulins_A10B	0.0554061	0.00900969	0.261743
d_gmm_m1	MF0036	isoleucine degradation	Drugs_acid_related_disorders_A02	0.0553541	0.00907463	0.262508
d_gmm_m1	MF0046	glutamine degradation I	Antidepressants_N06A	0.0553161	0.00912227	0.262768
d_gmm_m1	MF0011	sucrose degradation II	Betamethasone_oral_H02AB01	0.0552331	0.00922715	0.263283
d_gmm_m1	MF0003	pectin degradation I	ASA_ALL	0.0552284	0.00923317	0.263283
d_gmm_m1	MF0062	glycerol degradation III	Nasal_topical_R01A	0.0551921	0.00927945	0.263283
d_gmm_m1	MF0077	formate conversion	Antidiabetics_A10	0.0551799	0.00929508	0.263283
d_gmm_m1	MF0070	pentose phosphate pathway (oxidative phase)	ASA_ALL	0.0550517	0.00946033	0.266852
d_gmm_m1	MF0103	mucin degradation	Statins_C10AA	0.0549476	0.0095965	0.2684
d_gmm_m1	MF0007	lactose and galactose degradation	ACEi_ALL	0.0549155	0.00963875	0.2684
d_gmm_m1	MF0037	leucine degradation	Platelet_aggregation_inhibitors_B01AC	0.0548777	0.00968885	0.2684
d_gmm_m1	MF0031	glutamate degradation II	ASA_ALL	0.0548641	0.00970688	0.2684
d_gmm_m1	MF0063	glyoxylate bypass	ASA_anticoag_B01AC06	0.0548598	0.00971261	0.2684
d_gmm_m1	MF0072	pyruvate dehydrogenase complex	Drugs_obstructive_ariways_R03	-0.0547426	0.00986958	0.271633
d_gmm_m1	MF0029	aspartate degradation II	Antidiabetics_not_Insulins_A10B	0.0546797	0.00995479	0.272097
d_gmm_m1	MF0100	methanogenesis from carbon dioxide	ARBs_C09CA	-0.0546711	0.00996649	0.272097
d_gmm_m1	MF0077	formate conversion	ACEi_ALL	0.054615	0.0100432	0.272574
d_gmm_m1	MF0050	threonine degradation II	Levothyroxine_H03AA01	-0.0545997	0.0100642	0.272574
d_gmm_m1	MF0006	lactose degradation	ASA_anticoag_B01AC06	0.054495	0.0102088	0.275396
d_gmm_m1	MF0054	arginine degradation IV	NSAID_Diclofenac_M01AB05	0.0544507	0.0102706	0.275967
d_gmm_m1	MF0010	sucrose degradation I	Cough_suppress_expectorants_R05F	0.0543247	0.0104481	0.279395
d_gmm_m1	MF0048	serine degradation	Insulins_and_analouges_A10A	0.0542947	0.0104907	0.279395
d_gmm_m1	MF0040	proline degradation	Metformin_ALL	0.054272	0.0105232	0.279395
d_gmm_m1	MF0044	cysteine degradation I	Simvastatin_C10AA01	0.0542444	0.0105626	0.279395
d_gmm_m1	MF0043	cysteine biosynthesis/homocysteine degradation	Metformin_ALL	-0.0541196	0.0107429	0.28015
d_gmm_m1	MF0091	ethanol production II	Insulins_and_analouges_A10A	0.0540941	0.01078	0.28015
d_gmm_m1	MF0091	ethanol production II	Terbutaline_inhalants_R03AC03	0.0540545	0.0108379	0.28015
d_gmm_m1	MF0010	sucrose degradation I	Cough_mixture_Opium_derivate_R05FA02	0.0540517	0.0108421	0.28015
d_gmm_m1	MF0073	pyruvate:ferredoxin oxidoreductase	Budesonide_Inhalants_R03BA02	-0.0540453	0.0108514	0.28015
d_gmm_m1	MF0078	lactaldehyde degradation	Levothyroxine_H03AA01	-0.0540371	0.0108634	0.28015
d_gmm_m1	MF0036	isoleucine degradation	PPI_Omeprazol_A02BC01	0.0540077	0.0109067	0.28015
d_gmm_m1	MF0095	propionate production III	Drugs_obstructive_ariways_R03	-0.0539498	0.0109924	0.28015
d_gmm_m1	MF0029	aspartate degradation II	ARBs_C09CA	0.0539462	0.0109979	0.28015
d_gmm_m1	MF0025	tryptophan degradation	Adrenergics_Inhalants_R03A	-0.0539359	0.0110132	0.28015
d_gmm_m1	MF0029	aspartate degradation II	Cough_suppress_expectorants_R05F	0.0539149	0.0110444	0.28015
d_gmm_m1	MF0039	methionine degradation II	Levothyroxine_H03AA01	-0.0538628	0.0111223	0.280431
d_gmm_m1	MF0038	methionine degradation I	Beta_blockers_selective_C07AB	-0.0538325	0.0111679	0.280431
d_gmm_m1	MF0010	sucrose degradation I	Other_analgetics_antipyretics_N02B	0.053794	0.0112259	0.280431
d_gmm_m1	MF0072	pyruvate dehydrogenase complex	ASA_ALL	0.0537727	0.0112582	0.280431
d_gmm_m1	MF0101	nitrate reduction (dissimilatory)	Corticosteroids_oral_H02A	0.0537704	0.0112618	0.280431
d_gmm_m1	MF0046	glutamine degradation I	Metoprolol_ALL	0.0536726	0.011411	0.283109
d_gmm_m1	MF0093	propionate production I	Antidiabetics_not_Insulins_A10B	0.0536215	0.0114896	0.284024
d_gmm_m1	MF0072	pyruvate dehydrogenase complex	Platelet_aggregation_inhibitors_B01AC	0.0534695	0.0117265	0.286932
d_gmm_m1	MF0098	hydrogen metabolism	Levothyroxine_H03AA01	-0.0534168	0.0118097	0.286932
d_gmm_m1	MF0042	asparagine degradation	Metoprolol_ALL	0.0534067	0.0118257	0.286932
d_gmm_m1	MF0054	arginine degradation IV	NSAID_M01AB	0.0534011	0.0118346	0.286932
d_gmm_m1	MF0032	glutamate degradation III	Sertraline_N06AB06	-0.0533947	0.0118447	0.286932
d_gmm_m1	MF0055	arginine degradation V	Antidiabetics_A10	0.0533848	0.0118605	0.286932
d_gmm_m1	MF0043	cysteine biosynthesis/homocysteine degradation	Laxatives_A06A	-0.053331	0.0119462	0.286996
d_gmm_m1	MF0038	methionine degradation I	Metoprolol_ALL	-0.0533301	0.0119476	0.286996
d_gmm_m1	MF0042	asparagine degradation	Antihistamines_Oral_R06A	0.0532954	0.0120032	0.287316
d_gmm_m1	MF0070	pentose phosphate pathway (oxidative phase)	Betablockers_C07	0.053245	0.0120843	0.287343
d_gmm_m1	MF0022	galacturonate degradation I	Antihistamines_Oral_R06A	0.0532008	0.012156	0.287343
d_gmm_m1	MF0052	arginine degradation II	Antidepressants_SSRI_N06AB	-0.0531857	0.0121805	0.287343
d_gmm_m1	MF0101	nitrate reduction (dissimilatory)	Glucocorticoids_oral_H02AB	0.0531733	0.0122006	0.287343
d_gmm_m1	MF0086	acetyl-CoA to acetate	Calcium_channel_blockers_C08	-0.053143	0.0122501	0.287343
d_gmm_m1	MF0010	sucrose degradation I	Paracetamol_ALL	0.0531236	0.0122819	0.287343
d_gmm_m1	MF0027	tyrosine degradation II	Budesonide_Inhalants_R03BA02	0.0531124	0.0123002	0.287343
d_gmm_m1	MF0065	Bifidobacterium shunt	Levothyroxine_H03AA01	-0.0529643	0.0125454	0.291888
d_gmm_m1	MF0070	pentose phosphate pathway (oxidative phase)	Atorvastatin_C10AA05	0.052894	0.0126632	0.291888
d_gmm_m1	MF0100	methanogenesis from carbon dioxide	Betablockers_C07	-0.0528717	0.0127009	0.291888
d_gmm_m1	MF0031	glutamate degradation II	Metoprolol_ALL	0.0528713	0.0127014	0.291888
d_gmm_m1	MF0037	leucine degradation	ASA_ALL	0.0528666	0.0127095	0.291888
d_gmm_m1	MF0101	nitrate reduction (dissimilatory)	Antidiabetics_A10	0.052779	0.0128581	0.294304
d_gmm_m1	MF0047	glutamine degradation II	Betamethasone_oral_H02AB01	0.0527166	0.0129651	0.294304
d_gmm_m1	MF0098	hydrogen metabolism	NSAID_M01AE	0.0527145	0.0129685	0.294304
d_gmm_m1	MF0074	pyruvate:formate lyase	Antidiabetics_not_Insulins_A10B	0.0526883	0.0130136	0.294304
d_gmm_m1	MF0067	glycolysis (preparatory phase)	Levothyroxine_H03AA01	-0.0526782	0.0130311	0.294304
d_gmm_m1	MF0029	aspartate degradation II	Cough_mixture_Opium_derivate_R05FA02	0.0525897	0.0131847	0.296568
d_gmm_m1	MF0035	glycine degradation	ASA_anticoag_B01AC06	0.0525703	0.0132186	0.296568
d_gmm_m1	MF0070	pentose phosphate pathway (oxidative phase)	ARBs_ALL	0.0525045	0.0133342	0.297655
d_gmm_m1	MF0005	starch degradation	Metoprolol_ALL	-0.0524564	0.0134191	0.297655
d_gmm_m1	MF0037	leucine degradation	Statins_C10AA	0.0524533	0.0134245	0.297655
d_gmm_m1	MF0089	butyrate production II	Laxatives_A06A	0.0524434	0.0134422	0.297655
d_gmm_m1	MF0099	methanogenesis - methyl-coM	Corticosteroids_oral_H02A	-0.0522732	0.0137472	0.303419
d_gmm_m1	MF0091	ethanol production II	Inhalation_steroids_ALL	0.0521905	0.0138976	0.305748
d_gmm_m1	MF0039	methionine degradation II	Betamethasone_oral_H02AB01	-0.052153	0.0139663	0.306268
d_gmm_m1	MF0070	pentose phosphate pathway (oxidative phase)	Glucocorticoids_oral_H02AB	0.0519912	0.0142662	0.311837
d_gmm_m1	MF0021	xylose degradation	Lipid_lowerers_C10A	0.0519232	0.0143937	0.313328
d_gmm_m1	MF0095	propionate production III	Antidepressants_N06A	-0.0518877	0.0144609	0.313328
d_gmm_m1	MF0012	trehalose degradation	Agents_RAS_system_C09	0.0518759	0.0144832	0.313328
d_gmm_m1	MF0034	alanine degradation II	Antidiabetics_A10	0.0518572	0.0145187	0.313328
d_gmm_m1	MF0089	butyrate production II	Adrenergics_Beta2_agonist_Inhalants_R03AC	-0.0517671	0.0146907	0.315163
d_gmm_m1	MF0075	acetate to acetyl-CoA	Antihistamines_Oral_Other_R06AX	-0.051764	0.0146966	0.315163
d_gmm_m1	MF0100	methanogenesis from carbon dioxide	Drugs_obstructive_ariways_R03	-0.0517247	0.0147722	0.315163
d_gmm_m1	MF0039	methionine degradation II	Insulins_and_analouges_A10A	0.0516755	0.0148674	0.315163
d_gmm_m1	MF0057	lysine degradation I	Metformin_ALL	-0.0516683	0.0148814	0.315163
d_gmm_m1	MF0047	glutamine degradation II	Corticosteroids_oral_H02A	0.0516647	0.0148883	0.315163
d_gmm_m1	MF0022	galacturonate degradation I	Lipid_lowerers_C10A	0.0516301	0.0149558	0.315163
d_gmm_m1	MF0038	methionine degradation I	Betablockers_C07	-0.0515722	0.015069	0.315163
d_gmm_m1	MF0042	asparagine degradation	ASA_ALL	0.0515536	0.0151054	0.315163
d_gmm_m1	MF0053	arginine degradation III	Corticosteroids_Nasal_Mometasone_R01AD09	0.0515531	0.0151064	0.315163
d_gmm_m1	MF0010	sucrose degradation I	Antihistamines_Oral_R06A	0.051429	0.0153524	0.315163
d_gmm_m1	MF0074	pyruvate:formate lyase	Cough_suppress_expectorants_R05F	0.0514247	0.015361	0.315163
d_gmm_m1	MF0004	pectine degradation II	Lipid_lowerers_C10A	0.0514224	0.0153655	0.315163
d_gmm_m1	MF0047	glutamine degradation II	Simvastatin_C10AA01	0.0514023	0.0154057	0.315163
d_gmm_m1	MF0076	4-aminobutyrate degradation	Corticosteroids_Nasal_Mometasone_R01AD09	0.0513969	0.0154165	0.315163
d_gmm_m1	MF0069	NADH:ferredoxin oxidoreductase	Diuretics_C03	0.0513893	0.0154318	0.315163
d_gmm_m1	MF0073	pyruvate:ferredoxin oxidoreductase	Inhalation_steroids_ALL	-0.0513793	0.0154519	0.315163
d_gmm_m1	MF0100	methanogenesis from carbon dioxide	Adrenergics_Beta2_agonist_Inhalants_R03AC	-0.0513349	0.0155411	0.315163
d_gmm_m1	MF0083	succinate consumption	Inhalation_steroids_ALL	-0.0513273	0.0155563	0.315163
d_gmm_m1	MF0071	pentose phosphate pathway (non-oxidative branch)	Betablockers_C07	-0.0512952	0.0156212	0.315163
d_gmm_m1	MF0008	maltose degradation	ASA_ALL	0.0512831	0.0156459	0.315163
d_gmm_m1	MF0077	formate conversion	NSAID_and_Glucosamine_M01A	0.0512808	0.0156506	0.315163
d_gmm_m1	MF0027	tyrosine degradation II	NSAID_Naproxen_M01AE02	0.0512712	0.0156701	0.315163
d_gmm_m1	MF0029	aspartate degradation II	ARBs_ALL	0.051236	0.0157417	0.31567
d_gmm_m1	MF0012	trehalose degradation	Cough_mixture_Opium_derivate_R05FA02	0.0511515	0.0159148	0.316989
d_gmm_m1	MF0042	asparagine degradation	Corticosteroids_oral_H02A	0.0511464	0.0159254	0.316989
d_gmm_m1	MF0054	arginine degradation IV	Corticosteroids_oral_H02A	0.0510974	0.0160265	0.316989
d_gmm_m1	MF0098	hydrogen metabolism	Amlodipine_C08CA01	-0.051085	0.0160522	0.316989
d_gmm_m1	MF0005	starch degradation	Phenylpropanolamine_R01BA01	0.0510493	0.0161264	0.316989
d_gmm_m1	MF0042	asparagine degradation	Antidiabetics_A10	0.0510452	0.016135	0.316989
d_gmm_m1	MF0099	methanogenesis - methyl-coM	Glucocorticoids_oral_H02AB	-0.0510357	0.0161548	0.316989
d_gmm_m1	MF0027	tyrosine degradation II	Paracetamol_ALL	0.0510093	0.0162099	0.316989
d_gmm_m1	MF0076	4-aminobutyrate degradation	Phenylpropanolamine_R01BA01	0.0510011	0.0162272	0.316989
d_gmm_m1	MF0077	formate conversion	Antidiabetics_not_Insulins_A10B	0.0509712	0.0162899	0.317304
d_gmm_m1	MF0031	glutamate degradation II	Antidiabetics_not_Insulins_A10B	0.0508154	0.0166203	0.322399
d_gmm_m1	MF0042	asparagine degradation	Statins_C10AA	0.0507649	0.0167287	0.322399
d_gmm_m1	MF0030	glutamate degradation I	Antidepressants_N06A	-0.0507543	0.0167514	0.322399
d_gmm_m1	MF0075	acetate to acetyl-CoA	NSAID_M01AE	-0.0507415	0.016779	0.322399
d_gmm_m1	MF0087	acetyl-CoA to crotonyl-CoA	Levothyroxine_H03AA01	-0.0506872	0.0168965	0.322399
d_gmm_m1	MF0028	aspartate degradation I	Adrenergics_Beta2_agonist_Inhalants_R03AC	-0.050668	0.0169384	0.322399
d_gmm_m1	MF0056	histidine degradation	ASA_ALL	0.050665	0.0169448	0.322399
d_gmm_m1	MF0027	tyrosine degradation II	Adrenergics_Beta2_agonist_Inhalants_R03AC	0.0506619	0.0169516	0.322399
d_gmm_m1	MF0011	sucrose degradation II	Calcium_channel_blockers_C08	-0.0506496	0.0169784	0.322399
d_gmm_m1	MF0096	succinate production	Laxatives_A06A	0.050601	0.0170844	0.323343
d_gmm_m1	MF0049	threonine degradation I	Antidiabetics_A10	0.0505834	0.0171232	0.323343
d_gmm_m1	MF0011	sucrose degradation II	Corticosteroids_oral_H02A	0.0505341	0.0172318	0.324492
d_gmm_m1	MF0040	proline degradation	Levothyroxine_H03AA01	0.0504774	0.0173574	0.325323
d_gmm_m1	MF0075	acetate to acetyl-CoA	Antihistamines_Oral_Desloratadine_R06AX27	-0.050471	0.0173716	0.325323
d_gmm_m1	MF0062	glycerol degradation III	NSAID_Ibuprofen_M01AE01	0.0503208	0.0177084	0.329195
d_gmm_m1	MF0070	pentose phosphate pathway (oxidative phase)	Corticosteroids_oral_H02A	0.050311	0.0177306	0.329195
d_gmm_m1	MF0084	succinate conversion to propionate	Antidepressants_SSRI_N06AB	-0.0502944	0.0177681	0.329195
d_gmm_m1	MF0066	Entner-Doudoroff pathway	Betamethasone_oral_H02AB01	0.0502927	0.0177721	0.329195
d_gmm_m1	MF0062	glycerol degradation III	NSAID_and_Glucosamine_M01A	0.0502271	0.0179214	0.330447
d_gmm_m1	MF0035	glycine degradation	ASA_ALL	0.0502126	0.0179545	0.330447
d_gmm_m1	MF0095	propionate production III	Antidiabetics_not_Insulins_A10B	-0.0501991	0.0179855	0.330447
d_gmm_m1	MF0032	glutamate degradation III	Adrenergics_Inhalants_R03A	-0.0501249	0.0181562	0.331811
d_gmm_m1	MF0096	succinate production	Simvastatin_C10AA01	0.0501244	0.0181573	0.331811
d_gmm_m1	MF0069	NADH:ferredoxin oxidoreductase	Thiazides_ALL	0.0500419	0.0183489	0.334412
d_gmm_m1	MF0007	lactose and galactose degradation	Cough_suppress_expectorants_R05F	0.0499706	0.018516	0.336555
d_gmm_m1	MF0033	alanine degradation I	Drugs_obstructive_ariways_R03	-0.0498748	0.0187424	0.339762
d_gmm_m1	MF0101	nitrate reduction (dissimilatory)	NSAID_and_Glucosamine_M01A	0.0498337	0.0188404	0.340631
d_gmm_m1	MF0042	asparagine degradation	ARBs_ALL	0.0497826	0.0189628	0.341933
d_gmm_m1	MF0071	pentose phosphate pathway (non-oxidative branch)	Beta_blockers_selective_C07AB	-0.0495385	0.0195567	0.35047
d_gmm_m1	MF0021	xylose degradation	Insulins_and_analouges_A10A	0.0495233	0.0195942	0.35047
d_gmm_m1	MF0063	glyoxylate bypass	Platelet_aggregation_inhibitors_B01AC	0.0494774	0.0197079	0.35047
d_gmm_m1	MF0030	glutamate degradation I	ACEi_ALL	0.0494654	0.0197378	0.35047
d_gmm_m1	MF0093	propionate production I	Antidiabetics_A10	0.0494483	0.0197803	0.35047
d_gmm_m1	MF0022	galacturonate degradation I	Adrenergics_combinations_inhalants_R03AK	0.0494463	0.0197853	0.35047
d_gmm_m1	MF0006	lactose degradation	Lipid_lowerers_C10A	0.0494416	0.0197971	0.35047
d_gmm_m1	MF0026	tyrosine degradation I	Betamethasone_oral_H02AB01	0.0493881	0.0199309	0.351924
d_gmm_m1	MF0042	asparagine degradation	Beta_blockers_selective_C07AB	0.0492875	0.0201845	0.355477
d_gmm_m1	MF0011	sucrose degradation II	Amlodipine_C08CA01	-0.0491712	0.0204812	0.35977
d_gmm_m1	MF0095	propionate production III	Diuretics_C03	-0.0490895	0.0206919	0.362535
d_gmm_m1	MF0100	methanogenesis from carbon dioxide	Adrenergics_Inhalants_R03A	-0.0490684	0.0207467	0.362561
d_gmm_m1	MF0010	sucrose degradation I	Drugs_acid_related_disorders_A02	0.0490362	0.0208304	0.363091
d_gmm_m1	MF0013	allose degradation	NSAID_M01AE	0.0490073	0.0209059	0.363473
d_gmm_m1	MF0051	arginine degradation I	Simvastatin_C10AA01	0.0489767	0.0209862	0.363938
d_gmm_m1	MF0042	asparagine degradation	Glucocorticoids_oral_H02AB	0.0489293	0.0211108	0.363992
d_gmm_m1	MF0096	succinate production	Metoprolol_ALL	0.0488925	0.0212079	0.363992
d_gmm_m1	MF0081	methanol conversion	Antihistamines_Oral_R06A	-0.0488716	0.0212634	0.363992
d_gmm_m1	MF0080	lactate consumption II	Lipid_lowerers_C10A	0.0488704	0.0212665	0.363992
d_gmm_m1	MF0076	4-aminobutyrate degradation	Drugs_obstructive_ariways_R03	-0.0488594	0.0212956	0.363992
d_gmm_m1	MF0053	arginine degradation III	Metformin_ALL	0.0488218	0.0213958	0.363992
d_gmm_m1	MF0039	methionine degradation II	Antihistamines_Oral_Other_R06AX	-0.0488103	0.0214265	0.363992
d_gmm_m1	MF0047	glutamine degradation II	Glucocorticoids_oral_H02AB	0.0488071	0.0214352	0.363992
d_gmm_m1	MF0007	lactose and galactose degradation	Cough_mixture_Opium_derivate_R05FA02	0.0487936	0.0214711	0.363992
d_gmm_m1	MF0049	threonine degradation I	Cough_suppress_expectorants_R05F	0.0487156	0.0216808	0.366162
d_gmm_m1	MF0031	glutamate degradation II	Thiazides_ALL	0.0487059	0.0217069	0.366162
d_gmm_m1	MF0074	pyruvate:formate lyase	Simvastatin_C10AA01	0.0486006	0.0219931	0.369935
d_gmm_m1	MF0020	ribose degradation	Antidiabetics_not_Insulins_A10B	0.0485836	0.0220394	0.369935
d_gmm_m1	MF0046	glutamine degradation I	Betablockers_C07	0.0485342	0.0221751	0.370048
d_gmm_m1	MF0032	glutamate degradation III	Paracetamol_ALL	-0.0485311	0.0221837	0.370048
d_gmm_m1	MF0027	tyrosine degradation II	Betamethasone_oral_H02AB01	0.0485124	0.0222353	0.370048
d_gmm_m1	MF0025	tryptophan degradation	Adrenergics_combinations_inhalants_R03AK	-0.048497	0.0222776	0.370048
d_gmm_m1	MF0031	glutamate degradation II	Beta_blockers_selective_C07AB	0.0484662	0.0223628	0.370048
d_gmm_m1	MF0062	glycerol degradation III	Corticosteroids_Nasal_R01AD	0.0484409	0.0224331	0.370048
d_gmm_m1	MF0045	cysteine degradation II	Adrenergics_Beta2_agonist_Inhalants_R03AC	-0.0484284	0.022468	0.370048
d_gmm_m1	MF0103	mucin degradation	Atorvastatin_C10AA05	0.0484235	0.0224816	0.370048
d_gmm_m1	MF0057	lysine degradation I	Antidiabetics_not_Insulins_A10B	-0.048399	0.0225498	0.370274
d_gmm_m1	MF0088	butyrate production I	Atorvastatin_C10AA05	0.0483685	0.0226351	0.370779
d_gmm_m1	MF0007	lactose and galactose degradation	Antidepressants_SSRI_N06AB	-0.0483421	0.0227094	0.371102
d_gmm_m1	MF0074	pyruvate:formate lyase	NSAID_and_Glucosamine_M01A	0.0483188	0.0227748	0.371278
d_gmm_m1	MF0033	alanine degradation I	Phenylpropanolamine_R01BA01	0.0482785	0.0228886	0.372241
d_gmm_m1	MF0054	arginine degradation IV	Glucocorticoids_oral_H02AB	0.0482392	0.023	0.372595
d_gmm_m1	MF0068	glycolysis (pay-off phase)	Betablockers_C07	-0.0482114	0.0230789	0.372595
d_gmm_m1	MF0069	NADH:ferredoxin oxidoreductase	Cough_mixture_Opium_derivate_R05FA02	0.0481891	0.0231425	0.372595
d_gmm_m1	MF0072	pyruvate dehydrogenase complex	Adrenergics_Inhalants_R03A	-0.0481848	0.023155	0.372595
d_gmm_m1	MF0099	methanogenesis - methyl-coM	Terbutaline_inhalants_R03AC03	-0.0481662	0.023208	0.372595
d_gmm_m1	MF0010	sucrose degradation I	Cough_Cold_preparations_R05	0.0481553	0.0232392	0.372595
d_gmm_m1	MF0069	NADH:ferredoxin oxidoreductase	Antidiabetics_A10	0.0481027	0.0233906	0.373087
d_gmm_m1	MF0085	urea degradation	Antidiabetics_not_Insulins_A10B	0.0480946	0.0234138	0.373087
d_gmm_m1	MF0083	succinate consumption	Adrenergics_Inhalants_R03A	-0.0480874	0.0234346	0.373087
d_gmm_m1	MF0095	propionate production III	Cough_Cold_preparations_R05	-0.0480237	0.0236192	0.375127
d_gmm_m1	MF0005	starch degradation	Corticosteroids_Nasal_Mometasone_R01AD09	0.0480052	0.0236731	0.375127
d_gmm_m1	MF0043	cysteine biosynthesis/homocysteine degradation	Lipid_lowerers_C10A	-0.0479464	0.0238448	0.37697
d_gmm_m1	MF0026	tyrosine degradation I	Simvastatin_C10AA01	0.0478626	0.0240915	0.379986
d_gmm_m1	MF0031	glutamate degradation II	ARBs_ALL	0.0478302	0.0241876	0.380618
d_gmm_m1	MF0036	isoleucine degradation	Budesonide_Inhalants_R03BA02	-0.0478074	0.0242552	0.380801
d_gmm_m1	MF0057	lysine degradation I	Antihistamines_Oral_R06A	-0.0477833	0.0243269	0.381047
d_gmm_m1	MF0049	threonine degradation I	ACEi_ALL	0.0477584	0.0244012	0.381333
d_gmm_m1	MF0079	lactate consumption I	ACEi_ALL	0.0477375	0.0244639	0.381434
d_gmm_m1	MF0087	acetyl-CoA to crotonyl-CoA	Phenylpropanolamine_R01BA01	0.0476053	0.0248627	0.386766
d_gmm_m1	MF0095	propionate production III	Inhalation_steroids_ALL	-0.047584	0.0249277	0.386892
d_gmm_m1	MF0034	alanine degradation II	Metformin_ALL	0.0475481	0.0250372	0.387415
d_gmm_m1	MF0011	sucrose degradation II	Glucocorticoids_oral_H02AB	0.0475275	0.0251003	0.387415
d_gmm_m1	MF0095	propionate production III	PPI_A02BC	-0.047517	0.0251324	0.387415
d_gmm_m1	MF0018	mannose degradation	Statins_C10AA	0.0474857	0.0252285	0.388016
d_gmm_m1	MF0003	pectin degradation I	Atorvastatin_C10AA05	0.047428	0.0254068	0.389877
d_gmm_m1	MF0039	methionine degradation II	Adrenergics_Inhalants_R03A	-0.0473176	0.0257505	0.39426
d_gmm_m1	MF0049	threonine degradation I	Metformin_ALL	0.0472618	0.025926	0.396056
d_gmm_m1	MF0033	alanine degradation I	Budesonide_Inhalants_R03BA02	-0.0472305	0.0260248	0.396188
d_gmm_m1	MF0012	trehalose degradation	Phenylpropanolamine_R01BA01	0.0472221	0.0260512	0.396188
d_gmm_m1	MF0010	sucrose degradation I	NSAID_and_Glucosamine_M01A	0.0471848	0.0261696	0.3971
d_gmm_m1	MF0013	allose degradation	NSAID_and_Glucosamine_M01A	0.0471329	0.0263349	0.397872
d_gmm_m1	MF0042	asparagine degradation	Antidepressants_N06A	0.0471204	0.0263747	0.397872
d_gmm_m1	MF0027	tyrosine degradation II	Adrenergics_Inhalants_R03A	0.0471117	0.0264025	0.397872
d_gmm_m1	MF0035	glycine degradation	Platelet_aggregation_inhibitors_B01AC	0.0470955	0.0264546	0.397872
d_gmm_m1	MF0024	phenylalanine degradation	ASA_anticoag_B01AC06	-0.0470103	0.026729	0.399453
d_gmm_m1	MF0022	galacturonate degradation I	Inhalation_steroids_ALL	0.0469938	0.0267824	0.399453
d_gmm_m1	MF0070	pentose phosphate pathway (oxidative phase)	Diuretics_C03	0.0469854	0.0268096	0.399453
d_gmm_m1	MF0072	pyruvate dehydrogenase complex	Inhalation_steroids_ALL	-0.0469765	0.0268384	0.399453
d_gmm_m1	MF0071	pentose phosphate pathway (non-oxidative branch)	Budesonide_Inhalants_R03BA02	-0.0469602	0.0268912	0.399453
d_gmm_m1	MF0075	acetate to acetyl-CoA	Antidepressants_SSRI_N06AB	-0.0469538	0.0269122	0.399453
d_gmm_m1	MF0101	nitrate reduction (dissimilatory)	NSAID_M01AB	0.046809	0.027387	0.404798
d_gmm_m1	MF0022	galacturonate degradation I	Adrenergics_Beta2_agonist_Inhalants_R03AC	0.046791	0.0274466	0.404798
d_gmm_m1	MF0085	urea degradation	Agents_RAS_system_C09	0.0467726	0.0275075	0.404798
d_gmm_m1	MF0002	fructan degradation	Corticosteroids_oral_H02A	0.0467717	0.0275105	0.404798
d_gmm_m1	MF0010	sucrose degradation I	Antidiabetics_not_Insulins_A10B	0.0467321	0.0276422	0.405374
d_gmm_m1	MF0034	alanine degradation II	Betamethasone_oral_H02AB01	0.046724	0.0276689	0.405374
d_gmm_m1	MF0074	pyruvate:formate lyase	Statins_C10AA	0.0466262	0.0279968	0.409295
d_gmm_m1	MF0032	glutamate degradation III	Insulins_and_analouges_A10A	0.046584	0.0281391	0.410493
d_gmm_m1	MF0074	pyruvate:formate lyase	Antidiabetics_A10	0.0465626	0.0282114	0.410666
d_gmm_m1	MF0034	alanine degradation II	Simvastatin_C10AA01	0.0465247	0.02834	0.411657
d_gmm_m1	MF0064	triacylglycerol degradation	Adrenergics_Beta2_agonist_Inhalants_R03AC	-0.0464934	0.0284467	0.412246
d_gmm_m1	MF0058	lysine degradation II	NSAID_M01AE	0.0464561	0.0285745	0.412246
d_gmm_m1	MF0077	formate conversion	NSAID_Diclofenac_M01AB05	0.0464498	0.0285962	0.412246
d_gmm_m1	MF0027	tyrosine degradation II	PPI_Omeprazol_A02BC01	0.0464391	0.0286326	0.412246
d_gmm_m1	MF0090	ethanol production I	Insulins_and_analouges_A10A	0.0464165	0.0287103	0.412246
d_gmm_m1	MF0024	phenylalanine degradation	Platelet_aggregation_inhibitors_B01AC	-0.0463911	0.0287979	0.412246
d_gmm_m1	MF0029	aspartate degradation II	Lipid_lowerers_C10A	0.046389	0.0288051	0.412246
d_gmm_m1	MF0013	allose degradation	Levothyroxine_H03AA01	-0.0463301	0.0290088	0.412764
d_gmm_m1	MF0062	glycerol degradation III	Nasal_preparations_R01	0.0463075	0.0290875	0.412764
d_gmm_m1	MF0090	ethanol production I	Laxatives_A06A	-0.0462998	0.0291143	0.412764
d_gmm_m1	MF0010	sucrose degradation I	Antihistamines_Oral_Other_R06AX	0.0462968	0.0291248	0.412764
d_gmm_m1	MF0085	urea degradation	Antidepressants_SSRI_N06AB	-0.0462897	0.0291494	0.412764
d_gmm_m1	MF0068	glycolysis (pay-off phase)	Beta_blockers_selective_C07AB	-0.0462736	0.0292056	0.412764
d_gmm_m1	MF0076	4-aminobutyrate degradation	Adrenergics_Beta2_agonist_Inhalants_R03AC	-0.0462406	0.0293213	0.412779
d_gmm_m1	MF0046	glutamine degradation I	Metformin_ALL	0.0462386	0.0293281	0.412779
d_gmm_m1	MF0080	lactate consumption II	Statins_C10AA	0.0461933	0.0294873	0.414163
d_gmm_m1	MF0056	histidine degradation	Metoprolol_ALL	0.0460457	0.0300108	0.420647
d_gmm_m1	MF0028	aspartate degradation I	Agents_RAS_system_C09	-0.0459745	0.0302663	0.423355
d_gmm_m1	MF0002	fructan degradation	Betamethasone_oral_H02AB01	0.0459299	0.0304271	0.42473
d_gmm_m1	MF0022	galacturonate degradation I	Antidiabetics_A10	0.0459122	0.0304914	0.424756
d_gmm_m1	MF0021	xylose degradation	Nasal_preparations_R01	0.045865	0.0306626	0.426266
d_gmm_m1	MF0099	methanogenesis - methyl-coM	ARBs_ALL	-0.0458435	0.0307411	0.426485
d_gmm_m1	MF0017	galactose degradation	Betablockers_C07	-0.0458034	0.0308878	0.427648
d_gmm_m1	MF0026	tyrosine degradation I	Statins_C10AA	0.0457643	0.0310312	0.427924
d_gmm_m1	MF0076	4-aminobutyrate degradation	Budesonide_Inhalants_R03BA02	-0.0457574	0.0310566	0.427924
d_gmm_m1	MF0066	Entner-Doudoroff pathway	Diuretics_C03	0.0456985	0.031274	0.427924
d_gmm_m1	MF0046	glutamine degradation I	Thiazides_ALL	0.0456865	0.0313184	0.427924
d_gmm_m1	MF0010	sucrose degradation I	PPI_Omeprazol_A02BC01	0.0456845	0.0313259	0.427924
d_gmm_m1	MF0068	glycolysis (pay-off phase)	Metoprolol_ALL	-0.0456515	0.0314484	0.427924
d_gmm_m1	MF0092	lactate production	Budesonide_Inhalants_R03BA02	-0.045651	0.0314503	0.427924
d_gmm_m1	MF0020	ribose degradation	NSAID_Diclofenac_M01AB05	0.0456388	0.031496	0.427924
d_gmm_m1	MF0095	propionate production III	Adrenergics_Inhalants_R03A	-0.0456243	0.0315498	0.427924
d_gmm_m1	MF0053	arginine degradation III	Antidiabetics_not_Insulins_A10B	0.0456172	0.0315763	0.427924
d_gmm_m1	MF0027	tyrosine degradation II	Other_analgetics_antipyretics_N02B	0.045601	0.0316369	0.427924
d_gmm_m1	MF0032	glutamate degradation III	Antihistamines_Oral_R06A	-0.045594	0.0316631	0.427924
d_gmm_m1	MF0069	NADH:ferredoxin oxidoreductase	Cough_suppress_expectorants_R05F	0.0455614	0.0317854	0.428537
d_gmm_m1	MF0088	butyrate production I	Antihistamines_Oral_Desloratadine_R06AX27	-0.0455413	0.031861	0.428537
d_gmm_m1	MF0089	butyrate production II	Phenylpropanolamine_R01BA01	0.0455315	0.0318976	0.428537
d_gmm_m1	MF0094	propionate production II	Losartan_C09CA01	0.045434	0.0322669	0.432023
d_gmm_m1	MF0021	xylose degradation	ASA_anticoag_B01AC06	0.0454103	0.0323571	0.432023
d_gmm_m1	MF0039	methionine degradation II	Platelet_aggregation_inhibitors_B01AC	-0.045403	0.0323849	0.432023
d_gmm_m1	MF0031	glutamate degradation II	Lipid_lowerers_C10A	0.0453961	0.0324113	0.432023
d_gmm_m1	MF0036	isoleucine degradation	PPI_A02BC	0.0453246	0.0326851	0.434331
d_gmm_m1	MF0049	threonine degradation I	Statins_C10AA	0.0453067	0.0327539	0.434331
d_gmm_m1	MF0010	sucrose degradation I	Paracetamol_N02BE01	0.0453	0.0327797	0.434331
d_gmm_m1	MF0086	acetyl-CoA to acetate	Adrenergics_Beta2_agonist_Inhalants_R03AC	-0.0452844	0.03284	0.434331
d_gmm_m1	MF0033	alanine degradation I	Adrenergics_Inhalants_R03A	-0.0451601	0.0333229	0.436053
d_gmm_m1	MF0006	lactose degradation	Amlodipine_C08CA01	-0.0451577	0.0333325	0.436053
d_gmm_m1	MF0053	arginine degradation III	Antihistamines_Oral_R06A	0.0451474	0.0333727	0.436053
d_gmm_m1	MF0095	propionate production III	Adrenergics_Beta2_agonist_Inhalants_R03AC	-0.045111	0.0335157	0.436053
d_gmm_m1	MF0100	methanogenesis from carbon dioxide	Betamethasone_oral_H02AB01	-0.0450854	0.0336162	0.436053
d_gmm_m1	MF0074	pyruvate:formate lyase	Lipid_lowerers_C10A	0.045057	0.0337282	0.436053
d_gmm_m1	MF0038	methionine degradation I	Phenylpropanolamine_R01BA01	0.0450499	0.0337562	0.436053
d_gmm_m1	MF0074	pyruvate:formate lyase	Metformin_ALL	0.0450479	0.033764	0.436053
d_gmm_m1	MF0005	starch degradation	Nasal_preparations_R01	0.0450477	0.033765	0.436053
d_gmm_m1	MF0090	ethanol production I	ACEi_ALL	0.045036	0.0338112	0.436053
d_gmm_m1	MF0080	lactate consumption II	ASA_ALL	0.0449901	0.0339935	0.436053
d_gmm_m1	MF0039	methionine degradation II	Antihistamines_Oral_R06A	-0.0449886	0.0339993	0.436053
d_gmm_m1	MF0056	histidine degradation	Lipid_lowerers_C10A	0.044987	0.0340056	0.436053
d_gmm_m1	MF0080	lactate consumption II	Laxatives_A06A	0.0449818	0.0340265	0.436053
d_gmm_m1	MF0011	sucrose degradation II	Metformin_ALL	0.0449635	0.0340995	0.436053
d_gmm_m1	MF0018	mannose degradation	Simvastatin_C10AA01	0.0449616	0.0341069	0.436053
d_gmm_m1	MF0095	propionate production III	Antihistamines_Oral_R06A	-0.044958	0.0341212	0.436053
d_gmm_m1	MF0042	asparagine degradation	Thiazides_ALL	0.0449571	0.0341248	0.436053
d_gmm_m1	MF0053	arginine degradation III	PPI_Omeprazol_A02BC01	0.044906	0.034329	0.436066
d_gmm_m1	MF0020	ribose degradation	NSAID_M01AB	0.0448998	0.0343541	0.436066
d_gmm_m1	MF0014	arabinose degradation	NSAID_M01AE	0.0448934	0.0343796	0.436066
d_gmm_m1	MF0099	methanogenesis - methyl-coM	Antidepressants_N06A	-0.0448928	0.0343823	0.436066
d_gmm_m1	MF0060	glycerol degradation I	Simvastatin_C10AA01	0.0448628	0.0345027	0.436154
d_gmm_m1	MF0003	pectin degradation I	Statins_C10AA	0.0448591	0.0345177	0.436154
d_gmm_m1	MF0006	lactose degradation	Statins_C10AA	0.0447183	0.0350889	0.44255
d_gmm_m1	MF0032	glutamate degradation III	Adrenergics_Beta2_agonist_Inhalants_R03AC	-0.0446705	0.0352848	0.442923
d_gmm_m1	MF0067	glycolysis (preparatory phase)	Budesonide_Inhalants_R03BA02	-0.0446581	0.0353358	0.442923
d_gmm_m1	MF0070	pentose phosphate pathway (oxidative phase)	Antihistamines_Oral_Loratadine_R06AX13	0.0446028	0.0355636	0.442923
d_gmm_m1	MF0098	hydrogen metabolism	Thiazides_ALL	-0.0446004	0.0355736	0.442923
d_gmm_m1	MF0094	propionate production II	Paracetamol_ALL	-0.0445901	0.0356165	0.442923
d_gmm_m1	MF0043	cysteine biosynthesis/homocysteine degradation	ARBs_C09CA	-0.0445791	0.035662	0.442923
d_gmm_m1	MF0009	melibiose degradation	Simvastatin_C10AA01	0.0445696	0.035701	0.442923
d_gmm_m1	MF0059	anaerobic fatty acid beta-oxidation	Insulins_and_analouges_A10A	0.0445446	0.0358051	0.442923
d_gmm_m1	MF0043	cysteine biosynthesis/homocysteine degradation	PPI_A02BC	-0.0444758	0.036092	0.442923
d_gmm_m1	MF0015	fructose degradation	Insulins_and_analouges_A10A	0.0444185	0.0363325	0.442923
d_gmm_m1	MF0032	glutamate degradation III	Antidepressants_N06A	-0.0444123	0.0363586	0.442923
d_gmm_m1	MF0006	lactose degradation	ASA_ALL	0.0444075	0.036379	0.442923
d_gmm_m1	MF0032	glutamate degradation III	Antihistamines_Oral_Other_R06AX	-0.0444017	0.0364032	0.442923
d_gmm_m1	MF0063	glyoxylate bypass	Lipid_lowerers_C10A	0.0443793	0.0364978	0.442923
d_gmm_m1	MF0008	maltose degradation	Atorvastatin_C10AA05	0.0443725	0.0365266	0.442923
d_gmm_m1	MF0044	cysteine degradation I	NSAID_Naproxen_M01AE02	0.0443694	0.0365398	0.442923
d_gmm_m1	MF0027	tyrosine degradation II	ARBs_C09CA	0.0443688	0.0365424	0.442923
d_gmm_m1	MF0081	methanol conversion	ARBs_C09CA	-0.0443511	0.036617	0.442923
d_gmm_m1	MF0056	histidine degradation	ARBs_ALL	0.0443469	0.0366349	0.442923
d_gmm_m1	MF0068	glycolysis (pay-off phase)	Budesonide_Inhalants_R03BA02	-0.0443439	0.0366476	0.442923
d_gmm_m1	MF0044	cysteine degradation I	Corticosteroids_oral_H02A	0.0443427	0.0366527	0.442923
d_gmm_m1	MF0042	asparagine degradation	Drugs_obstructive_ariways_R03	0.0443399	0.0366645	0.442923
d_gmm_m1	MF0039	methionine degradation II	Antihistamines_Oral_Desloratadine_R06AX27	-0.0443007	0.0368311	0.442923
d_gmm_m1	MF0039	methionine degradation II	Antidiabetics_A10	0.0442918	0.0368693	0.442923
d_gmm_m1	MF0019	rhamnose degradation	Calcium_channel_blockers_C08	-0.0442877	0.0368868	0.442923
d_gmm_m1	MF0069	NADH:ferredoxin oxidoreductase	Antidepressants_SSRI_N06AB	-0.0442767	0.0369336	0.442923
d_gmm_m1	MF0022	galacturonate degradation I	Simvastatin_C10AA01	0.044275	0.0369409	0.442923
d_gmm_m1	MF0080	lactate consumption II	Cough_mixture_Opium_derivate_R05FA02	0.0442485	0.037054	0.442923
d_gmm_m1	MF0095	propionate production III	Metformin_ALL	-0.0442457	0.0370659	0.442923
d_gmm_m1	MF0090	ethanol production I	Antidiabetics_A10	0.044244	0.0370732	0.442923
d_gmm_m1	MF0095	propionate production III	Budesonide_Inhalants_R03BA02	-0.0442189	0.037181	0.443432
d_gmm_m1	MF0052	arginine degradation II	ACEi_ALL	0.0441566	0.0374492	0.444034
d_gmm_m1	MF0074	pyruvate:formate lyase	ACEi_ALL	0.0441215	0.0376012	0.444034
d_gmm_m1	MF0042	asparagine degradation	Betamethasone_oral_H02AB01	0.0441164	0.037623	0.444034
d_gmm_m1	MF0010	sucrose degradation I	PPI_A02BC	0.0441093	0.0376541	0.444034
d_gmm_m1	MF0002	fructan degradation	Glucocorticoids_oral_H02AB	0.0441089	0.0376559	0.444034
d_gmm_m1	MF0011	sucrose degradation II	Simvastatin_C10AA01	0.0441067	0.0376653	0.444034
d_gmm_m1	MF0057	lysine degradation I	Drugs_obstructive_ariways_R03	-0.0441013	0.0376886	0.444034
d_gmm_m1	MF0080	lactate consumption II	Cough_suppress_expectorants_R05F	0.0440657	0.0378436	0.444348
d_gmm_m1	MF0026	tyrosine degradation I	Corticosteroids_oral_H02A	0.0440648	0.0378476	0.444348
d_gmm_m1	MF0078	lactaldehyde degradation	Simvastatin_C10AA01	0.0440294	0.0380021	0.444348
d_gmm_m1	MF0029	aspartate degradation II	PPI_Omeprazol_A02BC01	0.0440237	0.0380268	0.444348
d_gmm_m1	MF0049	threonine degradation I	NSAID_and_Glucosamine_M01A	0.0440202	0.0380421	0.444348
d_gmm_m1	MF0063	glyoxylate bypass	Atorvastatin_C10AA05	0.0439847	0.0381981	0.445405
d_gmm_m1	MF0025	tryptophan degradation	Formoterol_budesonide_inhalants_R03AK07	-0.0439159	0.0385009	0.446779
d_gmm_m1	MF0070	pentose phosphate pathway (oxidative phase)	ARBs_C09CA	0.0439143	0.0385081	0.446779
d_gmm_m1	MF0025	tryptophan degradation	Metoprolol_ALL	0.0439098	0.038528	0.446779
d_gmm_m1	MF0064	triacylglycerol degradation	Betamethasone_oral_H02AB01	-0.0438852	0.0386371	0.446779
d_gmm_m1	MF0025	tryptophan degradation	Thiazides_ALL	0.0438618	0.0387408	0.446779
d_gmm_m1	MF0070	pentose phosphate pathway (oxidative phase)	Betamethasone_oral_H02AB01	0.0438368	0.0388523	0.446779
d_gmm_m1	MF0006	lactose degradation	Betamethasone_oral_H02AB01	0.0438309	0.0388784	0.446779
d_gmm_m1	MF0077	formate conversion	NSAID_M01AE	0.0438307	0.0388796	0.446779
d_gmm_m1	MF0025	tryptophan degradation	Betablockers_C07	0.0438244	0.0389075	0.446779
d_gmm_m1	MF0005	starch degradation	Losartan_C09CA01	-0.0437097	0.0394223	0.451927
d_gmm_m1	MF0080	lactate consumption II	Antidiabetics_not_Insulins_A10B	0.0436893	0.0395142	0.452113
d_gmm_m1	MF0005	starch degradation	PPI_Omeprazol_A02BC01	-0.0436766	0.0395715	0.452113
d_gmm_m1	MF0067	glycolysis (preparatory phase)	Adrenergics_Beta2_agonist_Inhalants_R03AC	-0.0435622	0.0400924	0.457087
d_gmm_m1	MF0076	4-aminobutyrate degradation	Antidiabetics_not_Insulins_A10B	0.0435207	0.0402826	0.457087
d_gmm_m1	MF0048	serine degradation	Simvastatin_C10AA01	0.0435124	0.0403209	0.457087
d_gmm_m1	MF0099	methanogenesis - methyl-coM	Losartan_C09CA01	-0.0435071	0.0403451	0.457087
d_gmm_m1	MF0043	cysteine biosynthesis/homocysteine degradation	Antidiabetics_not_Insulins_A10B	-0.043489	0.0404284	0.457087
d_gmm_m1	MF0049	threonine degradation I	Cough_mixture_Opium_derivate_R05FA02	0.0434865	0.0404402	0.457087
d_gmm_m1	MF0101	nitrate reduction (dissimilatory)	Cough_suppress_expectorants_R05F	0.0434784	0.0404776	0.457087
d_gmm_m1	MF0053	arginine degradation III	Antidiabetics_A10	0.0434353	0.0406767	0.457818
d_gmm_m1	MF0074	pyruvate:formate lyase	Cough_mixture_Opium_derivate_R05FA02	0.0434352	0.040677	0.457818
d_gmm_m1	MF0025	tryptophan degradation	Beta_blockers_selective_C07AB	0.0434097	0.0407957	0.458395
d_gmm_m1	MF0037	leucine degradation	Atorvastatin_C10AA05	0.0433882	0.0408957	0.45875
d_gmm_m1	MF0026	tyrosine degradation I	Antidiabetics_A10	0.0433739	0.0409623	0.45875
d_gmm_m1	MF0074	pyruvate:formate lyase	Corticosteroids_oral_H02A	0.043349	0.0410782	0.459039
d_gmm_m1	MF0077	formate conversion	Drugs_obstructive_ariways_R03	-0.0433366	0.0411363	0.459039
d_gmm_m1	MF0012	trehalose degradation	Corticosteroids_Nasal_R01AD	0.043325	0.0411906	0.459039
d_gmm_m1	MF0020	ribose degradation	Antidiabetics_A10	0.0432388	0.0415958	0.462757
d_gmm_m1	MF0100	methanogenesis from carbon dioxide	Losartan_C09CA01	-0.0432218	0.041676	0.462757
d_gmm_m1	MF0074	pyruvate:formate lyase	NSAID_M01AE	0.0432107	0.0417284	0.462757
d_gmm_m1	MF0080	lactate consumption II	Glucocorticoids_oral_H02AB	0.043108	0.0422173	0.467415
d_gmm_m1	MF0092	lactate production	Laxatives_A06A	-0.0430862	0.0423216	0.467634
d_gmm_m1	MF0002	fructan degradation	Other_analgetics_antipyretics_N02B	0.0430751	0.0423746	0.467634
d_gmm_m1	MF0076	4-aminobutyrate degradation	Metformin_ALL	0.0430604	0.0424455	0.467657
d_gmm_m1	MF0021	xylose degradation	ASA_ALL	0.0430449	0.0425196	0.467716
d_gmm_m1	MF0022	galacturonate degradation I	Laxatives_A06A	0.0430182	0.0426485	0.468376
d_gmm_m1	MF0097	homoacetogenesis	NSAID_Ibuprofen_M01AE01	0.0429896	0.0427864	0.469125
d_gmm_m1	MF0098	hydrogen metabolism	Phenylpropanolamine_R01BA01	0.0429755	0.0428548	0.469125
d_gmm_m1	MF0078	lactaldehyde degradation	Statins_C10AA	0.0429571	0.0429441	0.469347
d_gmm_m1	MF0102	sulfate reduction (dissimilatory)	Platelet_aggregation_inhibitors_B01AC	-0.0428775	0.0433316	0.472155
d_gmm_m1	MF0027	tyrosine degradation II	Inhalation_steroids_ALL	0.04286	0.0434172	0.472155
d_gmm_m1	MF0054	arginine degradation IV	NSAID_and_Glucosamine_M01A	0.0428295	0.0435668	0.472155
d_gmm_m1	MF0009	melibiose degradation	Thiazides_ALL	-0.0428208	0.0436095	0.472155
d_gmm_m1	MF0011	sucrose degradation II	Antidiabetics_not_Insulins_A10B	0.0428197	0.0436147	0.472155
d_gmm_m1	MF0022	galacturonate degradation I	Cough_suppress_expectorants_R05F	0.0428191	0.0436177	0.472155
d_gmm_m1	MF0032	glutamate degradation III	ARBs_C09CA	-0.0427785	0.0438178	0.473567
d_gmm_m1	MF0079	lactate consumption I	Insulins_and_analouges_A10A	0.042706	0.0441763	0.475394
d_gmm_m1	MF0016	fucose degradation	Betablockers_C07	0.0426911	0.0442504	0.475394
d_gmm_m1	MF0080	lactate consumption II	Metoprolol_ALL	0.0426904	0.0442539	0.475394
d_gmm_m1	MF0026	tyrosine degradation I	Metformin_ALL	0.0426841	0.0442857	0.475394
d_gmm_m1	MF0059	anaerobic fatty acid beta-oxidation	Cough_Cold_preparations_R05	0.0426719	0.0443462	0.475394
d_gmm_m1	MF0051	arginine degradation I	Budesonide_Inhalants_R03BA02	-0.0426481	0.0444652	0.475394
d_gmm_m1	MF0019	rhamnose degradation	Metformin_ALL	0.042632	0.0445456	0.475394
d_gmm_m1	MF0050	threonine degradation II	Phenylpropanolamine_R01BA01	0.0426192	0.0446094	0.475394
d_gmm_m1	MF0054	arginine degradation IV	Antihistamines_Oral_Loratadine_R06AX13	0.0425977	0.0447173	0.475394
d_gmm_m1	MF0004	pectine degradation II	Antihistamines_Oral_Other_R06AX	0.0425962	0.0447251	0.475394
d_gmm_m1	MF0083	succinate consumption	Budesonide_Inhalants_R03BA02	-0.04259	0.0447561	0.475394
d_gmm_m1	MF0032	glutamate degradation III	Other_analgetics_antipyretics_N02B	-0.0425499	0.0449578	0.476791
d_gmm_m1	MF0046	glutamine degradation I	ARBs_ALL	0.0425036	0.0451919	0.478528
d_gmm_m1	MF0102	sulfate reduction (dissimilatory)	ASA_anticoag_B01AC06	-0.0424716	0.0453538	0.479411
d_gmm_m1	MF0022	galacturonate degradation I	Statins_C10AA	0.0424477	0.0454756	0.479411
d_gmm_m1	MF0063	glyoxylate bypass	Betablockers_C07	0.0424455	0.0454869	0.479411
d_gmm_m1	MF0042	asparagine degradation	Mucolytics_comb_R05CB10	0.0424122	0.0456567	0.480456
d_gmm_m1	MF0016	fucose degradation	Insulins_and_analouges_A10A	0.0423743	0.0458504	0.481522
d_gmm_m1	MF0041	valine degradation I	Drugs_obstructive_ariways_R03	-0.0423647	0.0458997	0.481522
d_gmm_m1	MF0053	arginine degradation III	Corticosteroids_Nasal_R01AD	0.0423478	0.0459866	0.48169
d_gmm_m1	MF0053	arginine degradation III	Drugs_peptic_ulcers_reflux_A02B	0.0423301	0.0460775	0.481852
d_gmm_m1	MF0072	pyruvate dehydrogenase complex	Antidiabetics_A10	0.0423153	0.0461535	0.481852
d_gmm_m1	MF0042	asparagine degradation	Adrenergics_Inhalants_R03A	0.0423032	0.0462164	0.481852
d_gmm_m1	MF0067	glycolysis (preparatory phase)	Drugs_obstructive_ariways_R03	-0.0422818	0.046327	0.481852
d_gmm_m1	MF0049	threonine degradation I	Lipid_lowerers_C10A	0.0422639	0.0464194	0.481852
d_gmm_m1	MF0044	cysteine degradation I	Glucocorticoids_oral_H02AB	0.0422624	0.0464273	0.481852
d_gmm_m1	MF0097	homoacetogenesis	NSAID_Naproxen_M01AE02	0.0422395	0.0465461	0.482016
d_gmm_m1	MF0095	propionate production III	Paracetamol_ALL	-0.0422175	0.0466605	0.482016
d_gmm_m1	MF0074	pyruvate:formate lyase	Cough_Cold_preparations_R05	0.0421171	0.0471849	0.482016
d_gmm_m1	MF0080	lactate consumption II	Corticosteroids_oral_H02A	0.042116	0.0471906	0.482016
d_gmm_m1	MF0069	NADH:ferredoxin oxidoreductase	Betamethasone_oral_H02AB01	0.042083	0.0473642	0.482016
d_gmm_m1	MF0005	starch degradation	PPI_A02BC	-0.0420805	0.0473774	0.482016
d_gmm_m1	MF0025	tryptophan degradation	Inhalation_steroids_ALL	-0.0420666	0.047451	0.482016
d_gmm_m1	MF0059	anaerobic fatty acid beta-oxidation	ACEi_ALL	0.0420616	0.0474772	0.482016
d_gmm_m1	MF0078	lactaldehyde degradation	Lipid_lowerers_C10A	0.042044	0.04757	0.482016
d_gmm_m1	MF0040	proline degradation	Antidiabetics_not_Insulins_A10B	0.0420334	0.0476264	0.482016
d_gmm_m1	MF0009	melibiose degradation	Amlodipine_C08CA01	-0.0420328	0.0476295	0.482016
d_gmm_m1	MF0028	aspartate degradation I	ACEi_ALL	-0.0419983	0.0478125	0.482016
d_gmm_m1	MF0102	sulfate reduction (dissimilatory)	Antihistamines_Oral_Other_R06AX	0.0419861	0.047877	0.482016
d_gmm_m1	MF0073	pyruvate:ferredoxin oxidoreductase	Antihistamines_Oral_R06A	-0.0419669	0.0479793	0.482016
d_gmm_m1	MF0005	starch degradation	Corticosteroids_Nasal_R01AD	0.0419502	0.0480685	0.482016
d_gmm_m1	MF0020	ribose degradation	Cough_suppress_expectorants_R05F	0.0418984	0.0483452	0.482016
d_gmm_m1	MF0046	glutamine degradation I	Atorvastatin_C10AA05	0.0418967	0.048354	0.482016
d_gmm_m1	MF0029	aspartate degradation II	Corticosteroids_oral_H02A	0.0418857	0.048413	0.482016
d_gmm_m1	MF0026	tyrosine degradation I	Lipid_lowerers_C10A	0.0418857	0.0484135	0.482016
d_gmm_m1	MF0038	methionine degradation I	Adrenergics_Beta2_agonist_Inhalants_R03AC	-0.0418792	0.0484481	0.482016
d_gmm_m1	MF0036	isoleucine degradation	Drugs_obstructive_ariways_R03	-0.0418585	0.0485593	0.482016
d_gmm_m1	MF0049	threonine degradation I	Corticosteroids_oral_H02A	0.0418409	0.0486542	0.482016
d_gmm_m1	MF0072	pyruvate dehydrogenase complex	Metformin_ALL	0.0418376	0.0486721	0.482016
d_gmm_m1	MF0043	cysteine biosynthesis/homocysteine degradation	Statins_C10AA	-0.0418288	0.0487195	0.482016
d_gmm_m1	MF0026	tyrosine degradation I	Antidiabetics_not_Insulins_A10B	0.0418131	0.0488044	0.482016
d_gmm_m1	MF0076	4-aminobutyrate degradation	Adrenergics_Inhalants_R03A	-0.0418078	0.0488329	0.482016
d_gmm_m1	MF0075	acetate to acetyl-CoA	Calcium_channel_blockers_C08	-0.0418012	0.0488687	0.482016
d_gmm_m1	MF0008	maltose degradation	Statins_C10AA	0.0417821	0.048972	0.482016
d_gmm_m1	MF0014	arabinose degradation	Cough_suppress_expectorants_R05F	0.0417804	0.0489811	0.482016
d_gmm_m1	MF0100	methanogenesis from carbon dioxide	ARBs_ALL	-0.0417797	0.0489849	0.482016
d_gmm_m1	MF0029	aspartate degradation II	Beta_blockers_selective_C07AB	0.0417745	0.0490133	0.482016
d_gmm_m1	MF0101	nitrate reduction (dissimilatory)	Antihistamines_Oral_Other_R06AX	0.041769	0.0490431	0.482016
d_gmm_m1	MF0038	methionine degradation I	Corticosteroids_Nasal_Mometasone_R01AD09	0.0417527	0.0491314	0.482016
d_gmm_m1	MF0021	xylose degradation	Platelet_aggregation_inhibitors_B01AC	0.0417469	0.0491631	0.482016
d_gmm_m1	MF0008	maltose degradation	Lipid_lowerers_C10A	0.0417367	0.0492182	0.482016
d_gmm_m1	MF0010	sucrose degradation I	Metformin_ALL	0.0417366	0.0492187	0.482016
d_gmm_m1	MF0081	methanol conversion	Metformin_ALL	-0.0417283	0.049264	0.482016
d_gmm_m1	MF0077	formate conversion	NSAID_M01AB	0.0417261	0.0492758	0.482016
d_gmm_m1	MF0031	glutamate degradation II	Statins_C10AA	0.041722	0.0492981	0.482016
d_gmm_m1	MF0001	arabinoxylan degradation	Lipid_lowerers_C10A	0.041721	0.0493036	0.482016
d_gmm_m1	MF0062	glycerol degradation III	NSAID_M01AE	0.0417125	0.0493503	0.482016
d_gmm_m1	MF0020	ribose degradation	Cough_mixture_Opium_derivate_R05FA02	0.0416581	0.0496477	0.483643
d_gmm_m1	MF0101	nitrate reduction (dissimilatory)	Cough_mixture_Opium_derivate_R05FA02	0.0416348	0.0497752	0.483643
d_gmm_m1	MF0081	methanol conversion	Antidepressants_N06A	-0.0416293	0.0498055	0.483643
d_gmm_m1	MF0031	glutamate degradation II	Antidepressants_N06A	0.0416102	0.0499108	0.483643
d_gmm_m1	MF0069	NADH:ferredoxin oxidoreductase	Glucocorticoids_oral_H02AB	0.0415952	0.0499935	0.483643
d_gmm_m1	MF0027	tyrosine degradation II	Beta_blockers_selective_C07AB	0.0415781	0.0500877	0.483643
d_gmm_m1	MF0032	glutamate degradation III	Levothyroxine_H03AA01	-0.0415666	0.0501511	0.483643
d_gmm_m1	MF0081	methanol conversion	Antihistamines_Oral_Desloratadine_R06AX27	-0.0415662	0.0501535	0.483643
d_gmm_m1	MF0096	succinate production	Antidiabetics_A10	0.0415616	0.0501785	0.483643
d_gmm_m1	MF0062	glycerol degradation III	ASA_ALL	0.0415526	0.0502283	0.483643
d_gmm_m1	MF0065	Bifidobacterium shunt	Phenylpropanolamine_R01BA01	0.0415265	0.0503733	0.484353
d_gmm_m1	MF0032	glutamate degradation III	Phenylpropanolamine_R01BA01	0.0414864	0.050596	0.48548
d_gmm_m1	MF0021	xylose degradation	Statins_C10AA	0.041476	0.0506538	0.48548
d_gmm_m1	MF0070	pentose phosphate pathway (oxidative phase)	Laxatives_A06A	0.0414669	0.0507047	0.48548
d_gmm_m1	MF0030	glutamate degradation I	Antidepressants_SSRI_N06AB	-0.0414431	0.0508376	0.485827
d_gmm_m1	MF0101	nitrate reduction (dissimilatory)	Lipid_lowerers_C10A	0.0414348	0.0508839	0.485827
d_gmm_m1	MF0077	formate conversion	Antihistamines_Oral_R06A	-0.0414202	0.0509658	0.485927
d_gmm_m1	MF0053	arginine degradation III	PPI_A02BC	0.0413383	0.0514261	0.487638
d_gmm_m1	MF0059	anaerobic fatty acid beta-oxidation	Phenylpropanolamine_R01BA01	0.0413225	0.0515155	0.487638
d_gmm_m1	MF0096	succinate production	Betamethasone_oral_H02AB01	0.0413182	0.0515399	0.487638
d_gmm_m1	MF0061	glycerol degradation II	NSAID_M01AE	0.0412995	0.0516453	0.487638
d_gmm_m1	MF0030	glutamate degradation I	Drugs_obstructive_ariways_R03	-0.0412922	0.0516872	0.487638
d_gmm_m1	MF0026	tyrosine degradation I	Glucocorticoids_oral_H02AB	0.0412822	0.0517435	0.487638
d_gmm_m1	MF0080	lactate consumption II	ASA_anticoag_B01AC06	0.041274	0.05179	0.487638
d_gmm_m1	MF0090	ethanol production I	Phenylpropanolamine_R01BA01	0.0412655	0.0518386	0.487638
d_gmm_m1	MF0089	butyrate production II	Antidepressants_SSRI_N06AB	0.0412628	0.0518538	0.487638
d_gmm_m1	MF0036	isoleucine degradation	Insulins_and_analouges_A10A	0.0412487	0.0519337	0.487638
d_gmm_m1	MF0028	aspartate degradation I	Betablockers_C07	-0.0412486	0.0519344	0.487638
d_gmm_m1	MF0003	pectin degradation I	Antihistamines_Oral_R06A	0.0412165	0.0521177	0.488655
d_gmm_m1	MF0087	acetyl-CoA to crotonyl-CoA	NSAID_M01AE	0.0411781	0.0523368	0.488655
d_gmm_m1	MF0040	proline degradation	Lipid_lowerers_C10A	0.0411678	0.0523961	0.488655
d_gmm_m1	MF0056	histidine degradation	Statins_C10AA	0.0411384	0.052565	0.488655
d_gmm_m1	MF0040	proline degradation	Thiazides_ALL	0.0411313	0.0526058	0.488655
d_gmm_m1	MF0040	proline degradation	Atorvastatin_C10AA05	0.0410958	0.0528102	0.488655
d_gmm_m1	MF0044	cysteine degradation I	PPI_Omeprazol_A02BC01	0.0410929	0.0528267	0.488655
d_gmm_m1	MF0011	sucrose degradation II	Drugs_peptic_ulcers_reflux_A02B	0.0410833	0.0528826	0.488655
d_gmm_m1	MF0094	propionate production II	Amlodipine_C08CA01	0.0410632	0.0529985	0.488655
d_gmm_m1	MF0059	anaerobic fatty acid beta-oxidation	Antihistamines_Oral_R06A	0.0410616	0.0530077	0.488655
d_gmm_m1	MF0044	cysteine degradation I	Metformin_ALL	0.0410545	0.0530488	0.488655
d_gmm_m1	MF0020	ribose degradation	Phenylpropanolamine_R01BA01	0.0410483	0.0530849	0.488655
d_gmm_m1	MF0010	sucrose degradation I	Drugs_obstructive_ariways_R03	0.041046	0.0530983	0.488655
d_gmm_m1	MF0021	xylose degradation	Nasal_topical_R01A	0.0410427	0.0531172	0.488655
d_gmm_m1	MF0020	ribose degradation	Insulins_and_analouges_A10A	0.0410421	0.053121	0.488655
d_gmm_m1	MF0007	lactose and galactose degradation	Antidepressants_N06A	-0.0409986	0.0533737	0.48976
d_gmm_m1	MF0062	glycerol degradation III	Betamethasone_oral_H02AB01	0.0409966	0.0533851	0.48976
d_gmm_m1	MF0086	acetyl-CoA to acetate	Phenylpropanolamine_R01BA01	0.0409823	0.0534685	0.489864
d_gmm_m1	MF0077	formate conversion	Metformin_ALL	0.0409198	0.0538339	0.492547
d_gmm_m1	MF0022	galacturonate degradation I	Cough_mixture_Opium_derivate_R05FA02	0.0408136	0.0544598	0.497604
d_gmm_m1	MF0099	methanogenesis - methyl-coM	Inhalation_steroids_ALL	-0.0407938	0.054577	0.497673
d_gmm_m1	MF0093	propionate production I	Agents_RAS_system_C09	0.0407876	0.0546137	0.497673
d_gmm_m1	MF0005	starch degradation	Nasal_topical_R01A	0.0407635	0.054757	0.49831
d_gmm_m1	MF0039	methionine degradation II	Inhalation_steroids_ALL	-0.0407416	0.0548876	0.498832
d_gmm_m1	MF0049	threonine degradation I	NSAID_M01AE	0.0407164	0.0550378	0.499529
d_gmm_m1	MF0094	propionate production II	Budesonide_Inhalants_R03BA02	-0.0406972	0.0551526	0.499904
d_gmm_m1	MF0080	lactate consumption II	Levothyroxine_H03AA01	0.0406699	0.0553162	0.500368
d_gmm_m1	MF0027	tyrosine degradation II	NSAID_and_Glucosamine_M01A	0.0406641	0.0553511	0.500368
d_gmm_m1	MF0033	alanine degradation I	Inhalation_steroids_ALL	-0.0406215	0.0556073	0.501358
d_gmm_m1	MF0019	rhamnose degradation	Antidiabetics_not_Insulins_A10B	0.0406213	0.0556081	0.501358
d_gmm_m1	MF0072	pyruvate dehydrogenase complex	Antidiabetics_not_Insulins_A10B	0.0405841	0.0558326	0.502716
d_gmm_m1	MF0095	propionate production III	Lipid_lowerers_C10A	-0.0405319	0.0561494	0.504899
d_gmm_m1	MF0091	ethanol production II	Cough_mixture_Opium_derivate_R05FA02	0.0405154	0.0562497	0.505133
d_gmm_m1	MF0054	arginine degradation IV	Phenylpropanolamine_R01BA01	0.0404884	0.0564139	0.505617
d_gmm_m1	MF0042	asparagine degradation	Agents_RAS_system_C09	0.0404814	0.0564567	0.505617
d_gmm_m1	MF0045	cysteine degradation II	Betablockers_C07	-0.0404693	0.0565304	0.505617
d_gmm_m1	MF0033	alanine degradation I	Antihistamines_Oral_Desloratadine_R06AX27	-0.0404577	0.0566011	0.505617
d_gmm_m1	MF0101	nitrate reduction (dissimilatory)	NSAID_Diclofenac_M01AB05	0.0403522	0.0572492	0.510131
d_gmm_m1	MF0041	valine degradation I	ASA_anticoag_B01AC06	0.0403511	0.0572565	0.510131
d_gmm_m1	MF0022	galacturonate degradation I	NSAID_Naproxen_M01AE02	0.0402905	0.057631	0.512795
d_gmm_m1	MF0077	formate conversion	NSAID_Naproxen_M01AE02	0.0402659	0.0577843	0.513487
d_gmm_m1	MF0043	cysteine biosynthesis/homocysteine degradation	Thiazides_ALL	-0.0402507	0.057879	0.513657
d_gmm_m1	MF0074	pyruvate:formate lyase	Glucocorticoids_oral_H02AB	0.0402125	0.0581174	0.5151
d_gmm_m1	MF0059	anaerobic fatty acid beta-oxidation	Budesonide_Inhalants_R03BA02	-0.04019	0.0582581	0.515675
d_gmm_m1	MF0039	methionine degradation II	ARBs_ALL	-0.0401667	0.0584039	0.516294
d_gmm_m1	MF0077	formate conversion	Adrenergics_Inhalants_R03A	-0.0401396	0.0585744	0.516383
d_gmm_m1	MF0042	asparagine degradation	Inhalation_steroids_ALL	0.040132	0.0586222	0.516383
d_gmm_m1	MF0021	xylose degradation	Corticosteroids_Nasal_Mometasone_R01AD09	0.0400977	0.0588385	0.516383
d_gmm_m1	MF0057	lysine degradation I	Insulins_and_analouges_A10A	0.0400926	0.0588707	0.516383
d_gmm_m1	MF0086	acetyl-CoA to acetate	Budesonide_Inhalants_R03BA02	-0.0400901	0.0588865	0.516383
d_gmm_m1	MF0100	methanogenesis from carbon dioxide	Sertraline_N06AB06	-0.0400748	0.0589831	0.516383
d_gmm_m1	MF0050	threonine degradation II	Drugs_acid_related_disorders_A02	-0.0400621	0.0590631	0.516383
d_gmm_m1	MF0100	methanogenesis from carbon dioxide	Metformin_ALL	-0.0400541	0.0591141	0.516383
d_gmm_m1	MF0029	aspartate degradation II	Metoprolol_ALL	0.0400458	0.0591668	0.516383
d_gmm_m1	MF0063	glyoxylate bypass	Terbutaline_inhalants_R03AC03	-0.0400129	0.0593756	0.516383
d_gmm_m1	MF0053	arginine degradation III	Diuretics_C03	0.0399961	0.0594824	0.516383
d_gmm_m1	MF0024	phenylalanine degradation	Other_analgetics_antipyretics_N02B	0.0399916	0.0595113	0.516383
d_gmm_m1	MF0072	pyruvate dehydrogenase complex	Adrenergics_combinations_inhalants_R03AK	-0.039951	0.0597709	0.516383
d_gmm_m1	MF0021	xylose degradation	Corticosteroids_Nasal_R01AD	0.0399371	0.0598598	0.516383
d_gmm_m1	MF0014	arabinose degradation	Phenylpropanolamine_R01BA01	0.0399289	0.0599119	0.516383
d_gmm_m1	MF0038	methionine degradation I	Calcium_channel_blockers_C08	-0.0399227	0.0599519	0.516383
d_gmm_m1	MF0096	succinate production	Antihistamines_Oral_Desloratadine_R06AX27	-0.0399059	0.0600598	0.516383
d_gmm_m1	MF0061	glycerol degradation II	Betablockers_C07	-0.0399035	0.0600754	0.516383
d_gmm_m1	MF0006	lactose degradation	Calcium_channel_blockers_C08	-0.0399034	0.0600757	0.516383
d_gmm_m1	MF0029	aspartate degradation II	Glucocorticoids_oral_H02AB	0.0399023	0.0600831	0.516383
d_gmm_m1	MF0002	fructan degradation	NSAID_Naproxen_M01AE02	0.0398863	0.060186	0.516383
d_gmm_m1	MF0038	methionine degradation I	Budesonide_Inhalants_R03BA02	-0.0398817	0.060215	0.516383
d_gmm_m1	MF0012	trehalose degradation	Cough_Cold_preparations_R05	0.0398693	0.0602955	0.516383
d_gmm_m1	MF0100	methanogenesis from carbon dioxide	Drugs_acid_related_disorders_A02	-0.039851	0.0604131	0.516383
d_gmm_m1	MF0010	sucrose degradation I	Antihistamines_Oral_Loratadine_R06AX13	0.0398442	0.0604569	0.516383
d_gmm_m1	MF0032	glutamate degradation III	Lipid_lowerers_C10A	-0.0398381	0.0604966	0.516383
d_gmm_m1	MF0042	asparagine degradation	PPI_Omeprazol_A02BC01	0.0398363	0.060508	0.516383
d_gmm_m1	MF0089	butyrate production II	Drugs_obstructive_ariways_R03	-0.0398312	0.0605409	0.516383
d_gmm_m1	MF0031	glutamate degradation II	Betamethasone_oral_H02AB01	0.0397802	0.0608718	0.51745
d_gmm_m1	MF0025	tryptophan degradation	Atorvastatin_C10AA05	0.0397759	0.0608996	0.51745
d_gmm_m1	MF0069	NADH:ferredoxin oxidoreductase	Laxatives_A06A	0.0397635	0.0609798	0.51745
d_gmm_m1	MF0035	glycine degradation	Drugs_obstructive_ariways_R03	-0.039755	0.0610355	0.51745
d_gmm_m1	MF0096	succinate production	Beta_blockers_selective_C07AB	0.0397483	0.061079	0.51745
d_gmm_m1	MF0012	trehalose degradation	Nasal_topical_R01A	0.0397416	0.0611227	0.51745
d_gmm_m1	MF0070	pentose phosphate pathway (oxidative phase)	Antihistamines_Oral_R06A	0.0396957	0.0614224	0.51919
d_gmm_m1	MF0019	rhamnose degradation	Antidiabetics_A10	0.0396867	0.061481	0.51919
d_gmm_m1	MF0099	methanogenesis - methyl-coM	Drugs_acid_related_disorders_A02	-0.0396722	0.0615766	0.519352
d_gmm_m1	MF0041	valine degradation I	PPI_Omeprazol_A02BC01	0.0396482	0.0617338	0.520033
d_gmm_m1	MF0096	succinate production	Atorvastatin_C10AA05	0.0395992	0.0620567	0.522106
d_gmm_m1	MF0006	lactose degradation	ARBs_C09CA	0.0395377	0.0624637	0.52488
d_gmm_m1	MF0053	arginine degradation III	ARBs_ALL	0.0395095	0.0626506	0.525801
d_gmm_m1	MF0089	butyrate production II	Antidepressants_N06A	0.0394232	0.0632267	0.529981
d_gmm_m1	MF0020	ribose degradation	Metformin_ALL	0.0394085	0.0633258	0.530063
d_gmm_m1	MF0075	acetate to acetyl-CoA	Sertraline_N06AB06	-0.0393874	0.063467	0.530063
d_gmm_m1	MF0091	ethanol production II	Paracetamol_ALL	0.0393869	0.0634703	0.530063
d_gmm_m1	MF0009	melibiose degradation	Corticosteroids_Nasal_Mometasone_R01AD09	0.039363	0.0636312	0.530755
d_gmm_m1	MF0047	glutamine degradation II	Levothyroxine_H03AA01	-0.0393374	0.0638039	0.531358
d_gmm_m1	MF0053	arginine degradation III	Nasal_topical_R01A	0.0393291	0.0638599	0.531358
d_gmm_m1	MF0095	propionate production III	Betablockers_C07	-0.0393093	0.0639937	0.531821
d_gmm_m1	MF0096	succinate production	Glucocorticoids_oral_H02AB	0.0392787	0.0642016	0.532691
d_gmm_m1	MF0029	aspartate degradation II	Betamethasone_oral_H02AB01	0.0392645	0.0642979	0.532691
d_gmm_m1	MF0041	valine degradation I	Sertraline_N06AB06	0.0392496	0.064399	0.532691
d_gmm_m1	MF0076	4-aminobutyrate degradation	ACEi_ALL	0.0392477	0.0644119	0.532691
d_gmm_m1	MF0030	glutamate degradation I	Adrenergics_Inhalants_R03A	-0.0392307	0.0645277	0.533
d_gmm_m1	MF0031	glutamate degradation II	Betablockers_C07	0.0391928	0.0647866	0.534489
d_gmm_m1	MF0074	pyruvate:formate lyase	Betamethasone_oral_H02AB01	0.0390906	0.0654884	0.539103
d_gmm_m1	MF0039	methionine degradation II	Statins_C10AA	-0.0390883	0.0655044	0.539103
d_gmm_m1	MF0025	tryptophan degradation	ARBs_ALL	0.0390531	0.0657475	0.540449
d_gmm_m1	MF0085	urea degradation	Metformin_ALL	0.0390241	0.0659484	0.540854
d_gmm_m1	MF0102	sulfate reduction (dissimilatory)	Antihistamines_Oral_Desloratadine_R06AX27	0.0390231	0.0659558	0.540854
d_gmm_m1	MF0044	cysteine degradation I	Calcium_channel_blockers_C08	-0.0389962	0.0661421	0.541406
d_gmm_m1	MF0098	hydrogen metabolism	Betablockers_C07	-0.0389904	0.0661825	0.541406
d_gmm_m1	MF0102	sulfate reduction (dissimilatory)	NSAID_M01AE	0.0389633	0.0663714	0.542299
d_gmm_m1	MF0015	fructose degradation	ACEi_ALL	0.0389271	0.0666242	0.543386
d_gmm_m1	MF0067	glycolysis (preparatory phase)	Betablockers_C07	-0.0389144	0.0667133	0.543386
d_gmm_m1	MF0097	homoacetogenesis	PPI_Omeprazol_A02BC01	0.03891	0.0667442	0.543386
d_gmm_m1	MF0057	lysine degradation I	Budesonide_Inhalants_R03BA02	-0.038894	0.0668562	0.543647
d_gmm_m1	MF0021	xylose degradation	NSAID_and_Glucosamine_M01A	0.0388492	0.0671713	0.545556
d_gmm_m1	MF0072	pyruvate dehydrogenase complex	Insulins_and_analouges_A10A	0.0388203	0.0673756	0.546509
d_gmm_m1	MF0100	methanogenesis from carbon dioxide	Antidepressants_N06A	-0.0388098	0.0674494	0.546509
d_gmm_m1	MF0069	NADH:ferredoxin oxidoreductase	Corticosteroids_oral_H02A	0.0387672	0.0677509	0.547887
d_gmm_m1	MF0049	threonine degradation I	Glucocorticoids_oral_H02AB	0.0387395	0.0679481	0.547887
d_gmm_m1	MF0089	butyrate production II	PPI_Omeprazol_A02BC01	0.0387334	0.0679913	0.547887
d_gmm_m1	MF0098	hydrogen metabolism	NSAID_and_Glucosamine_M01A	0.0387281	0.0680286	0.547887
d_gmm_m1	MF0046	glutamine degradation I	Levothyroxine_H03AA01	0.0387273	0.0680348	0.547887
d_gmm_m1	MF0075	acetate to acetyl-CoA	Platelet_aggregation_inhibitors_B01AC	0.0387177	0.0681031	0.547887
d_gmm_m1	MF0063	glyoxylate bypass	Thiazides_ALL	0.0386669	0.068466	0.550156
d_gmm_m1	MF0087	acetyl-CoA to crotonyl-CoA	Budesonide_Inhalants_R03BA02	-0.038641	0.0686513	0.550994
d_gmm_m1	MF0032	glutamate degradation III	Inhalation_steroids_ALL	-0.0386129	0.0688533	0.551963
d_gmm_m1	MF0061	glycerol degradation II	Metoprolol_ALL	-0.0385711	0.0691543	0.553723
d_gmm_m1	MF0012	trehalose degradation	Losartan_C09CA01	0.0385452	0.0693412	0.554566
d_gmm_m1	MF0015	fructose degradation	NSAID_M01AE	0.0385296	0.0694543	0.554574
d_gmm_m1	MF0040	proline degradation	ASA_ALL	0.0385171	0.0695443	0.554574
d_gmm_m1	MF0039	methionine degradation II	Lipid_lowerers_C10A	-0.0385103	0.0695942	0.554574
d_gmm_m1	MF0028	aspartate degradation I	Terbutaline_inhalants_R03AC03	-0.0384932	0.069718	0.554574
d_gmm_m1	MF0057	lysine degradation I	Adrenergics_Beta2_agonist_Inhalants_R03AC	-0.0384888	0.0697501	0.554574
d_gmm_m1	MF0039	methionine degradation II	ASA_anticoag_B01AC06	-0.0384762	0.0698418	0.554602
d_gmm_m1	MF0053	arginine degradation III	Insulins_and_analouges_A10A	0.0384621	0.0699441	0.554602
d_gmm_m1	MF0006	lactose degradation	ARBs_ALL	0.0384547	0.0699983	0.554602
d_gmm_m1	MF0099	methanogenesis - methyl-coM	Budesonide_Inhalants_R03BA02	-0.038434	0.0701489	0.555148
d_gmm_m1	MF0003	pectin degradation I	Drugs_obstructive_ariways_R03	0.0383976	0.0704155	0.556323
d_gmm_m1	MF0059	anaerobic fatty acid beta-oxidation	Nasal_preparations_R01	0.0383913	0.0704611	0.556323
d_gmm_m1	MF0095	propionate production III	Antidiabetics_A10	-0.0383745	0.0705841	0.556457
d_gmm_m1	MF0010	sucrose degradation I	Adrenergics_Inhalants_R03A	0.0383667	0.0706417	0.556457
d_gmm_m1	MF0048	serine degradation	Levothyroxine_H03AA01	-0.038309	0.0710664	0.558286
d_gmm_m1	MF0094	propionate production II	Paracetamol_N02BE01	-0.0383039	0.0711043	0.558286
d_gmm_m1	MF0077	formate conversion	Agents_RAS_system_C09	0.0382937	0.0711795	0.558286
d_gmm_m1	MF0093	propionate production I	PPI_Omeprazol_A02BC01	0.0382906	0.0712025	0.558286
d_gmm_m1	MF0091	ethanol production II	Adrenergics_combinations_inhalants_R03AK	0.0382781	0.0712948	0.558367
d_gmm_m1	MF0086	acetyl-CoA to acetate	ASA_anticoag_B01AC06	0.0382617	0.0714161	0.558673
d_gmm_m1	MF0085	urea degradation	Antidiabetics_A10	0.0382306	0.0716471	0.559503
d_gmm_m1	MF0060	glycerol degradation I	Antihistamines_Oral_Loratadine_R06AX13	0.0382252	0.0716868	0.559503
d_gmm_m1	MF0076	4-aminobutyrate degradation	Nasal_preparations_R01	0.0381802	0.0720217	0.560845
d_gmm_m1	MF0080	lactate consumption II	Beta_blockers_selective_C07AB	0.0381799	0.0720237	0.560845
d_gmm_m1	MF0026	tyrosine degradation I	ASA_ALL	0.0381566	0.0721977	0.561556
d_gmm_m1	MF0043	cysteine biosynthesis/homocysteine degradation	Drugs_acid_related_disorders_A02	-0.0381301	0.0723966	0.56246
d_gmm_m1	MF0046	glutamine degradation I	Antidiabetics_not_Insulins_A10B	0.0380728	0.072827	0.564683
d_gmm_m1	MF0046	glutamine degradation I	ASA_ALL	0.0380698	0.072849	0.564683
d_gmm_m1	MF0086	acetyl-CoA to acetate	Platelet_aggregation_inhibitors_B01AC	0.0380568	0.0729473	0.564801
d_gmm_m1	MF0041	valine degradation I	Adrenergics_Beta2_agonist_Inhalants_R03AC	-0.0380299	0.0731499	0.565149
d_gmm_m1	MF0054	arginine degradation IV	Betamethasone_oral_H02AB01	0.0380242	0.0731932	0.565149
d_gmm_m1	MF0055	arginine degradation V	Insulins_and_analouges_A10A	0.0380023	0.0733592	0.565149
d_gmm_m1	MF0021	xylose degradation	Phenylpropanolamine_R01BA01	0.0380007	0.0733707	0.565149
d_gmm_m1	MF0081	methanol conversion	ARBs_ALL	-0.0379958	0.0734079	0.565149
d_gmm_m1	MF0042	asparagine degradation	Adrenergics_combinations_inhalants_R03AK	0.0379765	0.0735543	0.565636
d_gmm_m1	MF0039	methionine degradation II	ARBs_C09CA	-0.0379644	0.0736463	0.565703
d_gmm_m1	MF0089	butyrate production II	Adrenergics_Inhalants_R03A	-0.0379515	0.0737446	0.565791
d_gmm_m1	MF0053	arginine degradation III	Drugs_acid_related_disorders_A02	0.037941	0.0738242	0.565791
d_gmm_m1	MF0012	trehalose degradation	Corticosteroids_Nasal_Mometasone_R01AD09	0.037924	0.0739539	0.566105
d_gmm_m1	MF0069	NADH:ferredoxin oxidoreductase	ACEi_ALL	0.0379138	0.0740316	0.566105
d_gmm_m1	MF0076	4-aminobutyrate degradation	Antidiabetics_A10	0.0378751	0.074327	0.567725
d_gmm_m1	MF0036	isoleucine degradation	Adrenergics_Beta2_agonist_Inhalants_R03AC	-0.0378596	0.074446	0.567996
d_gmm_m1	MF0014	arabinose degradation	Antihistamines_Oral_R06A	0.0378096	0.0748297	0.570283
d_gmm_m1	MF0027	tyrosine degradation II	NSAID_M01AE	0.0377683	0.0751483	0.571807
d_gmm_m1	MF0034	alanine degradation II	Drugs_peptic_ulcers_reflux_A02B	0.0377576	0.0752313	0.571807
d_gmm_m1	MF0013	allose degradation	Adrenergics_combinations_inhalants_R03AK	0.037751	0.075282	0.571807
d_gmm_m1	MF0099	methanogenesis - methyl-coM	Sertraline_N06AB06	-0.037697	0.0757009	0.5738
d_gmm_m1	MF0017	galactose degradation	Beta_blockers_selective_C07AB	-0.0376954	0.0757132	0.5738
d_gmm_m1	MF0048	serine degradation	NSAID_Diclofenac_M01AB05	0.0376452	0.0761038	0.573914
d_gmm_m1	MF0021	xylose degradation	Cough_suppress_expectorants_R05F	0.0376419	0.0761295	0.573914
d_gmm_m1	MF0012	trehalose degradation	Corticosteroids_oral_H02A	0.0376326	0.0762019	0.573914
d_gmm_m1	MF0096	succinate production	Corticosteroids_oral_H02A	0.0376252	0.0762599	0.573914
d_gmm_m1	MF0044	cysteine degradation I	Betamethasone_oral_H02AB01	0.0376214	0.07629	0.573914
d_gmm_m1	MF0001	arabinoxylan degradation	Drugs_obstructive_ariways_R03	0.0376183	0.076314	0.573914
d_gmm_m1	MF0027	tyrosine degradation II	Paracetamol_N02BE01	0.0376176	0.0763193	0.573914
d_gmm_m1	MF0004	pectine degradation II	Statins_C10AA	0.0375931	0.076511	0.57472
d_gmm_m1	MF0080	lactate consumption II	Platelet_aggregation_inhibitors_B01AC	0.0375781	0.076629	0.574971
d_gmm_m1	MF0017	galactose degradation	Metoprolol_ALL	-0.0375424	0.0769098	0.575052
d_gmm_m1	MF0099	methanogenesis - methyl-coM	Metformin_ALL	-0.0375406	0.076924	0.575052
d_gmm_m1	MF0041	valine degradation I	Antidepressants_N06A	0.0375366	0.0769551	0.575052
d_gmm_m1	MF0090	ethanol production I	Antidepressants_N06A	-0.0375337	0.0769781	0.575052
d_gmm_m1	MF0049	threonine degradation I	Insulins_and_analouges_A10A	0.0375126	0.0771441	0.575659
d_gmm_m1	MF0064	triacylglycerol degradation	Corticosteroids_oral_H02A	-0.0374677	0.0774992	0.577303
d_gmm_m1	MF0016	fucose degradation	Agents_RAS_system_C09	0.0374633	0.0775342	0.577303
d_gmm_m1	MF0028	aspartate degradation I	Antihistamines_Oral_Desloratadine_R06AX27	-0.0374294	0.0778031	0.577656
d_gmm_m1	MF0006	lactose degradation	Antihistamines_Oral_R06A	0.0374285	0.0778099	0.577656
d_gmm_m1	MF0042	asparagine degradation	ARBs_C09CA	0.0373918	0.0781018	0.577656
d_gmm_m1	MF0094	propionate production II	Other_analgetics_antipyretics_N02B	-0.0373823	0.0781776	0.577656
d_gmm_m1	MF0075	acetate to acetyl-CoA	Corticosteroids_Nasal_Mometasone_R01AD09	0.0373747	0.0782384	0.577656
d_gmm_m1	MF0032	glutamate degradation III	Losartan_C09CA01	-0.0373719	0.0782608	0.577656
d_gmm_m1	MF0103	mucin degradation	Simvastatin_C10AA01	0.03736	0.0783558	0.577656
d_gmm_m1	MF0058	lysine degradation II	Levothyroxine_H03AA01	-0.0373435	0.0784876	0.577656
d_gmm_m1	MF0021	xylose degradation	Simvastatin_C10AA01	0.0373408	0.0785091	0.577656
d_gmm_m1	MF0086	acetyl-CoA to acetate	Antihistamines_Oral_Desloratadine_R06AX27	-0.0373345	0.0785601	0.577656
d_gmm_m1	MF0028	aspartate degradation I	Beta_blockers_selective_C07AB	-0.0373334	0.0785686	0.577656
d_gmm_m1	MF0061	glycerol degradation II	Beta_blockers_selective_C07AB	-0.0373278	0.0786133	0.577656
d_gmm_m1	MF0042	asparagine degradation	PPI_A02BC	0.0373187	0.0786863	0.577656
d_gmm_m1	MF0040	proline degradation	Antidepressants_N06A	0.0373001	0.078836	0.577678
d_gmm_m1	MF0043	cysteine biosynthesis/homocysteine degradation	Phenylpropanolamine_R01BA01	0.0372972	0.0788592	0.577678
d_gmm_m1	MF0031	glutamate degradation II	Laxatives_A06A	0.0372705	0.0790738	0.578626
d_gmm_m1	MF0047	glutamine degradation II	Thiazides_ALL	-0.0372404	0.079316	0.579496
d_gmm_m1	MF0085	urea degradation	NSAID_and_Glucosamine_M01A	0.0372346	0.0793632	0.579496
d_gmm_m1	MF0075	acetate to acetyl-CoA	ASA_anticoag_B01AC06	0.0372234	0.0794539	0.579536
d_gmm_m1	MF0005	starch degradation	Drugs_acid_related_disorders_A02	-0.0371912	0.0797143	0.580812
d_gmm_m1	MF0001	arabinoxylan degradation	Antihistamines_Oral_R06A	0.0371499	0.0800494	0.58263
d_gmm_m1	MF0101	nitrate reduction (dissimilatory)	Laxatives_A06A	0.0371098	0.0803756	0.584035
d_gmm_m1	MF0013	allose degradation	Antihistamines_Oral_Other_R06AX	0.0371051	0.0804143	0.584035
d_gmm_m1	MF0053	arginine degradation III	Antihistamines_Oral_Loratadine_R06AX13	0.0370581	0.0807988	0.586201
d_gmm_m1	MF0055	arginine degradation V	Budesonide_Inhalants_R03BA02	-0.0370244	0.0810749	0.587019
d_gmm_m1	MF0101	nitrate reduction (dissimilatory)	Cough_Cold_preparations_R05	0.0370227	0.081089	0.587019
d_gmm_m1	MF0042	asparagine degradation	NSAID_and_Glucosamine_M01A	0.0370128	0.0811707	0.587019
d_gmm_m1	MF0039	methionine degradation II	Drugs_peptic_ulcers_reflux_A02B	-0.0369639	0.0815736	0.587629
d_gmm_m1	MF0053	arginine degradation III	Budesonide_Inhalants_R03BA02	-0.0369611	0.0815966	0.587629
d_gmm_m1	MF0050	threonine degradation II	PPI_A02BC	-0.036956	0.0816384	0.587629
d_gmm_m1	MF0040	proline degradation	Beta_blockers_selective_C07AB	0.0369529	0.0816642	0.587629
d_gmm_m1	MF0088	butyrate production I	ASA_ALL	0.0369479	0.0817051	0.587629
d_gmm_m1	MF0023	galacturonate degradation II	ACEi_ALL	0.0369396	0.0817736	0.587629
d_gmm_m1	MF0043	cysteine biosynthesis/homocysteine degradation	Atorvastatin_C10AA05	-0.0369278	0.0818715	0.587711
d_gmm_m1	MF0095	propionate production III	Beta_blockers_selective_C07AB	-0.0369074	0.082041	0.587816
d_gmm_m1	MF0018	mannose degradation	Terbutaline_inhalants_R03AC03	-0.0369052	0.0820591	0.587816
d_gmm_m1	MF0007	lactose and galactose degradation	Cough_Cold_preparations_R05	0.0368441	0.082567	0.590832
d_gmm_m1	MF0064	triacylglycerol degradation	Expectorants_excl_cough_supressants_R05C	-0.036832	0.0826677	0.590931
d_gmm_m1	MF0029	aspartate degradation II	Antidepressants_SSRI_N06AB	0.0367954	0.0829738	0.591696
d_gmm_m1	MF0042	asparagine degradation	Laxatives_A06A	0.036785	0.0830608	0.591696
d_gmm_m1	MF0064	triacylglycerol degradation	Glucocorticoids_oral_H02AB	-0.0367683	0.0832006	0.591696
d_gmm_m1	MF0032	glutamate degradation III	Paracetamol_N02BE01	-0.0367635	0.0832416	0.591696
d_gmm_m1	MF0071	pentose phosphate pathway (non-oxidative branch)	Metoprolol_ALL	-0.0367622	0.0832522	0.591696
d_gmm_m1	MF0058	lysine degradation II	NSAID_and_Glucosamine_M01A	0.0367534	0.0833262	0.591696
d_gmm_m1	MF0085	urea degradation	Insulins_and_analouges_A10A	0.0367465	0.083384	0.591696
d_gmm_m1	MF0004	pectine degradation II	Antihistamines_Oral_Desloratadine_R06AX27	0.0367221	0.0835895	0.592373
d_gmm_m1	MF0022	galacturonate degradation I	Diuretics_C03	0.03671	0.0836909	0.592373
d_gmm_m1	MF0034	alanine degradation II	Insulins_and_analouges_A10A	0.0367035	0.0837463	0.592373
d_gmm_m1	MF0045	cysteine degradation II	Terbutaline_inhalants_R03AC03	-0.0366915	0.0838472	0.592373
d_gmm_m1	MF0002	fructan degradation	Antidiabetics_not_Insulins_A10B	0.0366728	0.0840051	0.592373
d_gmm_m1	MF0041	valine degradation I	Drugs_acid_related_disorders_A02	0.0366699	0.0840298	0.592373
d_gmm_m1	MF0101	nitrate reduction (dissimilatory)	ARBs_ALL	0.0366533	0.0841706	0.592373
d_gmm_m1	MF0051	arginine degradation I	ASA_anticoag_B01AC06	0.0366525	0.0841766	0.592373
d_gmm_m1	MF0093	propionate production I	Cough_mixture_Opium_derivate_R05FA02	0.036632	0.0843508	0.592838
d_gmm_m1	MF0021	xylose degradation	Calcium_channel_blockers_C08	-0.0366087	0.0845483	0.592838
d_gmm_m1	MF0039	methionine degradation II	Drugs_acid_related_disorders_A02	-0.0366042	0.0845872	0.592838
d_gmm_m1	MF0018	mannose degradation	Betamethasone_oral_H02AB01	0.0365915	0.0846949	0.592838
d_gmm_m1	MF0004	pectine degradation II	Corticosteroids_oral_H02A	0.0365906	0.0847029	0.592838
d_gmm_m1	MF0040	proline degradation	Statins_C10AA	0.0365812	0.0847828	0.592838
d_gmm_m1	MF0078	lactaldehyde degradation	NSAID_M01AE	0.0365729	0.0848531	0.592838
d_gmm_m1	MF0023	galacturonate degradation II	Terbutaline_inhalants_R03AC03	0.0365405	0.0851301	0.594163
d_gmm_m1	MF0097	homoacetogenesis	Sertraline_N06AB06	0.036519	0.0853141	0.594836
d_gmm_m1	MF0043	cysteine biosynthesis/homocysteine degradation	Adrenergics_Beta2_agonist_Inhalants_R03AC	-0.0364844	0.0856106	0.595017
d_gmm_m1	MF0046	glutamine degradation I	Lipid_lowerers_C10A	0.036479	0.085657	0.595017
d_gmm_m1	MF0039	methionine degradation II	PPI_A02BC	-0.0364766	0.0856773	0.595017
d_gmm_m1	MF0024	phenylalanine degradation	Paracetamol_N02BE01	0.0364691	0.0857413	0.595017
d_gmm_m1	MF0016	fucose degradation	Lipid_lowerers_C10A	0.0364631	0.0857934	0.595017
d_gmm_m1	MF0098	hydrogen metabolism	Beta_blockers_selective_C07AB	-0.0364476	0.0859266	0.595017
d_gmm_m1	MF0081	methanol conversion	Drugs_acid_related_disorders_A02	-0.0364421	0.0859737	0.595017
d_gmm_m1	MF0095	propionate production III	Drugs_peptic_ulcers_reflux_A02B	-0.0364344	0.0860403	0.595017
d_gmm_m1	MF0011	sucrose degradation II	PPI_Omeprazol_A02BC01	0.0364196	0.0861681	0.595281
d_gmm_m1	MF0014	arabinose degradation	Lipid_lowerers_C10A	0.0364038	0.0863044	0.595281
d_gmm_m1	MF0073	pyruvate:ferredoxin oxidoreductase	Betamethasone_oral_H02AB01	-0.0363966	0.0863668	0.595281
d_gmm_m1	MF0078	lactaldehyde degradation	Betamethasone_oral_H02AB01	0.0363779	0.0865282	0.595281
d_gmm_m1	MF0019	rhamnose degradation	Other_analgetics_antipyretics_N02B	0.0363755	0.0865497	0.595281
d_gmm_m1	MF0045	cysteine degradation II	Antihistamines_Oral_Desloratadine_R06AX27	-0.0363692	0.0866039	0.595281
d_gmm_m1	MF0051	arginine degradation I	Platelet_aggregation_inhibitors_B01AC	0.0363517	0.0867558	0.595405
d_gmm_m1	MF0063	glyoxylate bypass	Statins_C10AA	0.0363415	0.0868443	0.595405
d_gmm_m1	MF0043	cysteine biosynthesis/homocysteine degradation	Betamethasone_oral_H02AB01	-0.0363269	0.0869707	0.595405
d_gmm_m1	MF0062	glycerol degradation III	PPI_Omeprazol_A02BC01	0.0363193	0.0870372	0.595405
d_gmm_m1	MF0068	glycolysis (pay-off phase)	Adrenergics_Beta2_agonist_Inhalants_R03AC	-0.0363167	0.0870598	0.595405
d_gmm_m1	MF0014	arabinose degradation	Statins_C10AA	0.0362836	0.0873478	0.596774
d_gmm_m1	MF0030	glutamate degradation I	Simvastatin_C10AA01	0.0362457	0.0876795	0.598439
d_gmm_m1	MF0041	valine degradation I	Budesonide_Inhalants_R03BA02	-0.0362338	0.0877833	0.598546
d_gmm_m1	MF0002	fructan degradation	Paracetamol_ALL	0.0362199	0.0879054	0.598778
d_gmm_m1	MF0047	glutamine degradation II	Budesonide_Inhalants_R03BA02	-0.0362032	0.088052	0.599177
d_gmm_m1	MF0061	glycerol degradation II	Phenylpropanolamine_R01BA01	0.036164	0.0883967	0.600271
d_gmm_m1	MF0006	lactose degradation	Atorvastatin_C10AA05	0.0361518	0.0885042	0.600271
d_gmm_m1	MF0065	Bifidobacterium shunt	Budesonide_Inhalants_R03BA02	-0.036151	0.0885117	0.600271
d_gmm_m1	MF0081	methanol conversion	Corticosteroids_Nasal_R01AD	0.0361448	0.088566	0.600271
d_gmm_m1	MF0047	glutamine degradation II	Calcium_channel_blockers_C08	-0.0361241	0.0887485	0.600908
d_gmm_m1	MF0002	fructan degradation	Calcium_channel_blockers_C08	-0.0361029	0.0889366	0.601583
d_gmm_m1	MF0030	glutamate degradation I	Antidiabetics_A10	0.0360478	0.0894253	0.603809
d_gmm_m1	MF0029	aspartate degradation II	Statins_C10AA	0.0360437	0.089462	0.603809
d_gmm_m1	MF0095	propionate production III	Cough_mixture_Opium_derivate_R05FA02	-0.0360358	0.0895321	0.603809
d_gmm_m1	MF0006	lactose degradation	Simvastatin_C10AA01	0.0360085	0.089775	0.604847
d_gmm_m1	MF0030	glutamate degradation I	NSAID_Naproxen_M01AE02	0.0359838	0.0899959	0.605735
d_gmm_m1	MF0004	pectine degradation II	Betamethasone_oral_H02AB01	0.035907	0.0906843	0.606897
d_gmm_m1	MF0043	cysteine biosynthesis/homocysteine degradation	Antihistamines_Oral_R06A	-0.0359045	0.0907062	0.606897
d_gmm_m1	MF0062	glycerol degradation III	Glucocorticoids_oral_H02AB	0.0359037	0.0907143	0.606897
d_gmm_m1	MF0054	arginine degradation IV	Levothyroxine_H03AA01	-0.0358991	0.090755	0.606897
d_gmm_m1	MF0014	arabinose degradation	Metformin_ALL	0.0358807	0.0909209	0.606897
d_gmm_m1	MF0010	sucrose degradation I	Antidiabetics_A10	0.0358793	0.0909332	0.606897
d_gmm_m1	MF0016	fucose degradation	NSAID_Naproxen_M01AE02	0.0358708	0.0910103	0.606897
d_gmm_m1	MF0060	glycerol degradation I	Other_analgetics_antipyretics_N02B	0.0358691	0.0910259	0.606897
d_gmm_m1	MF0100	methanogenesis from carbon dioxide	Antidiabetics_not_Insulins_A10B	-0.0358687	0.0910294	0.606897
d_gmm_m1	MF0101	nitrate reduction (dissimilatory)	Statins_C10AA	0.0358516	0.091183	0.606897
d_gmm_m1	MF0029	aspartate degradation II	Agents_RAS_system_C09	0.0358508	0.0911911	0.606897
d_gmm_m1	MF0017	galactose degradation	Betamethasone_oral_H02AB01	0.0358313	0.091367	0.606897
d_gmm_m1	MF0053	arginine degradation III	Expectorants_excl_cough_supressants_R05C	0.0358238	0.091435	0.606897
d_gmm_m1	MF0004	pectine degradation II	ASA_ALL	0.0358207	0.0914634	0.606897
d_gmm_m1	MF0097	homoacetogenesis	Cough_mixture_Opium_derivate_R05FA02	0.0358158	0.0915077	0.606897
d_gmm_m1	MF0100	methanogenesis from carbon dioxide	Corticosteroids_oral_H02A	-0.035788	0.0917594	0.607973
d_gmm_m1	MF0080	lactate consumption II	NSAID_M01AE	-0.0357456	0.0921454	0.609671
d_gmm_m1	MF0062	glycerol degradation III	Corticosteroids_oral_H02A	0.0357401	0.092195	0.609671
d_gmm_m1	MF0050	threonine degradation II	Metoprolol_ALL	-0.0357235	0.0923465	0.610079
d_gmm_m1	MF0090	ethanol production I	Antidiabetics_not_Insulins_A10B	0.0356925	0.0926293	0.611353
d_gmm_m1	MF0070	pentose phosphate pathway (oxidative phase)	Drugs_peptic_ulcers_reflux_A02B	0.0356534	0.0929876	0.613098
d_gmm_m1	MF0075	acetate to acetyl-CoA	Laxatives_A06A	0.035644	0.093074	0.613098
d_gmm_m1	MF0007	lactose and galactose degradation	Thiazides_ALL	-0.0356302	0.0932009	0.613129
d_gmm_m1	MF0071	pentose phosphate pathway (non-oxidative branch)	Calcium_channel_blockers_C08	-0.0356207	0.0932878	0.613129
d_gmm_m1	MF0002	fructan degradation	Thiazides_ALL	-0.0356089	0.0933971	0.613129
d_gmm_m1	MF0001	arabinoxylan degradation	Statins_C10AA	0.0355888	0.0935825	0.613129
d_gmm_m1	MF0017	galactose degradation	Thiazides_ALL	-0.0355849	0.0936179	0.613129
d_gmm_m1	MF0089	butyrate production II	Sertraline_N06AB06	0.0355744	0.0937148	0.613129
d_gmm_m1	MF0012	trehalose degradation	Metoprolol_ALL	0.0355703	0.0937527	0.613129
d_gmm_m1	MF0067	glycolysis (preparatory phase)	Beta_blockers_selective_C07AB	-0.0355592	0.0938554	0.613129
d_gmm_m1	MF0095	propionate production III	Drugs_acid_related_disorders_A02	-0.0355517	0.0939246	0.613129
d_gmm_m1	MF0079	lactate consumption I	Formoterol_budesonide_inhalants_R03AK07	-0.0355305	0.0941211	0.613129
d_gmm_m1	MF0015	fructose degradation	Phenylpropanolamine_R01BA01	0.0355281	0.0941435	0.613129
d_gmm_m1	MF0044	cysteine degradation I	Drugs_peptic_ulcers_reflux_A02B	0.0355174	0.0942421	0.613129
d_gmm_m1	MF0022	galacturonate degradation I	NSAID_and_Glucosamine_M01A	0.0355118	0.0942942	0.613129
d_gmm_m1	MF0033	alanine degradation I	Antihistamines_Oral_Other_R06AX	-0.0355032	0.0943745	0.613129
d_gmm_m1	MF0067	glycolysis (preparatory phase)	ASA_anticoag_B01AC06	0.035497	0.0944317	0.613129
d_gmm_m1	MF0019	rhamnose degradation	Amlodipine_C08CA01	-0.0354853	0.0945409	0.613253
d_gmm_m1	MF0010	sucrose degradation I	NSAID_Naproxen_M01AE02	0.0354612	0.0947647	0.614118
d_gmm_m1	MF0045	cysteine degradation II	Calcium_channel_blockers_C08	-0.0354315	0.0950421	0.614676
d_gmm_m1	MF0018	mannose degradation	Cough_mixture_Opium_derivate_R05FA02	0.0354285	0.0950695	0.614676
d_gmm_m1	MF0028	aspartate degradation I	Calcium_channel_blockers_C08	-0.0354229	0.095122	0.614676
d_gmm_m1	MF0038	methionine degradation I	Thiazides_ALL	-0.0354054	0.095286	0.615132
d_gmm_m1	MF0087	acetyl-CoA to crotonyl-CoA	Betablockers_C07	-0.035396	0.0953736	0.615132
d_gmm_m1	MF0009	melibiose degradation	ACEi_ALL	-0.0353487	0.095817	0.617184
d_gmm_m1	MF0074	pyruvate:formate lyase	Adrenergics_combinations_inhalants_R03AK	0.0353428	0.0958732	0.617184
d_gmm_m1	MF0044	cysteine degradation I	Drugs_acid_related_disorders_A02	0.0353164	0.096121	0.618194
d_gmm_m1	MF0019	rhamnose degradation	Metoprolol_ALL	-0.0352667	0.0965908	0.619516
d_gmm_m1	MF0063	glyoxylate bypass	Phenylpropanolamine_R01BA01	-0.0352625	0.0966307	0.619516
d_gmm_m1	MF0080	lactate consumption II	Betamethasone_oral_H02AB01	0.035261	0.0966445	0.619516
d_gmm_m1	MF0103	mucin degradation	ARBs_ALL	0.0352447	0.0967985	0.619516
d_gmm_m1	MF0018	mannose degradation	Corticosteroids_oral_H02A	0.0352385	0.0968576	0.619516
d_gmm_m1	MF0031	glutamate degradation II	Antidiabetics_A10	0.0352244	0.0969916	0.619516
d_gmm_m1	MF0053	arginine degradation III	ACEi_ALL	0.0352239	0.0969964	0.619516
d_gmm_m1	MF0057	lysine degradation I	Other_analgetics_antipyretics_N02B	-0.0352068	0.0971581	0.619516
d_gmm_m1	MF0093	propionate production I	PPI_A02BC	0.0351904	0.0973147	0.619516
d_gmm_m1	MF0027	tyrosine degradation II	ARBs_ALL	0.0351808	0.0974057	0.619516
d_gmm_m1	MF0054	arginine degradation IV	Lipid_lowerers_C10A	0.0351759	0.0974521	0.619516
d_gmm_m1	MF0021	xylose degradation	Cough_mixture_Opium_derivate_R05FA02	0.0351722	0.097488	0.619516
d_gmm_m1	MF0019	rhamnose degradation	Antihistamines_Oral_R06A	0.0351697	0.0975113	0.619516
d_gmm_m1	MF0064	triacylglycerol degradation	Antihistamines_Oral_Desloratadine_R06AX27	-0.0351572	0.0976304	0.619694
d_gmm_m1	MF0044	cysteine degradation I	Antidiabetics_not_Insulins_A10B	0.0351119	0.0980633	0.619717
d_gmm_m1	MF0022	galacturonate degradation I	Metoprolol_ALL	0.0351052	0.0981281	0.619717
d_gmm_m1	MF0032	glutamate degradation III	ARBs_ALL	-0.0350985	0.0981916	0.619717
d_gmm_m1	MF0091	ethanol production II	Cough_suppress_expectorants_R05F	0.0350936	0.0982393	0.619717
d_gmm_m1	MF0012	trehalose degradation	Glucocorticoids_oral_H02AB	0.035078	0.0983891	0.619717
d_gmm_m1	MF0088	butyrate production I	Lipid_lowerers_C10A	0.035075	0.0984171	0.619717
d_gmm_m1	MF0098	hydrogen metabolism	NSAID_Naproxen_M01AE02	0.0350735	0.0984316	0.619717
d_gmm_m1	MF0027	tyrosine degradation II	Metoprolol_ALL	0.0350617	0.0985456	0.619717
d_gmm_m1	MF0067	glycolysis (preparatory phase)	Metoprolol_ALL	-0.0350576	0.0985846	0.619717
d_gmm_m1	MF0046	glutamine degradation I	Laxatives_A06A	0.0350563	0.0985969	0.619717
d_gmm_m1	MF0057	lysine degradation I	Adrenergics_Inhalants_R03A	-0.0350408	0.0987465	0.619717
d_gmm_m1	MF0067	glycolysis (preparatory phase)	Platelet_aggregation_inhibitors_B01AC	0.035036	0.0987925	0.619717
d_gmm_m1	MF0083	succinate consumption	Betamethasone_oral_H02AB01	-0.0350329	0.0988223	0.619717
d_gmm_m1	MF0037	leucine degradation	PPI_Omeprazol_A02BC01	0.0350207	0.0989401	0.619717
d_gmm_m1	MF0001	arabinoxylan degradation	NSAID_Naproxen_M01AE02	0.0350035	0.0991062	0.619717
d_gmm_m1	MF0082	putrescine degradation	Antidepressants_SSRI_N06AB	-0.0350004	0.0991362	0.619717
d_gmm_m1	MF0092	lactate production	Levothyroxine_H03AA01	-0.0349805	0.0993283	0.619717
d_gmm_m1	MF0001	arabinoxylan degradation	Amlodipine_C08CA01	-0.0349616	0.0995115	0.619717
d_gmm_m1	MF0067	glycolysis (preparatory phase)	Simvastatin_C10AA01	0.0349597	0.0995292	0.619717
d_gmm_m1	MF0070	pentose phosphate pathway (oxidative phase)	PPI_Omeprazol_A02BC01	0.0349503	0.0996207	0.619717
d_gmm_m1	MF0063	glyoxylate bypass	ASA_ALL	0.0349483	0.0996397	0.619717
d_gmm_m1	MF0102	sulfate reduction (dissimilatory)	Beta_blockers_selective_C07AB	-0.0349483	0.0996397	0.619717
d_gmm_m1	MF0019	rhamnose degradation	Drugs_acid_related_disorders_A02	0.0349013	0.100097	0.6215
d_gmm_m1	MF0014	arabinose degradation	Antidiabetics_not_Insulins_A10B	0.0348984	0.100125	0.6215
d_gmm_m1	MF0083	succinate consumption	Corticosteroids_oral_H02A	-0.0348872	0.100234	0.6215
d_gmm_m1	MF0084	succinate conversion to propionate	Cough_mixture_Opium_derivate_R05FA02	0.0348718	0.100384	0.6215
d_gmm_m1	MF0097	homoacetogenesis	Cough_suppress_expectorants_R05F	0.0348447	0.100649	0.6215
d_gmm_m1	MF0009	melibiose degradation	Betamethasone_oral_H02AB01	0.0348323	0.10077	0.6215
d_gmm_m1	MF0027	tyrosine degradation II	Metformin_ALL	0.034822	0.10087	0.6215
d_gmm_m1	MF0006	lactose degradation	Glucocorticoids_oral_H02AB	0.0348216	0.100874	0.6215
d_gmm_m1	MF0077	formate conversion	Antidepressants_N06A	-0.0348185	0.100905	0.6215
d_gmm_m1	MF0035	glycine degradation	Adrenergics_Inhalants_R03A	-0.0348139	0.10095	0.6215
d_gmm_m1	MF0087	acetyl-CoA to crotonyl-CoA	Beta_blockers_selective_C07AB	-0.0348139	0.10095	0.6215
d_gmm_m1	MF0098	hydrogen metabolism	Metformin_ALL	-0.034799	0.101096	0.6215
d_gmm_m1	MF0090	ethanol production I	PPI_A02BC	-0.0347853	0.10123	0.6215
d_gmm_m1	MF0068	glycolysis (pay-off phase)	ARBs_ALL	-0.0347852	0.101231	0.6215
d_gmm_m1	MF0021	xylose degradation	NSAID_Diclofenac_M01AB05	0.034774	0.101342	0.6215
d_gmm_m1	MF0069	NADH:ferredoxin oxidoreductase	Budesonide_Inhalants_R03BA02	-0.0347692	0.101389	0.6215
d_gmm_m1	MF0094	propionate production II	Diuretics_C03	0.0347453	0.101624	0.622377
d_gmm_m1	MF0006	lactose degradation	ACEi_ALL	-0.0347138	0.101934	0.623718
d_gmm_m1	MF0081	methanol conversion	Losartan_C09CA01	-0.034688	0.10219	0.624266
d_gmm_m1	MF0017	galactose degradation	Simvastatin_C10AA01	0.0346862	0.102208	0.624266
d_gmm_m1	MF0039	methionine degradation II	Phenylpropanolamine_R01BA01	0.034674	0.102328	0.624367
d_gmm_m1	MF0018	mannose degradation	Cough_Cold_preparations_R05	0.034666	0.102408	0.624367
d_gmm_m1	MF0098	hydrogen metabolism	NSAID_Ibuprofen_M01AE01	0.0346303	0.102762	0.624722
d_gmm_m1	MF0003	pectin degradation I	Amlodipine_C08CA01	-0.0346136	0.102928	0.624722
d_gmm_m1	MF0020	ribose degradation	PPI_Omeprazol_A02BC01	0.0346082	0.102981	0.624722
d_gmm_m1	MF0085	urea degradation	NSAID_Diclofenac_M01AB05	0.0346045	0.103018	0.624722
d_gmm_m1	MF0083	succinate consumption	Nasal_preparations_R01	0.0346004	0.103059	0.624722
d_gmm_m1	MF0027	tyrosine degradation II	Losartan_C09CA01	0.0345775	0.103288	0.624722
d_gmm_m1	MF0005	starch degradation	Atorvastatin_C10AA05	-0.0345764	0.103298	0.624722
d_gmm_m1	MF0055	arginine degradation V	Drugs_obstructive_ariways_R03	-0.0345691	0.103371	0.624722
d_gmm_m1	MF0004	pectine degradation II	Glucocorticoids_oral_H02AB	0.0345679	0.103384	0.624722
d_gmm_m1	MF0095	propionate production III	Other_analgetics_antipyretics_N02B	-0.0345677	0.103385	0.624722
d_gmm_m1	MF0048	serine degradation	Corticosteroids_oral_H02A	0.0345223	0.103839	0.626241
d_gmm_m1	MF0092	lactate production	Insulins_and_analouges_A10A	0.0345134	0.103929	0.626241
d_gmm_m1	MF0042	asparagine degradation	Diuretics_C03	0.0345124	0.103938	0.626241
d_gmm_m1	MF0035	glycine degradation	Metformin_ALL	0.0345058	0.104005	0.626241
d_gmm_m1	MF0048	serine degradation	Antidiabetics_A10	0.0344494	0.104572	0.629098
d_gmm_m1	MF0018	mannose degradation	Glucocorticoids_oral_H02AB	0.0344326	0.104742	0.62956
d_gmm_m1	MF0100	methanogenesis from carbon dioxide	Glucocorticoids_oral_H02AB	-0.0344202	0.104866	0.629754
d_gmm_m1	MF0091	ethanol production II	Budesonide_Inhalants_R03BA02	0.0343996	0.105075	0.630451
d_gmm_m1	MF0082	putrescine degradation	ACEi_ALL	0.0343333	0.105747	0.632021
d_gmm_m1	MF0054	arginine degradation IV	Insulins_and_analouges_A10A	0.0343286	0.105795	0.632021
d_gmm_m1	MF0012	trehalose degradation	Terbutaline_inhalants_R03AC03	0.0343264	0.105818	0.632021
d_gmm_m1	MF0072	pyruvate dehydrogenase complex	Formoterol_budesonide_inhalants_R03AK07	-0.0343199	0.105883	0.632021
d_gmm_m1	MF0010	sucrose degradation I	Expectorants_excl_cough_supressants_R05C	0.0343128	0.105955	0.632021
d_gmm_m1	MF0099	methanogenesis - methyl-coM	Agents_RAS_system_C09	-0.0342969	0.106117	0.632021
d_gmm_m1	MF0058	lysine degradation II	Diuretics_C03	0.0342827	0.106262	0.632021
d_gmm_m1	MF0044	cysteine degradation I	Metoprolol_ALL	0.0342782	0.106308	0.632021
d_gmm_m1	MF0051	arginine degradation I	Betablockers_C07	-0.034274	0.106351	0.632021
d_gmm_m1	MF0083	succinate consumption	Glucocorticoids_oral_H02AB	-0.0342738	0.106353	0.632021
d_gmm_m1	MF0002	fructan degradation	Corticosteroids_Nasal_Mometasone_R01AD09	0.0342732	0.10636	0.632021
d_gmm_m1	MF0030	glutamate degradation I	Adrenergics_Beta2_agonist_Inhalants_R03AC	-0.0342514	0.106582	0.632314
d_gmm_m1	MF0099	methanogenesis - methyl-coM	Antidepressants_SSRI_N06AB	-0.0342502	0.106595	0.632314
d_gmm_m1	MF0045	cysteine degradation II	Beta_blockers_selective_C07AB	-0.0342223	0.10688	0.6334
d_gmm_m1	MF0001	arabinoxylan degradation	ASA_ALL	0.0342141	0.106964	0.6334
d_gmm_m1	MF0013	allose degradation	Antihistamines_Oral_Desloratadine_R06AX27	0.0341956	0.107155	0.633976
d_gmm_m1	MF0022	galacturonate degradation I	ARBs_C09CA	0.0341751	0.107365	0.634412
d_gmm_m1	MF0082	putrescine degradation	Nasal_preparations_R01	0.0341674	0.107444	0.634412
d_gmm_m1	MF0015	fructose degradation	Simvastatin_C10AA01	0.0341612	0.107509	0.634412
d_gmm_m1	MF0042	asparagine degradation	Antidepressants_SSRI_N06AB	0.0341381	0.107747	0.635029
d_gmm_m1	MF0002	fructan degradation	Cough_suppress_expectorants_R05F	0.0341241	0.107891	0.635029
d_gmm_m1	MF0058	lysine degradation II	NSAID_Ibuprofen_M01AE01	0.0341205	0.107928	0.635029
d_gmm_m1	MF0064	triacylglycerol degradation	Corticosteroids_Nasal_Mometasone_R01AD09	-0.0341085	0.108052	0.635029
d_gmm_m1	MF0029	aspartate degradation II	Losartan_C09CA01	0.0341027	0.108112	0.635029
d_gmm_m1	MF0091	ethanol production II	Cough_Cold_preparations_R05	0.0340968	0.108174	0.635029
d_gmm_m1	MF0059	anaerobic fatty acid beta-oxidation	Corticosteroids_oral_H02A	0.0340691	0.10846	0.635251
d_gmm_m1	MF0037	leucine degradation	Laxatives_A06A	0.0340689	0.108462	0.635251
d_gmm_m1	MF0015	fructose degradation	Adrenergics_combinations_inhalants_R03AK	0.0340642	0.10851	0.635251
d_gmm_m1	MF0042	asparagine degradation	Levothyroxine_H03AA01	0.034057	0.108585	0.635251
d_gmm_m1	MF0092	lactate production	Antidiabetics_A10	0.0340261	0.108907	0.635985
d_gmm_m1	MF0036	isoleucine degradation	Levothyroxine_H03AA01	-0.0340159	0.109013	0.635985
d_gmm_m1	MF0041	valine degradation I	Drugs_peptic_ulcers_reflux_A02B	0.0340094	0.10908	0.635985
d_gmm_m1	MF0002	fructan degradation	Cough_mixture_Opium_derivate_R05FA02	0.034009	0.109085	0.635985
d_gmm_m1	MF0072	pyruvate dehydrogenase complex	Budesonide_Inhalants_R03BA02	-0.0339849	0.109336	0.636248
d_gmm_m1	MF0046	glutamine degradation I	Agents_RAS_system_C09	0.0339809	0.109378	0.636248
d_gmm_m1	MF0009	melibiose degradation	Metformin_ALL	0.0339778	0.109411	0.636248
d_gmm_m1	MF0084	succinate conversion to propionate	Agents_RAS_system_C09	0.0339497	0.109704	0.636412
d_gmm_m1	MF0038	methionine degradation I	Antihistamines_Oral_R06A	-0.033937	0.109837	0.636412
d_gmm_m1	MF0039	methionine degradation II	Adrenergics_Beta2_agonist_Inhalants_R03AC	-0.0339344	0.109864	0.636412
d_gmm_m1	MF0097	homoacetogenesis	Antidiabetics_not_Insulins_A10B	0.0339265	0.109947	0.636412
d_gmm_m1	MF0070	pentose phosphate pathway (oxidative phase)	ACEi_ALL	0.0339177	0.11004	0.636412
d_gmm_m1	MF0052	arginine degradation II	Sertraline_N06AB06	-0.0338986	0.11024	0.636412
d_gmm_m1	MF0086	acetyl-CoA to acetate	Antihistamines_Oral_Other_R06AX	-0.0338964	0.110263	0.636412
d_gmm_m1	MF0034	alanine degradation II	Corticosteroids_oral_H02A	0.0338915	0.110315	0.636412
d_gmm_m1	MF0086	acetyl-CoA to acetate	Drugs_obstructive_ariways_R03	-0.0338872	0.11036	0.636412
d_gmm_m1	MF0070	pentose phosphate pathway (oxidative phase)	Cough_suppress_expectorants_R05F	0.0338857	0.110375	0.636412
d_gmm_m1	MF0048	serine degradation	NSAID_and_Glucosamine_M01A	0.0338583	0.110664	0.637154
d_gmm_m1	MF0055	arginine degradation V	Inhalation_steroids_ALL	-0.0338467	0.110786	0.637154
d_gmm_m1	MF0039	methionine degradation II	Other_analgetics_antipyretics_N02B	-0.033839	0.110867	0.637154
d_gmm_m1	MF0030	glutamate degradation I	Drugs_peptic_ulcers_reflux_A02B	0.033838	0.110879	0.637154
d_gmm_m1	MF0027	tyrosine degradation II	Simvastatin_C10AA01	0.0338271	0.110993	0.637273
d_gmm_m1	MF0022	galacturonate degradation I	Cough_Cold_preparations_R05	0.033814	0.111132	0.63753
d_gmm_m1	MF0080	lactate consumption II	Antidiabetics_A10	0.0337984	0.111296	0.637936
d_gmm_m1	MF0019	rhamnose degradation	Simvastatin_C10AA01	0.0337713	0.111584	0.638498
d_gmm_m1	MF0102	sulfate reduction (dissimilatory)	Metoprolol_ALL	-0.0337583	0.111722	0.638498
d_gmm_m1	MF0054	arginine degradation IV	Simvastatin_C10AA01	0.0337567	0.111739	0.638498
d_gmm_m1	MF0009	melibiose degradation	NSAID_Naproxen_M01AE02	0.0337538	0.11177	0.638498
d_gmm_m1	MF0042	asparagine degradation	Expectorants_excl_cough_supressants_R05C	0.0337258	0.112067	0.639202
d_gmm_m1	MF0090	ethanol production I	Nasal_preparations_R01	0.0337182	0.112148	0.639202
d_gmm_m1	MF0040	proline degradation	Corticosteroids_oral_H02A	0.0337117	0.112217	0.639202
d_gmm_m1	MF0002	fructan degradation	NSAID_and_Glucosamine_M01A	0.0337068	0.112269	0.639202
d_gmm_m1	MF0041	valine degradation I	Platelet_aggregation_inhibitors_B01AC	0.0336802	0.112553	0.640283
d_gmm_m1	MF0086	acetyl-CoA to acetate	Statins_C10AA	0.0336465	0.112913	0.641794
d_gmm_m1	MF0062	glycerol degradation III	Platelet_aggregation_inhibitors_B01AC	0.0335996	0.113417	0.643407
d_gmm_m1	MF0019	rhamnose degradation	Drugs_peptic_ulcers_reflux_A02B	0.0335951	0.113465	0.643407
d_gmm_m1	MF0043	cysteine biosynthesis/homocysteine degradation	Drugs_obstructive_ariways_R03	-0.0335936	0.113481	0.643407
d_gmm_m1	MF0001	arabinoxylan degradation	ACEi_ALL	-0.0335606	0.113836	0.64449
d_gmm_m1	MF0067	glycolysis (preparatory phase)	Adrenergics_Inhalants_R03A	-0.0335582	0.113862	0.64449
d_gmm_m1	MF0083	succinate consumption	Corticosteroids_Nasal_Mometasone_R01AD09	0.0335343	0.11412	0.645412
d_gmm_m1	MF0013	allose degradation	Insulins_and_analouges_A10A	0.0335152	0.114326	0.646044
d_gmm_m1	MF0035	glycine degradation	Metoprolol_ALL	0.033481	0.114697	0.646729
d_gmm_m1	MF0012	trehalose degradation	Antidepressants_SSRI_N06AB	-0.0334802	0.114705	0.646729
d_gmm_m1	MF0049	threonine degradation I	Cough_Cold_preparations_R05	0.0334777	0.114733	0.646729
d_gmm_m1	MF0005	starch degradation	Drugs_peptic_ulcers_reflux_A02B	-0.0334645	0.114876	0.646997
d_gmm_m1	MF0041	valine degradation I	Adrenergics_Inhalants_R03A	-0.0334163	0.1154	0.648478
d_gmm_m1	MF0006	lactose degradation	Corticosteroids_oral_H02A	0.0334152	0.115412	0.648478
d_gmm_m1	MF0095	propionate production III	Cough_suppress_expectorants_R05F	-0.0334101	0.115468	0.648478
d_gmm_m1	MF0048	serine degradation	NSAID_M01AB	0.0334052	0.11552	0.648478
d_gmm_m1	MF0010	sucrose degradation I	Sertraline_N06AB06	0.0333912	0.115673	0.648686
d_gmm_m1	MF0020	ribose degradation	NSAID_and_Glucosamine_M01A	0.0333844	0.115748	0.648686
d_gmm_m1	MF0091	ethanol production II	Other_analgetics_antipyretics_N02B	0.0333612	0.116001	0.64915
d_gmm_m1	MF0049	threonine degradation I	Betamethasone_oral_H02AB01	0.0333593	0.116022	0.64915
d_gmm_m1	MF0050	threonine degradation II	Insulins_and_analouges_A10A	0.033334	0.116299	0.649399
d_gmm_m1	MF0014	arabinose degradation	NSAID_and_Glucosamine_M01A	0.0333168	0.116487	0.649399
d_gmm_m1	MF0037	leucine degradation	Metoprolol_ALL	0.033309	0.116573	0.649399
d_gmm_m1	MF0013	allose degradation	Phenylpropanolamine_R01BA01	0.0332956	0.11672	0.649399
d_gmm_m1	MF0014	arabinose degradation	Simvastatin_C10AA01	0.0332955	0.116722	0.649399
d_gmm_m1	MF0063	glyoxylate bypass	Paracetamol_ALL	-0.0332952	0.116724	0.649399
d_gmm_m1	MF0034	alanine degradation II	Paracetamol_ALL	0.0332943	0.116735	0.649399
d_gmm_m1	MF0074	pyruvate:formate lyase	Platelet_aggregation_inhibitors_B01AC	0.0332618	0.117092	0.650376
d_gmm_m1	MF0064	triacylglycerol degradation	NSAID_and_Glucosamine_M01A	0.0332609	0.117102	0.650376
d_gmm_m1	MF0056	histidine degradation	Betablockers_C07	0.0332299	0.117444	0.651283
d_gmm_m1	MF0080	lactate consumption II	Antihistamines_Oral_Desloratadine_R06AX27	-0.0332287	0.117457	0.651283
d_gmm_m1	MF0102	sulfate reduction (dissimilatory)	Betablockers_C07	-0.0332072	0.117695	0.651711
d_gmm_m1	MF0099	methanogenesis - methyl-coM	Antidiabetics_not_Insulins_A10B	-0.0332044	0.117726	0.651711
d_gmm_m1	MF0042	asparagine degradation	Betablockers_C07	0.0331696	0.118112	0.653314
d_gmm_m1	MF0042	asparagine degradation	Drugs_acid_related_disorders_A02	0.0331571	0.118251	0.653551
d_gmm_m1	MF0030	glutamate degradation I	Drugs_acid_related_disorders_A02	0.0331223	0.118637	0.654184
d_gmm_m1	MF0011	sucrose degradation II	Cough_mixture_Opium_derivate_R05FA02	0.0331187	0.118678	0.654184
d_gmm_m1	MF0092	lactate production	Simvastatin_C10AA01	0.033118	0.118685	0.654184
d_gmm_m1	MF0040	proline degradation	Glucocorticoids_oral_H02AB	0.0331121	0.11875	0.654184
d_gmm_m1	MF0065	Bifidobacterium shunt	ACEi_ALL	0.0330884	0.119015	0.654592
d_gmm_m1	MF0056	histidine degradation	Agents_RAS_system_C09	0.0330882	0.119017	0.654592
d_gmm_m1	MF0096	succinate production	Cough_suppress_expectorants_R05F	0.0330715	0.119204	0.65509
d_gmm_m1	MF0090	ethanol production I	Simvastatin_C10AA01	0.0330187	0.119794	0.657133
d_gmm_m1	MF0050	threonine degradation II	Antihistamines_Oral_R06A	-0.0330085	0.119909	0.657133
d_gmm_m1	MF0031	glutamate degradation II	Agents_RAS_system_C09	0.0330063	0.119934	0.657133
d_gmm_m1	MF0057	lysine degradation I	NSAID_Diclofenac_M01AB05	0.0330038	0.119962	0.657133
d_gmm_m1	MF0078	lactaldehyde degradation	Corticosteroids_oral_H02A	0.0329793	0.120237	0.657377
d_gmm_m1	MF0043	cysteine biosynthesis/homocysteine degradation	Antidepressants_SSRI_N06AB	-0.0329666	0.12038	0.657377
d_gmm_m1	MF0092	lactate production	Phenylpropanolamine_R01BA01	0.0329647	0.120401	0.657377
d_gmm_m1	MF0095	propionate production III	ARBs_C09CA	-0.0329532	0.120531	0.657377
d_gmm_m1	MF0021	xylose degradation	ACEi_ALL	0.0329459	0.120614	0.657377
d_gmm_m1	MF0077	formate conversion	Nasal_preparations_R01	0.0329401	0.120679	0.657377
d_gmm_m1	MF0068	glycolysis (pay-off phase)	Phenylpropanolamine_R01BA01	0.0329397	0.120683	0.657377
d_gmm_m1	MF0024	phenylalanine degradation	PPI_A02BC	-0.0329292	0.120802	0.657493
d_gmm_m1	MF0026	tyrosine degradation I	Calcium_channel_blockers_C08	-0.0329058	0.121067	0.657502
d_gmm_m1	MF0041	valine degradation I	Insulins_and_analouges_A10A	0.0328975	0.12116	0.657502
d_gmm_m1	MF0018	mannose degradation	ASA_ALL	0.0328902	0.121242	0.657502
d_gmm_m1	MF0022	galacturonate degradation I	Antihistamines_Oral_Loratadine_R06AX13	0.0328831	0.121323	0.657502
d_gmm_m1	MF0009	melibiose degradation	Antidiabetics_not_Insulins_A10B	0.0328808	0.121349	0.657502
d_gmm_m1	MF0066	Entner-Doudoroff pathway	NSAID_M01AB	0.0328774	0.121387	0.657502
d_gmm_m1	MF0062	glycerol degradation III	PPI_A02BC	0.0328692	0.12148	0.657502
d_gmm_m1	MF0024	phenylalanine degradation	Sertraline_N06AB06	-0.0328598	0.121587	0.657556
d_gmm_m1	MF0056	histidine degradation	Beta_blockers_selective_C07AB	0.032845	0.121755	0.657943
d_gmm_m1	MF0030	glutamate degradation I	Calcium_channel_blockers_C08	-0.0328247	0.121986	0.658059
d_gmm_m1	MF0032	glutamate degradation III	Statins_C10AA	-0.032819	0.122051	0.658059
d_gmm_m1	MF0075	acetate to acetyl-CoA	Nasal_preparations_R01	0.0328176	0.122067	0.658059
d_gmm_m1	MF0039	methionine degradation II	Antidiabetics_not_Insulins_A10B	0.0327798	0.122498	0.659856
d_gmm_m1	MF0008	maltose degradation	Expectorants_excl_cough_supressants_R05C	-0.0327572	0.122756	0.660724
d_gmm_m1	MF0071	pentose phosphate pathway (non-oxidative branch)	Laxatives_A06A	-0.0327415	0.122935	0.660947
d_gmm_m1	MF0089	butyrate production II	Drugs_peptic_ulcers_reflux_A02B	0.0327316	0.123049	0.660947
d_gmm_m1	MF0050	threonine degradation II	Beta_blockers_selective_C07AB	-0.0327205	0.123176	0.660947
d_gmm_m1	MF0062	glycerol degradation III	Drugs_acid_related_disorders_A02	0.0326983	0.123431	0.660947
d_gmm_m1	MF0049	threonine degradation I	Levothyroxine_H03AA01	-0.0326949	0.12347	0.660947
d_gmm_m1	MF0071	pentose phosphate pathway (non-oxidative branch)	Adrenergics_Beta2_agonist_Inhalants_R03AC	-0.0326911	0.123513	0.660947
d_gmm_m1	MF0055	arginine degradation V	Phenylpropanolamine_R01BA01	0.0326872	0.123558	0.660947
d_gmm_m1	MF0081	methanol conversion	Nasal_topical_R01A	0.0326857	0.123575	0.660947
d_gmm_m1	MF0013	allose degradation	NSAID_Ibuprofen_M01AE01	0.0326659	0.123803	0.661647
d_gmm_m1	MF0040	proline degradation	Metoprolol_ALL	0.0326391	0.124111	0.662773
d_gmm_m1	MF0041	valine degradation I	Phenylpropanolamine_R01BA01	0.0326088	0.124462	0.663209
d_gmm_m1	MF0042	asparagine degradation	Drugs_peptic_ulcers_reflux_A02B	0.0326024	0.124536	0.663209
d_gmm_m1	MF0013	allose degradation	Laxatives_A06A	-0.0326004	0.124559	0.663209
d_gmm_m1	MF0034	alanine degradation II	Glucocorticoids_oral_H02AB	0.0325931	0.124643	0.663209
d_gmm_m1	MF0038	methionine degradation I	Drugs_obstructive_ariways_R03	-0.0325898	0.124681	0.663209
d_gmm_m1	MF0050	threonine degradation II	Betablockers_C07	-0.0325796	0.124799	0.663319
d_gmm_m1	MF0058	lysine degradation II	Statins_C10AA	0.0325629	0.124993	0.663827
d_gmm_m1	MF0095	propionate production III	Expectorants_excl_cough_supressants_R05C	-0.0325454	0.125196	0.664389
d_gmm_m1	MF0067	glycolysis (preparatory phase)	Phenylpropanolamine_R01BA01	0.03253	0.125374	0.664462
d_gmm_m1	MF0033	alanine degradation I	Antihistamines_Oral_R06A	-0.0325258	0.125423	0.664462
d_gmm_m1	MF0081	methanol conversion	Sertraline_N06AB06	-0.0325189	0.125503	0.664462
d_gmm_m1	MF0062	glycerol degradation III	Beta_blockers_selective_C07AB	0.0325047	0.125669	0.664824
d_gmm_m1	MF0043	cysteine biosynthesis/homocysteine degradation	Drugs_peptic_ulcers_reflux_A02B	-0.0324869	0.125876	0.664939
d_gmm_m1	MF0033	alanine degradation I	ARBs_ALL	-0.0324751	0.126014	0.664939
d_gmm_m1	MF0086	acetyl-CoA to acetate	ARBs_C09CA	-0.0324585	0.126207	0.664939
d_gmm_m1	MF0070	pentose phosphate pathway (oxidative phase)	Thiazides_ALL	0.0324451	0.126364	0.664939
d_gmm_m1	MF0035	glycine degradation	Atorvastatin_C10AA05	0.0324415	0.126406	0.664939
d_gmm_m1	MF0010	sucrose degradation I	NSAID_M01AE	0.0324145	0.126722	0.664939
d_gmm_m1	MF0091	ethanol production II	Paracetamol_N02BE01	0.0324089	0.126788	0.664939
d_gmm_m1	MF0033	alanine degradation I	Mucolytics_comb_R05CB10	-0.0324079	0.1268	0.664939
d_gmm_m1	MF0036	isoleucine degradation	ASA_anticoag_B01AC06	0.0324073	0.126807	0.664939
d_gmm_m1	MF0059	anaerobic fatty acid beta-oxidation	Diuretics_C03	0.0324041	0.126844	0.664939
d_gmm_m1	MF0095	propionate production III	Statins_C10AA	-0.0323903	0.127006	0.664939
d_gmm_m1	MF0003	pectin degradation I	Inhalation_steroids_ALL	0.0323864	0.127052	0.664939
d_gmm_m1	MF0086	acetyl-CoA to acetate	ASA_ALL	0.032382	0.127104	0.664939
d_gmm_m1	MF0033	alanine degradation I	ARBs_C09CA	-0.0323705	0.127239	0.664939
d_gmm_m1	MF0019	rhamnose degradation	Paracetamol_ALL	0.032351	0.127468	0.664939
d_gmm_m1	MF0005	starch degradation	Adrenergics_Beta2_agonist_Inhalants_R03AC	-0.0323381	0.12762	0.664939
d_gmm_m1	MF0045	cysteine degradation II	Budesonide_Inhalants_R03BA02	-0.0323276	0.127744	0.664939
d_gmm_m1	MF0047	glutamine degradation II	Betablockers_C07	-0.0323214	0.127817	0.664939
d_gmm_m1	MF0046	glutamine degradation I	Sertraline_N06AB06	0.0323213	0.127819	0.664939
d_gmm_m1	MF0043	cysteine biosynthesis/homocysteine degradation	Losartan_C09CA01	-0.0323186	0.12785	0.664939
d_gmm_m1	MF0044	cysteine degradation I	Adrenergics_combinations_inhalants_R03AK	0.032315	0.127892	0.664939
d_gmm_m1	MF0098	hydrogen metabolism	Adrenergics_Beta2_agonist_Inhalants_R03AC	-0.0323108	0.127942	0.664939
d_gmm_m1	MF0060	glycerol degradation I	Antidiabetics_not_Insulins_A10B	0.0323016	0.128051	0.664939
d_gmm_m1	MF0040	proline degradation	Antihistamines_Oral_R06A	0.0323003	0.128067	0.664939
d_gmm_m1	MF0087	acetyl-CoA to crotonyl-CoA	Antihistamines_Oral_R06A	-0.0322839	0.12826	0.664939
d_gmm_m1	MF0016	fucose degradation	Beta_blockers_selective_C07AB	0.0322818	0.128285	0.664939
d_gmm_m1	MF0011	sucrose degradation II	Antihistamines_Oral_Other_R06AX	0.0322778	0.128332	0.664939
d_gmm_m1	MF0067	glycolysis (preparatory phase)	ASA_ALL	0.0322619	0.128521	0.66541
d_gmm_m1	MF0054	arginine degradation IV	Statins_C10AA	0.0322112	0.129122	0.668013
d_gmm_m1	MF0010	sucrose degradation I	Amlodipine_C08CA01	-0.0321368	0.130009	0.671037
d_gmm_m1	MF0081	methanol conversion	Antidepressants_SSRI_N06AB	-0.0321306	0.130083	0.671037
d_gmm_m1	MF0050	threonine degradation II	Antidiabetics_A10	0.0321229	0.130175	0.671037
d_gmm_m1	MF0016	fucose degradation	NSAID_and_Glucosamine_M01A	0.0321126	0.130299	0.671037
d_gmm_m1	MF0029	aspartate degradation II	Antihistamines_Oral_Other_R06AX	0.0321123	0.130303	0.671037
d_gmm_m1	MF0015	fructose degradation	Antihistamines_Oral_Loratadine_R06AX13	0.0321091	0.130341	0.671037
d_gmm_m1	MF0038	methionine degradation I	Mucolytics_comb_R05CB10	-0.0320756	0.130742	0.671037
d_gmm_m1	MF0091	ethanol production II	Atorvastatin_C10AA05	-0.03207	0.13081	0.671037
d_gmm_m1	MF0054	arginine degradation IV	Antidiabetics_A10	0.0320679	0.130835	0.671037
d_gmm_m1	MF0090	ethanol production I	Antidepressants_SSRI_N06AB	-0.0320671	0.130844	0.671037
d_gmm_m1	MF0015	fructose degradation	Antihistamines_Oral_Other_R06AX	0.0320642	0.130879	0.671037
d_gmm_m1	MF0086	acetyl-CoA to acetate	NSAID_M01AE	-0.0320633	0.130891	0.671037
d_gmm_m1	MF0031	glutamate degradation II	ARBs_C09CA	0.032046	0.131099	0.671597
d_gmm_m1	MF0055	arginine degradation V	Levothyroxine_H03AA01	-0.0320318	0.131269	0.671965
d_gmm_m1	MF0051	arginine degradation I	Levothyroxine_H03AA01	-0.0319823	0.131867	0.674152
d_gmm_m1	MF0021	xylose degradation	NSAID_M01AB	0.0319735	0.131973	0.674152
d_gmm_m1	MF0041	valine degradation I	ASA_ALL	0.0319717	0.131994	0.674152
d_gmm_m1	MF0022	galacturonate degradation I	ASA_ALL	0.031935	0.132439	0.675227
d_gmm_m1	MF0001	arabinoxylan degradation	Betamethasone_oral_H02AB01	0.0319171	0.132657	0.675227
d_gmm_m1	MF0024	phenylalanine degradation	ARBs_ALL	-0.0319148	0.132685	0.675227
d_gmm_m1	MF0075	acetate to acetyl-CoA	NSAID_Ibuprofen_M01AE01	-0.0319103	0.132739	0.675227
d_gmm_m1	MF0026	tyrosine degradation I	Insulins_and_analouges_A10A	0.0319101	0.132741	0.675227
d_gmm_m1	MF0015	fructose degradation	NSAID_and_Glucosamine_M01A	0.0318972	0.132898	0.675227
d_gmm_m1	MF0070	pentose phosphate pathway (oxidative phase)	Cough_mixture_Opium_derivate_R05FA02	0.0318866	0.133027	0.675227
d_gmm_m1	MF0024	phenylalanine degradation	Paracetamol_ALL	0.0318831	0.13307	0.675227
d_gmm_m1	MF0084	succinate conversion to propionate	ACEi_ALL	0.031876	0.133157	0.675227
d_gmm_m1	MF0095	propionate production III	Betamethasone_oral_H02AB01	-0.0318726	0.133198	0.675227
d_gmm_m1	MF0082	putrescine degradation	Drugs_acid_related_disorders_A02	-0.0318586	0.133368	0.675459
d_gmm_m1	MF0025	tryptophan degradation	ASA_ALL	0.0318293	0.133725	0.675459
d_gmm_m1	MF0027	tyrosine degradation II	Antidepressants_SSRI_N06AB	0.031824	0.13379	0.675459
d_gmm_m1	MF0016	fucose degradation	Atorvastatin_C10AA05	0.0318214	0.133823	0.675459
d_gmm_m1	MF0034	alanine degradation II	PPI_Omeprazol_A02BC01	0.0318185	0.133858	0.675459
d_gmm_m1	MF0092	lactate production	Corticosteroids_Nasal_Mometasone_R01AD09	0.0318084	0.133982	0.675459
d_gmm_m1	MF0014	arabinose degradation	Cough_Cold_preparations_R05	0.0318076	0.133991	0.675459
d_gmm_m1	MF0103	mucin degradation	Antihistamines_Oral_R06A	0.0318037	0.134039	0.675459
d_gmm_m1	MF0033	alanine degradation I	NSAID_M01AE	-0.0317789	0.134343	0.676491
d_gmm_m1	MF0028	aspartate degradation I	Amlodipine_C08CA01	-0.0317416	0.134801	0.678222
d_gmm_m1	MF0034	alanine degradation II	PPI_A02BC	0.0317346	0.134886	0.678222
d_gmm_m1	MF0039	methionine degradation II	Paracetamol_ALL	-0.031704	0.135263	0.679532
d_gmm_m1	MF0095	propionate production III	Antidepressants_SSRI_N06AB	-0.0316973	0.135347	0.679532
d_gmm_m1	MF0079	lactate consumption I	Adrenergics_combinations_inhalants_R03AK	-0.0316586	0.135824	0.681079
d_gmm_m1	MF0083	succinate consumption	Adrenergics_Beta2_agonist_Inhalants_R03AC	-0.0316561	0.135855	0.681079
d_gmm_m1	MF0037	leucine degradation	ARBs_ALL	0.0316478	0.135958	0.681091
d_gmm_m1	MF0079	lactate consumption I	Cough_mixture_Opium_derivate_R05FA02	0.031619	0.136315	0.681328
d_gmm_m1	MF0055	arginine degradation V	ACEi_ALL	0.0316012	0.136535	0.681328
d_gmm_m1	MF0039	methionine degradation II	Antidepressants_N06A	-0.0316002	0.136548	0.681328
d_gmm_m1	MF0044	cysteine degradation I	Corticosteroids_Nasal_Mometasone_R01AD09	0.0315975	0.136581	0.681328
d_gmm_m1	MF0065	Bifidobacterium shunt	Simvastatin_C10AA01	0.0315969	0.136589	0.681328
d_gmm_m1	MF0070	pentose phosphate pathway (oxidative phase)	Phenylpropanolamine_R01BA01	0.0315955	0.136606	0.681328
d_gmm_m1	MF0045	cysteine degradation II	Agents_RAS_system_C09	-0.0315763	0.136845	0.681871
d_gmm_m1	MF0076	4-aminobutyrate degradation	ARBs_C09CA	-0.0315685	0.136941	0.681871
d_gmm_m1	MF0075	acetate to acetyl-CoA	Antihistamines_Oral_R06A	-0.0315454	0.137229	0.681871
d_gmm_m1	MF0086	acetyl-CoA to acetate	ARBs_ALL	-0.031544	0.137247	0.681871
d_gmm_m1	MF0008	maltose degradation	Laxatives_A06A	0.0315402	0.137294	0.681871
d_gmm_m1	MF0078	lactaldehyde degradation	Laxatives_A06A	-0.0315359	0.137347	0.681871
d_gmm_m1	MF0037	leucine degradation	Simvastatin_C10AA01	0.0315216	0.137526	0.681871
d_gmm_m1	MF0076	4-aminobutyrate degradation	ARBs_ALL	-0.0315109	0.13766	0.681871
d_gmm_m1	MF0054	arginine degradation IV	Metformin_ALL	0.0315056	0.137726	0.681871
d_gmm_m1	MF0011	sucrose degradation II	Drugs_acid_related_disorders_A02	0.0315036	0.137752	0.681871
d_gmm_m1	MF0033	alanine degradation I	Antidepressants_SSRI_N06AB	-0.0314982	0.137819	0.681871
d_gmm_m1	MF0093	propionate production I	Cough_Cold_preparations_R05	0.031473	0.138134	0.682481
d_gmm_m1	MF0048	serine degradation	Glucocorticoids_oral_H02AB	0.0314723	0.138143	0.682481
d_gmm_m1	MF0099	methanogenesis - methyl-coM	Cough_Cold_preparations_R05	-0.0314439	0.138498	0.683275
d_gmm_m1	MF0053	arginine degradation III	Antihistamines_Oral_Other_R06AX	0.0314247	0.13874	0.683275
d_gmm_m1	MF0028	aspartate degradation I	Drugs_obstructive_ariways_R03	-0.031421	0.138786	0.683275
d_gmm_m1	MF0011	sucrose degradation II	PPI_A02BC	0.0314201	0.138798	0.683275
d_gmm_m1	MF0064	triacylglycerol degradation	Antidepressants_N06A	-0.0314174	0.138831	0.683275
d_gmm_m1	MF0093	propionate production I	ARBs_ALL	0.0314048	0.138991	0.683275
d_gmm_m1	MF0019	rhamnose degradation	PPI_Omeprazol_A02BC01	0.0314035	0.139007	0.683275
d_gmm_m1	MF0046	glutamine degradation I	Statins_C10AA	0.0313923	0.139148	0.683476
d_gmm_m1	MF0088	butyrate production I	Cough_suppress_expectorants_R05F	0.0313768	0.139343	0.683681
d_gmm_m1	MF0073	pyruvate:ferredoxin oxidoreductase	Beta_blockers_selective_C07AB	-0.0313562	0.139604	0.683681
d_gmm_m1	MF0019	rhamnose degradation	Cough_mixture_Opium_derivate_R05FA02	0.031353	0.139644	0.683681
d_gmm_m1	MF0010	sucrose degradation I	Thiazides_ALL	-0.0313529	0.139645	0.683681
d_gmm_m1	MF0071	pentose phosphate pathway (non-oxidative branch)	Phenylpropanolamine_R01BA01	0.0313491	0.139693	0.683681
d_gmm_m1	MF0054	arginine degradation IV	Antihistamines_Oral_R06A	0.0313367	0.139849	0.683923
d_gmm_m1	MF0049	threonine degradation I	Phenylpropanolamine_R01BA01	0.0313247	0.140001	0.683923
d_gmm_m1	MF0034	alanine degradation II	Other_analgetics_antipyretics_N02B	0.031317	0.140099	0.683923
d_gmm_m1	MF0029	aspartate degradation II	ASA_ALL	0.0313134	0.140145	0.683923
d_gmm_m1	MF0002	fructan degradation	Antihistamines_Oral_R06A	0.0312862	0.140489	0.684976
d_gmm_m1	MF0022	galacturonate degradation I	Losartan_C09CA01	0.0312805	0.140562	0.684976
d_gmm_m1	MF0059	anaerobic fatty acid beta-oxidation	Terbutaline_inhalants_R03AC03	-0.0312243	0.141276	0.687781
d_gmm_m1	MF0065	Bifidobacterium shunt	NSAID_M01AE	0.0312176	0.141362	0.687781
d_gmm_m1	MF0029	aspartate degradation II	Cough_Cold_preparations_R05	0.0311644	0.142042	0.687781
d_gmm_m1	MF0081	methanol conversion	Nasal_preparations_R01	0.0311618	0.142075	0.687781
d_gmm_m1	MF0027	tyrosine degradation II	Antihistamines_Oral_Loratadine_R06AX13	0.0311615	0.142079	0.687781
d_gmm_m1	MF0033	alanine degradation I	Levothyroxine_H03AA01	-0.031158	0.142124	0.687781
d_gmm_m1	MF0018	mannose degradation	Cough_suppress_expectorants_R05F	0.0311549	0.142163	0.687781
d_gmm_m1	MF0075	acetate to acetyl-CoA	Corticosteroids_Nasal_R01AD	0.0311493	0.142235	0.687781
d_gmm_m1	MF0069	NADH:ferredoxin oxidoreductase	Antihistamines_Oral_R06A	0.0311492	0.142237	0.687781
d_gmm_m1	MF0006	lactose degradation	Expectorants_excl_cough_supressants_R05C	-0.0311484	0.142246	0.687781
d_gmm_m1	MF0093	propionate production I	Betablockers_C07	-0.0311356	0.142411	0.687781
d_gmm_m1	MF0060	glycerol degradation I	Cough_suppress_expectorants_R05F	0.0311171	0.142649	0.687781
d_gmm_m1	MF0013	allose degradation	NSAID_Diclofenac_M01AB05	0.031114	0.142688	0.687781
d_gmm_m1	MF0059	anaerobic fatty acid beta-oxidation	Antihistamines_Oral_Desloratadine_R06AX27	0.0310993	0.142877	0.687781
d_gmm_m1	MF0022	galacturonate degradation I	Antihistamines_Oral_Other_R06AX	0.0310944	0.14294	0.687781
d_gmm_m1	MF0086	acetyl-CoA to acetate	Cough_mixture_Opium_derivate_R05FA02	0.0310924	0.142966	0.687781
d_gmm_m1	MF0043	cysteine biosynthesis/homocysteine degradation	Budesonide_Inhalants_R03BA02	-0.0310834	0.143081	0.687781
d_gmm_m1	MF0027	tyrosine degradation II	Corticosteroids_oral_H02A	0.031081	0.143112	0.687781
d_gmm_m1	MF0045	cysteine degradation II	Phenylpropanolamine_R01BA01	0.0310778	0.143154	0.687781
d_gmm_m1	MF0042	asparagine degradation	Adrenergics_Beta2_agonist_Inhalants_R03AC	0.0310772	0.143161	0.687781
d_gmm_m1	MF0095	propionate production III	Metoprolol_ALL	-0.0310653	0.143315	0.688034
d_gmm_m1	MF0045	cysteine degradation II	Laxatives_A06A	0.0310516	0.143491	0.688311
d_gmm_m1	MF0005	starch degradation	Antidepressants_N06A	-0.0310402	0.143638	0.688311
d_gmm_m1	MF0068	glycolysis (pay-off phase)	ARBs_C09CA	-0.0310372	0.143677	0.688311
d_gmm_m1	MF0038	methionine degradation I	Cough_Cold_preparations_R05	-0.0310234	0.143855	0.688682
d_gmm_m1	MF0080	lactate consumption II	Antidepressants_N06A	0.0310129	0.143991	0.688733
d_gmm_m1	MF0060	glycerol degradation I	ACEi_ALL	0.0309977	0.144187	0.688733
d_gmm_m1	MF0093	propionate production I	Antidepressants_SSRI_N06AB	-0.0309909	0.144275	0.688733
d_gmm_m1	MF0010	sucrose degradation I	Statins_C10AA	0.0309621	0.14465	0.688733
d_gmm_m1	MF0101	nitrate reduction (dissimilatory)	Agents_RAS_system_C09	0.0309571	0.144715	0.688733
d_gmm_m1	MF0040	proline degradation	Laxatives_A06A	0.0309516	0.144786	0.688733
d_gmm_m1	MF0069	NADH:ferredoxin oxidoreductase	Sertraline_N06AB06	-0.0309514	0.144788	0.688733
d_gmm_m1	MF0034	alanine degradation II	Paracetamol_N02BE01	0.0309491	0.144818	0.688733
d_gmm_m1	MF0093	propionate production I	Expectorants_excl_cough_supressants_R05C	0.030945	0.144872	0.688733
d_gmm_m1	MF0087	acetyl-CoA to crotonyl-CoA	Diuretics_C03	0.0309422	0.144908	0.688733
d_gmm_m1	MF0100	methanogenesis from carbon dioxide	Drugs_peptic_ulcers_reflux_A02B	-0.0309282	0.14509	0.688733
d_gmm_m1	MF0045	cysteine degradation II	Drugs_obstructive_ariways_R03	-0.0308965	0.145503	0.688733
d_gmm_m1	MF0029	aspartate degradation II	PPI_A02BC	0.0308956	0.145515	0.688733
d_gmm_m1	MF0002	fructan degradation	Paracetamol_N02BE01	0.0308914	0.145569	0.688733
d_gmm_m1	MF0074	pyruvate:formate lyase	Insulins_and_analouges_A10A	0.0308906	0.145579	0.688733
d_gmm_m1	MF0052	arginine degradation II	Nasal_preparations_R01	0.0308877	0.145618	0.688733
d_gmm_m1	MF0103	mucin degradation	ACEi_ALL	-0.0308855	0.145646	0.688733
d_gmm_m1	MF0005	starch degradation	Budesonide_Inhalants_R03BA02	-0.0308772	0.145754	0.688733
d_gmm_m1	MF0063	glyoxylate bypass	PPI_Omeprazol_A02BC01	0.0308683	0.145871	0.688733
d_gmm_m1	MF0055	arginine degradation V	Antihistamines_Oral_R06A	-0.0308663	0.145896	0.688733
d_gmm_m1	MF0024	phenylalanine degradation	PPI_Omeprazol_A02BC01	-0.0308589	0.145994	0.688733
d_gmm_m1	MF0020	ribose degradation	Antihistamines_Oral_Desloratadine_R06AX27	-0.030833	0.146332	0.68985
d_gmm_m1	MF0080	lactate consumption II	ARBs_ALL	0.0308116	0.146613	0.690055
d_gmm_m1	MF0094	propionate production II	Insulins_and_analouges_A10A	0.0308064	0.14668	0.690055
d_gmm_m1	MF0089	butyrate production II	PPI_A02BC	0.0308019	0.14674	0.690055
d_gmm_m1	MF0080	lactate consumption II	Simvastatin_C10AA01	0.0307987	0.146781	0.690055
d_gmm_m1	MF0011	sucrose degradation II	Cough_suppress_expectorants_R05F	0.0307907	0.146887	0.690055
d_gmm_m1	MF0080	lactate consumption II	Atorvastatin_C10AA05	0.030778	0.147054	0.690055
d_gmm_m1	MF0070	pentose phosphate pathway (oxidative phase)	Simvastatin_C10AA01	0.030774	0.147107	0.690055
d_gmm_m1	MF0060	glycerol degradation I	Levothyroxine_H03AA01	-0.0307637	0.147242	0.690055
d_gmm_m1	MF0059	anaerobic fatty acid beta-oxidation	Glucocorticoids_oral_H02AB	0.0307452	0.147485	0.690055
d_gmm_m1	MF0002	fructan degradation	Simvastatin_C10AA01	0.0307403	0.14755	0.690055
d_gmm_m1	MF0052	arginine degradation II	Cough_mixture_Opium_derivate_R05FA02	0.030713	0.14791	0.690055
d_gmm_m1	MF0041	valine degradation I	Thiazides_ALL	0.0307097	0.147954	0.690055
d_gmm_m1	MF0012	trehalose degradation	NSAID_M01AE	0.0307056	0.148007	0.690055
d_gmm_m1	MF0058	lysine degradation II	Simvastatin_C10AA01	0.0307049	0.148017	0.690055
d_gmm_m1	MF0052	arginine degradation II	Levothyroxine_H03AA01	0.0307007	0.148073	0.690055
d_gmm_m1	MF0086	acetyl-CoA to acetate	Amlodipine_C08CA01	-0.0307004	0.148076	0.690055
d_gmm_m1	MF0086	acetyl-CoA to acetate	Cough_suppress_expectorants_R05F	0.0306881	0.148239	0.690055
d_gmm_m1	MF0054	arginine degradation IV	Antidiabetics_not_Insulins_A10B	0.0306807	0.148337	0.690055
d_gmm_m1	MF0014	arabinose degradation	Cough_mixture_Opium_derivate_R05FA02	0.0306764	0.148394	0.690055
d_gmm_m1	MF0004	pectine degradation II	Calcium_channel_blockers_C08	-0.0306728	0.148441	0.690055
d_gmm_m1	MF0046	glutamine degradation I	Antidiabetics_A10	0.0306582	0.148635	0.690055
d_gmm_m1	MF0021	xylose degradation	Drugs_obstructive_ariways_R03	0.0306572	0.148648	0.690055
d_gmm_m1	MF0070	pentose phosphate pathway (oxidative phase)	Drugs_acid_related_disorders_A02	0.0306452	0.148807	0.690055
d_gmm_m1	MF0028	aspartate degradation I	NSAID_Ibuprofen_M01AE01	-0.0306449	0.148811	0.690055
d_gmm_m1	MF0060	glycerol degradation I	Cough_mixture_Opium_derivate_R05FA02	0.0306124	0.149243	0.691416
d_gmm_m1	MF0028	aspartate degradation I	Budesonide_Inhalants_R03BA02	-0.0305806	0.149665	0.691416
d_gmm_m1	MF0088	butyrate production I	Cough_mixture_Opium_derivate_R05FA02	0.0305761	0.149726	0.691416
d_gmm_m1	MF0030	glutamate degradation I	Laxatives_A06A	-0.0305732	0.149764	0.691416
d_gmm_m1	MF0086	acetyl-CoA to acetate	Adrenergics_Inhalants_R03A	-0.0305724	0.149775	0.691416
d_gmm_m1	MF0074	pyruvate:formate lyase	NSAID_Diclofenac_M01AB05	0.0305701	0.149806	0.691416
d_gmm_m1	MF0094	propionate production II	Antidiabetics_not_Insulins_A10B	0.0305606	0.149933	0.691416
d_gmm_m1	MF0029	aspartate degradation II	Antidepressants_N06A	0.0305404	0.150203	0.691416
d_gmm_m1	MF0084	succinate conversion to propionate	Cough_suppress_expectorants_R05F	0.0305379	0.150235	0.691416
d_gmm_m1	MF0044	cysteine degradation I	NSAID_and_Glucosamine_M01A	0.0305361	0.15026	0.691416
d_gmm_m1	MF0064	triacylglycerol degradation	ASA_ALL	-0.0305355	0.150267	0.691416
d_gmm_m1	MF0002	fructan degradation	NSAID_M01AE	0.0305306	0.150333	0.691416
d_gmm_m1	MF0091	ethanol production II	Formoterol_budesonide_inhalants_R03AK07	0.0305236	0.150427	0.691416
d_gmm_m1	MF0082	putrescine degradation	Corticosteroids_Nasal_R01AD	0.0304824	0.150979	0.693465
d_gmm_m1	MF0075	acetate to acetyl-CoA	Nasal_topical_R01A	0.0304604	0.151273	0.693465
d_gmm_m1	MF0057	lysine degradation I	Expectorants_excl_cough_supressants_R05C	-0.0304543	0.151355	0.693465
d_gmm_m1	MF0091	ethanol production II	Amlodipine_C08CA01	-0.0304512	0.151398	0.693465
d_gmm_m1	MF0058	lysine degradation II	Antihistamines_Oral_Other_R06AX	0.0304409	0.151535	0.693465
d_gmm_m1	MF0069	NADH:ferredoxin oxidoreductase	Insulins_and_analouges_A10A	0.030429	0.151696	0.693465
d_gmm_m1	MF0096	succinate production	Cough_mixture_Opium_derivate_R05FA02	0.0304234	0.151771	0.693465
d_gmm_m1	MF0029	aspartate degradation II	Drugs_acid_related_disorders_A02	0.0304228	0.15178	0.693465
d_gmm_m1	MF0088	butyrate production I	Statins_C10AA	0.0304219	0.151791	0.693465
d_gmm_m1	MF0081	methanol conversion	Corticosteroids_Nasal_Mometasone_R01AD09	0.0303963	0.152136	0.694276
d_gmm_m1	MF0100	methanogenesis from carbon dioxide	Antidepressants_SSRI_N06AB	-0.0303806	0.152348	0.694276
d_gmm_m1	MF0051	arginine degradation I	Calcium_channel_blockers_C08	-0.0303787	0.152374	0.694276
d_gmm_m1	MF0093	propionate production I	Corticosteroids_oral_H02A	0.030373	0.152451	0.694276
d_gmm_m1	MF0086	acetyl-CoA to acetate	Lipid_lowerers_C10A	0.0303709	0.152479	0.694276
d_gmm_m1	MF0029	aspartate degradation II	Antidiabetics_A10	0.0303531	0.15272	0.694898
d_gmm_m1	MF0029	aspartate degradation II	NSAID_and_Glucosamine_M01A	0.0303404	0.152892	0.694898
d_gmm_m1	MF0055	arginine degradation V	NSAID_and_Glucosamine_M01A	0.0303341	0.152978	0.694898
d_gmm_m1	MF0008	maltose degradation	Betamethasone_oral_H02AB01	0.0303222	0.153139	0.694898
d_gmm_m1	MF0031	glutamate degradation II	Glucocorticoids_oral_H02AB	0.0303027	0.153403	0.694898
d_gmm_m1	MF0063	glyoxylate bypass	Paracetamol_N02BE01	-0.0303025	0.153405	0.694898
d_gmm_m1	MF0074	pyruvate:formate lyase	ASA_ALL	0.0302981	0.153465	0.694898
d_gmm_m1	MF0003	pectin degradation I	Budesonide_Inhalants_R03BA02	0.030294	0.153522	0.694898
d_gmm_m1	MF0063	glyoxylate bypass	Antihistamines_Oral_Loratadine_R06AX13	0.0302889	0.15359	0.694898
d_gmm_m1	MF0011	sucrose degradation II	Antihistamines_Oral_R06A	0.030266	0.153902	0.694898
d_gmm_m1	MF0094	propionate production II	Cough_suppress_expectorants_R05F	0.0302608	0.153972	0.694898
d_gmm_m1	MF0023	galacturonate degradation II	Levothyroxine_H03AA01	0.0302559	0.15404	0.694898
d_gmm_m1	MF0038	methionine degradation I	Antihistamines_Oral_Other_R06AX	-0.0302535	0.154072	0.694898
d_gmm_m1	MF0014	arabinose degradation	Calcium_channel_blockers_C08	-0.0302375	0.15429	0.694898
d_gmm_m1	MF0063	glyoxylate bypass	Adrenergics_Beta2_agonist_Inhalants_R03AC	-0.0302258	0.15445	0.694898
d_gmm_m1	MF0073	pyruvate:ferredoxin oxidoreductase	Antihistamines_Oral_Other_R06AX	-0.0302138	0.154613	0.694898
d_gmm_m1	MF0089	butyrate production II	Drugs_acid_related_disorders_A02	0.0302102	0.154662	0.694898
d_gmm_m1	MF0098	hydrogen metabolism	Antidiabetics_not_Insulins_A10B	-0.0302029	0.154762	0.694898
d_gmm_m1	MF0087	acetyl-CoA to crotonyl-CoA	Sertraline_N06AB06	0.0301984	0.154824	0.694898
d_gmm_m1	MF0024	phenylalanine degradation	NSAID_Diclofenac_M01AB05	-0.030196	0.154857	0.694898
d_gmm_m1	MF0043	cysteine biosynthesis/homocysteine degradation	ASA_anticoag_B01AC06	-0.0301873	0.154975	0.694898
d_gmm_m1	MF0080	lactate consumption II	Cough_Cold_preparations_R05	0.030186	0.154994	0.694898
d_gmm_m1	MF0008	maltose degradation	NSAID_M01AB	0.0301845	0.155014	0.694898
d_gmm_m1	MF0071	pentose phosphate pathway (non-oxidative branch)	Antidepressants_N06A	-0.0301769	0.155118	0.694898
d_gmm_m1	MF0015	fructose degradation	Antihistamines_Oral_Desloratadine_R06AX27	0.030173	0.155171	0.694898
d_gmm_m1	MF0035	glycine degradation	Inhalation_steroids_ALL	-0.030159	0.155363	0.695299
d_gmm_m1	MF0066	Entner-Doudoroff pathway	NSAID_Diclofenac_M01AB05	0.030129	0.155775	0.695616
d_gmm_m1	MF0084	succinate conversion to propionate	Sertraline_N06AB06	-0.0301213	0.15588	0.695616
d_gmm_m1	MF0075	acetate to acetyl-CoA	Antidepressants_N06A	-0.0301197	0.155903	0.695616
d_gmm_m1	MF0036	isoleucine degradation	Inhalation_steroids_ALL	-0.03011	0.156035	0.695616
d_gmm_m1	MF0071	pentose phosphate pathway (non-oxidative branch)	Simvastatin_C10AA01	0.0300953	0.156239	0.695616
d_gmm_m1	MF0048	serine degradation	Adrenergics_Beta2_agonist_Inhalants_R03AC	-0.0300904	0.156305	0.695616
d_gmm_m1	MF0024	phenylalanine degradation	NSAID_M01AB	-0.0300882	0.156336	0.695616
d_gmm_m1	MF0057	lysine degradation I	Laxatives_A06A	-0.0300874	0.156346	0.695616
d_gmm_m1	MF0072	pyruvate dehydrogenase complex	Phenylpropanolamine_R01BA01	0.0300868	0.156355	0.695616
d_gmm_m1	MF0005	starch degradation	Simvastatin_C10AA01	0.030068	0.156614	0.696312
d_gmm_m1	MF0091	ethanol production II	PPI_Omeprazol_A02BC01	0.0300545	0.156801	0.696633
d_gmm_m1	MF0070	pentose phosphate pathway (oxidative phase)	PPI_A02BC	0.0300479	0.156891	0.696633
d_gmm_m1	MF0039	methionine degradation II	Adrenergics_combinations_inhalants_R03AK	-0.0300174	0.157314	0.697805
d_gmm_m1	MF0001	arabinoxylan degradation	Other_analgetics_antipyretics_N02B	0.030014	0.15736	0.697805
d_gmm_m1	MF0001	arabinoxylan degradation	ARBs_C09CA	0.0299994	0.157562	0.698245
d_gmm_m1	MF0056	histidine degradation	ARBs_C09CA	0.0299796	0.157836	0.698272
d_gmm_m1	MF0022	galacturonate degradation I	Terbutaline_inhalants_R03AC03	0.0299759	0.157887	0.698272
d_gmm_m1	MF0029	aspartate degradation II	Simvastatin_C10AA01	0.0299712	0.157953	0.698272
d_gmm_m1	MF0014	arabinose degradation	Antihistamines_Oral_Loratadine_R06AX13	0.0299693	0.157979	0.698272
d_gmm_m1	MF0036	isoleucine degradation	Adrenergics_Inhalants_R03A	-0.0299569	0.158152	0.698581
d_gmm_m1	MF0078	lactaldehyde degradation	Glucocorticoids_oral_H02AB	0.0299434	0.158339	0.698602
d_gmm_m1	MF0013	allose degradation	Corticosteroids_oral_H02A	0.0299418	0.158362	0.698602
d_gmm_m1	MF0040	proline degradation	Cough_mixture_Opium_derivate_R05FA02	0.0299242	0.158607	0.699227
d_gmm_m1	MF0034	alanine degradation II	ACEi_ALL	0.0298889	0.159099	0.699348
d_gmm_m1	MF0090	ethanol production I	Corticosteroids_Nasal_R01AD	0.0298866	0.159131	0.699348
d_gmm_m1	MF0027	tyrosine degradation II	Lipid_lowerers_C10A	0.0298856	0.159145	0.699348
d_gmm_m1	MF0004	pectine degradation II	Corticosteroids_Nasal_Mometasone_R01AD09	0.0298854	0.159147	0.699348
d_gmm_m1	MF0097	homoacetogenesis	NSAID_Diclofenac_M01AB05	0.0298652	0.15943	0.699348
d_gmm_m1	MF0006	lactose degradation	Laxatives_A06A	0.0298626	0.159466	0.699348
d_gmm_m1	MF0034	alanine degradation II	Statins_C10AA	0.0298601	0.1595	0.699348
d_gmm_m1	MF0062	glycerol degradation III	Metoprolol_ALL	0.0298598	0.159505	0.699348
d_gmm_m1	MF0019	rhamnose degradation	PPI_A02BC	0.0298479	0.159671	0.699348
d_gmm_m1	MF0039	methionine degradation II	PPI_Omeprazol_A02BC01	-0.0298405	0.159774	0.699348
d_gmm_m1	MF0004	pectine degradation II	Cough_mixture_Opium_derivate_R05FA02	0.0298284	0.159944	0.699348
d_gmm_m1	MF0054	arginine degradation IV	Antihistamines_Oral_Other_R06AX	0.0298195	0.160068	0.699348
d_gmm_m1	MF0021	xylose degradation	Inhalation_steroids_ALL	0.0298189	0.160078	0.699348
d_gmm_m1	MF0101	nitrate reduction (dissimilatory)	Other_analgetics_antipyretics_N02B	0.0298165	0.160112	0.699348
d_gmm_m1	MF0065	Bifidobacterium shunt	Antihistamines_Oral_Loratadine_R06AX13	0.0298118	0.160177	0.699348
d_gmm_m1	MF0020	ribose degradation	Drugs_peptic_ulcers_reflux_A02B	0.0297995	0.160349	0.699375
d_gmm_m1	MF0073	pyruvate:ferredoxin oxidoreductase	Mucolytics_comb_R05CB10	-0.0297967	0.160389	0.699375
d_gmm_m1	MF0086	acetyl-CoA to acetate	Losartan_C09CA01	-0.0297837	0.160571	0.699716
d_gmm_m1	MF0028	aspartate degradation I	Laxatives_A06A	0.0297765	0.160673	0.699716
d_gmm_m1	MF0084	succinate conversion to propionate	Cough_Cold_preparations_R05	0.0297449	0.161118	0.700935
d_gmm_m1	MF0026	tyrosine degradation I	Cough_suppress_expectorants_R05F	0.0297213	0.16145	0.700935
d_gmm_m1	MF0054	arginine degradation IV	Nasal_preparations_R01	0.0297182	0.161494	0.700935
d_gmm_m1	MF0049	threonine degradation I	NSAID_Naproxen_M01AE02	0.0297167	0.161515	0.700935
d_gmm_m1	MF0070	pentose phosphate pathway (oxidative phase)	Antihistamines_Oral_Other_R06AX	0.0297147	0.161543	0.700935
d_gmm_m1	MF0028	aspartate degradation I	Antihistamines_Oral_Other_R06AX	-0.0296959	0.161809	0.700935
d_gmm_m1	MF0050	threonine degradation II	Antidiabetics_not_Insulins_A10B	0.0296956	0.161813	0.700935
d_gmm_m1	MF0094	propionate production II	ACEi_ALL	0.029694	0.161836	0.700935
d_gmm_m1	MF0080	lactate consumption II	NSAID_Ibuprofen_M01AE01	-0.0296908	0.161881	0.700935
d_gmm_m1	MF0058	lysine degradation II	Phenylpropanolamine_R01BA01	0.0296809	0.16202	0.701092
d_gmm_m1	MF0094	propionate production II	Phenylpropanolamine_R01BA01	0.0296374	0.162638	0.702866
d_gmm_m1	MF0079	lactate consumption I	Inhalation_steroids_ALL	-0.0296329	0.162701	0.702866
d_gmm_m1	MF0014	arabinose degradation	Atorvastatin_C10AA05	0.0296301	0.162741	0.702866
d_gmm_m1	MF0026	tyrosine degradation I	Corticosteroids_Nasal_Mometasone_R01AD09	0.0295708	0.163584	0.704888
d_gmm_m1	MF0064	triacylglycerol degradation	Adrenergics_Inhalants_R03A	-0.0295663	0.163648	0.704888
d_gmm_m1	MF0010	sucrose degradation I	Lipid_lowerers_C10A	0.0295624	0.163704	0.704888
d_gmm_m1	MF0031	glutamate degradation II	Levothyroxine_H03AA01	0.0295598	0.163741	0.704888
d_gmm_m1	MF0040	proline degradation	Cough_suppress_expectorants_R05F	0.0295577	0.163771	0.704888
d_gmm_m1	MF0034	alanine degradation II	Adrenergics_combinations_inhalants_R03AK	0.0295512	0.163863	0.704888
d_gmm_m1	MF0049	threonine degradation I	Adrenergics_combinations_inhalants_R03AK	0.0295358	0.164083	0.704888
d_gmm_m1	MF0027	tyrosine degradation II	Sertraline_N06AB06	0.0295314	0.164146	0.704888
d_gmm_m1	MF0081	methanol conversion	Antidiabetics_not_Insulins_A10B	-0.0295309	0.164154	0.704888
d_gmm_m1	MF0096	succinate production	Terbutaline_inhalants_R03AC03	-0.0295195	0.164316	0.704888
d_gmm_m1	MF0024	phenylalanine degradation	Amlodipine_C08CA01	-0.0295168	0.164356	0.704888
d_gmm_m1	MF0016	fucose degradation	Statins_C10AA	0.029507	0.164496	0.704888
d_gmm_m1	MF0061	glycerol degradation II	Thiazides_ALL	-0.0294982	0.164622	0.704888
d_gmm_m1	MF0016	fucose degradation	Nasal_preparations_R01	0.0294955	0.16466	0.704888
d_gmm_m1	MF0054	arginine degradation IV	ASA_ALL	0.0294826	0.164845	0.704996
d_gmm_m1	MF0058	lysine degradation II	Adrenergics_combinations_inhalants_R03AK	0.0294755	0.164946	0.704996
d_gmm_m1	MF0076	4-aminobutyrate degradation	Nasal_topical_R01A	0.029472	0.164997	0.704996
d_gmm_m1	MF0057	lysine degradation I	Lipid_lowerers_C10A	-0.0294426	0.165418	0.706353
d_gmm_m1	MF0050	threonine degradation II	Laxatives_A06A	-0.0294193	0.165754	0.70672
d_gmm_m1	MF0047	glutamine degradation II	ARBs_ALL	-0.0294067	0.165936	0.70672
d_gmm_m1	MF0095	propionate production III	ARBs_ALL	-0.0294013	0.166013	0.70672
d_gmm_m1	MF0093	propionate production I	ACEi_ALL	0.0293986	0.166053	0.70672
d_gmm_m1	MF0099	methanogenesis - methyl-coM	Expectorants_excl_cough_supressants_R05C	-0.0293891	0.16619	0.70672
d_gmm_m1	MF0034	alanine degradation II	NSAID_Naproxen_M01AE02	0.029385	0.166248	0.70672
d_gmm_m1	MF0018	mannose degradation	ASA_anticoag_B01AC06	0.0293848	0.166251	0.70672
d_gmm_m1	MF0057	lysine degradation I	Antidiabetics_A10	-0.0293785	0.166342	0.70672
d_gmm_m1	MF0047	glutamine degradation II	Adrenergics_Beta2_agonist_Inhalants_R03AC	-0.0293659	0.166523	0.70672
d_gmm_m1	MF0056	histidine degradation	Laxatives_A06A	0.0293557	0.166671	0.70672
d_gmm_m1	MF0086	acetyl-CoA to acetate	Corticosteroids_Nasal_R01AD	-0.0293493	0.166764	0.70672
d_gmm_m1	MF0019	rhamnose degradation	Cough_suppress_expectorants_R05F	0.0293472	0.166794	0.70672
d_gmm_m1	MF0051	arginine degradation I	Antihistamines_Oral_Loratadine_R06AX13	0.0293429	0.166856	0.70672
d_gmm_m1	MF0095	propionate production III	Laxatives_A06A	-0.0293357	0.16696	0.706721
d_gmm_m1	MF0014	arabinose degradation	Laxatives_A06A	0.0293198	0.16719	0.707256
d_gmm_m1	MF0089	butyrate production II	Expectorants_excl_cough_supressants_R05C	-0.0293014	0.167457	0.707584
d_gmm_m1	MF0024	phenylalanine degradation	Drugs_acid_related_disorders_A02	-0.0293001	0.167476	0.707584
d_gmm_m1	MF0072	pyruvate dehydrogenase complex	NSAID_M01AB	0.029285	0.167695	0.707634
d_gmm_m1	MF0081	methanol conversion	Antihistamines_Oral_Other_R06AX	-0.029278	0.167797	0.707634
d_gmm_m1	MF0077	formate conversion	Corticosteroids_Nasal_Mometasone_R01AD09	0.0292736	0.167861	0.707634
d_gmm_m1	MF0016	fucose degradation	Metoprolol_ALL	0.0292604	0.168053	0.707634
d_gmm_m1	MF0076	4-aminobutyrate degradation	Corticosteroids_Nasal_R01AD	0.0292529	0.168162	0.707634
d_gmm_m1	MF0085	urea degradation	NSAID_M01AB	0.0292465	0.168255	0.707634
d_gmm_m1	MF0090	ethanol production I	Statins_C10AA	0.029242	0.16832	0.707634
d_gmm_m1	MF0030	glutamate degradation I	Sertraline_N06AB06	-0.0292214	0.16862	0.707634
d_gmm_m1	MF0056	histidine degradation	Drugs_obstructive_ariways_R03	-0.0292182	0.168667	0.707634
d_gmm_m1	MF0003	pectin degradation I	ACEi_ALL	-0.029216	0.1687	0.707634
d_gmm_m1	MF0079	lactate consumption I	Cough_suppress_expectorants_R05F	0.0292115	0.168765	0.707634
d_gmm_m1	MF0002	fructan degradation	Amlodipine_C08CA01	-0.0292069	0.168833	0.707634
d_gmm_m1	MF0037	leucine degradation	NSAID_M01AB	0.0292063	0.168841	0.707634
d_gmm_m1	MF0019	rhamnose degradation	Betamethasone_oral_H02AB01	0.0291904	0.169072	0.708022
d_gmm_m1	MF0090	ethanol production I	Drugs_acid_related_disorders_A02	-0.0291737	0.169318	0.708022
d_gmm_m1	MF0072	pyruvate dehydrogenase complex	Antihistamines_Oral_Desloratadine_R06AX27	-0.0291736	0.169318	0.708022
d_gmm_m1	MF0065	Bifidobacterium shunt	Calcium_channel_blockers_C08	-0.0291714	0.16935	0.708022
d_gmm_m1	MF0039	methionine degradation II	Atorvastatin_C10AA05	-0.0291451	0.169735	0.708499
d_gmm_m1	MF0058	lysine degradation II	Antihistamines_Oral_Desloratadine_R06AX27	0.0291446	0.169743	0.708499
d_gmm_m1	MF0050	threonine degradation II	Drugs_peptic_ulcers_reflux_A02B	-0.0291221	0.170073	0.708499
d_gmm_m1	MF0065	Bifidobacterium shunt	PPI_A02BC	-0.0290978	0.17043	0.708499
d_gmm_m1	MF0019	rhamnose degradation	Antihistamines_Oral_Loratadine_R06AX13	0.0290977	0.170431	0.708499
d_gmm_m1	MF0065	Bifidobacterium shunt	Drugs_acid_related_disorders_A02	-0.0290968	0.170444	0.708499
d_gmm_m1	MF0072	pyruvate dehydrogenase complex	Adrenergics_Beta2_agonist_Inhalants_R03AC	-0.0290923	0.170511	0.708499
d_gmm_m1	MF0057	lysine degradation I	Antihistamines_Oral_Other_R06AX	-0.029092	0.170514	0.708499
d_gmm_m1	MF0073	pyruvate:ferredoxin oxidoreductase	Phenylpropanolamine_R01BA01	0.0290889	0.170561	0.708499
d_gmm_m1	MF0073	pyruvate:ferredoxin oxidoreductase	Insulins_and_analouges_A10A	0.0290888	0.170561	0.708499
d_gmm_m1	MF0021	xylose degradation	Antidepressants_SSRI_N06AB	-0.0290823	0.170658	0.708499
d_gmm_m1	MF0035	glycine degradation	Thiazides_ALL	0.0290784	0.170715	0.708499
d_gmm_m1	MF0099	methanogenesis - methyl-coM	Drugs_peptic_ulcers_reflux_A02B	-0.0290523	0.171099	0.709068
d_gmm_m1	MF0017	galactose degradation	Atorvastatin_C10AA05	-0.029048	0.171162	0.709068
d_gmm_m1	MF0059	anaerobic fatty acid beta-oxidation	Antihistamines_Oral_Other_R06AX	0.0290478	0.171165	0.709068
d_gmm_m1	MF0097	homoacetogenesis	Betamethasone_oral_H02AB01	-0.0290343	0.171365	0.709356
d_gmm_m1	MF0072	pyruvate dehydrogenase complex	Atorvastatin_C10AA05	0.029029	0.171443	0.709356
d_gmm_m1	MF0094	propionate production II	Cough_mixture_Opium_derivate_R05FA02	0.0290191	0.171589	0.709527
d_gmm_m1	MF0058	lysine degradation II	Budesonide_Inhalants_R03BA02	-0.0289897	0.172024	0.710075
d_gmm_m1	MF0087	acetyl-CoA to crotonyl-CoA	Drugs_obstructive_ariways_R03	-0.0289853	0.172089	0.710075
d_gmm_m1	MF0063	glyoxylate bypass	Drugs_acid_related_disorders_A02	0.0289807	0.172157	0.710075
d_gmm_m1	MF0100	methanogenesis from carbon dioxide	Terbutaline_inhalants_R03AC03	-0.0289766	0.172218	0.710075
d_gmm_m1	MF0032	glutamate degradation III	Metformin_ALL	-0.0289748	0.172244	0.710075
d_gmm_m1	MF0057	lysine degradation I	Paracetamol_ALL	-0.0289281	0.172937	0.712501
d_gmm_m1	MF0002	fructan degradation	Metformin_ALL	0.0289109	0.173193	0.712751
d_gmm_m1	MF0095	propionate production III	PPI_Omeprazol_A02BC01	-0.0289099	0.173208	0.712751
d_gmm_m1	MF0077	formate conversion	Inhalation_steroids_ALL	-0.0288971	0.173398	0.713103
d_gmm_m1	MF0003	pectin degradation I	NSAID_Ibuprofen_M01AE01	-0.0288804	0.173647	0.713696
d_gmm_m1	MF0051	arginine degradation I	Phenylpropanolamine_R01BA01	0.0288717	0.173776	0.713795
d_gmm_m1	MF0016	fucose degradation	Thiazides_ALL	0.0288417	0.174224	0.715041
d_gmm_m1	MF0076	4-aminobutyrate degradation	Insulins_and_analouges_A10A	0.0288373	0.17429	0.715041
d_gmm_m1	MF0032	glutamate degradation III	Adrenergics_combinations_inhalants_R03AK	-0.0288285	0.174422	0.71515
d_gmm_m1	MF0027	tyrosine degradation II	Glucocorticoids_oral_H02AB	0.028819	0.174564	0.715301
d_gmm_m1	MF0067	glycolysis (preparatory phase)	Antihistamines_Oral_R06A	-0.0287997	0.174852	0.716052
d_gmm_m1	MF0055	arginine degradation V	Adrenergics_Inhalants_R03A	-0.0287848	0.175075	0.716216
d_gmm_m1	MF0010	sucrose degradation I	Calcium_channel_blockers_C08	-0.0287743	0.175233	0.716216
d_gmm_m1	MF0022	galacturonate degradation I	Formoterol_budesonide_inhalants_R03AK07	0.0287719	0.175269	0.716216
d_gmm_m1	MF0071	pentose phosphate pathway (non-oxidative branch)	NSAID_M01AE	0.028769	0.175314	0.716216
d_gmm_m1	MF0015	fructose degradation	Adrenergics_Inhalants_R03A	0.0287383	0.175775	0.717127
d_gmm_m1	MF0001	arabinoxylan degradation	Paracetamol_ALL	0.0287354	0.175818	0.717127
d_gmm_m1	MF0103	mucin degradation	Metformin_ALL	0.0287241	0.175988	0.717127
d_gmm_m1	MF0041	valine degradation I	PPI_A02BC	0.0287196	0.176056	0.717127
d_gmm_m1	MF0019	rhamnose degradation	NSAID_and_Glucosamine_M01A	0.028719	0.176064	0.717127
d_gmm_m1	MF0080	lactate consumption II	Agents_RAS_system_C09	0.0287066	0.176252	0.717271
d_gmm_m1	MF0010	sucrose degradation I	Adrenergics_Beta2_agonist_Inhalants_R03AC	0.0287027	0.176311	0.717271
d_gmm_m1	MF0090	ethanol production I	Corticosteroids_Nasal_Mometasone_R01AD09	0.0286704	0.176798	0.717924
d_gmm_m1	MF0044	cysteine degradation I	PPI_A02BC	0.0286563	0.17701	0.717924
d_gmm_m1	MF0018	mannose degradation	Expectorants_excl_cough_supressants_R05C	0.0286501	0.177104	0.717924
d_gmm_m1	MF0079	lactate consumption I	Expectorants_excl_cough_supressants_R05C	-0.0286485	0.177128	0.717924
d_gmm_m1	MF0052	arginine degradation II	Agents_RAS_system_C09	0.0286438	0.1772	0.717924
d_gmm_m1	MF0051	arginine degradation I	Corticosteroids_oral_H02A	0.0286412	0.177239	0.717924
d_gmm_m1	MF0033	alanine degradation I	NSAID_Ibuprofen_M01AE01	-0.0286385	0.17728	0.717924
d_gmm_m1	MF0016	fucose degradation	Nasal_topical_R01A	0.0286323	0.177373	0.717924
d_gmm_m1	MF0062	glycerol degradation III	NSAID_Diclofenac_M01AB05	0.0286291	0.177422	0.717924
d_gmm_m1	MF0020	ribose degradation	PPI_A02BC	0.0286151	0.177634	0.718184
d_gmm_m1	MF0050	threonine degradation II	ACEi_ALL	0.0285888	0.178034	0.718184
d_gmm_m1	MF0058	lysine degradation II	Lipid_lowerers_C10A	0.0285828	0.178124	0.718184
d_gmm_m1	MF0027	tyrosine degradation II	Antidepressants_N06A	0.0285823	0.178133	0.718184
d_gmm_m1	MF0073	pyruvate:ferredoxin oxidoreductase	Lipid_lowerers_C10A	-0.028582	0.178136	0.718184
d_gmm_m1	MF0063	glyoxylate bypass	Metformin_ALL	0.028578	0.178197	0.718184
d_gmm_m1	MF0059	anaerobic fatty acid beta-oxidation	Adrenergics_Beta2_agonist_Inhalants_R03AC	-0.0285762	0.178225	0.718184
d_gmm_m1	MF0071	pentose phosphate pathway (non-oxidative branch)	PPI_A02BC	-0.0285663	0.178375	0.71836
d_gmm_m1	MF0053	arginine degradation III	ARBs_C09CA	0.0285566	0.178523	0.718532
d_gmm_m1	MF0013	allose degradation	Betablockers_C07	-0.0285359	0.178837	0.71937
d_gmm_m1	MF0013	allose degradation	ACEi_ALL	0.028516	0.179142	0.720168
d_gmm_m1	MF0045	cysteine degradation II	Amlodipine_C08CA01	-0.0285024	0.179348	0.720572
d_gmm_m1	MF0067	glycolysis (preparatory phase)	Inhalation_steroids_ALL	-0.0284877	0.179574	0.721053
d_gmm_m1	MF0089	butyrate production II	Corticosteroids_oral_H02A	0.0284613	0.179977	0.722246
d_gmm_m1	MF0063	glyoxylate bypass	ARBs_ALL	0.0284509	0.180136	0.722458
d_gmm_m1	MF0073	pyruvate:ferredoxin oxidoreductase	Paracetamol_ALL	-0.0284231	0.180562	0.723652
d_gmm_m1	MF0019	rhamnose degradation	NSAID_M01AB	0.0284121	0.18073	0.723652
d_gmm_m1	MF0091	ethanol production II	Nasal_preparations_R01	0.0284107	0.180753	0.723652
d_gmm_m1	MF0024	phenylalanine degradation	NSAID_and_Glucosamine_M01A	-0.0284007	0.180906	0.723735
d_gmm_m1	MF0030	glutamate degradation I	PPI_Omeprazol_A02BC01	0.0283903	0.181067	0.723735
d_gmm_m1	MF0004	pectine degradation II	Cough_suppress_expectorants_R05F	0.0283885	0.181093	0.723735
d_gmm_m1	MF0025	tryptophan degradation	Metformin_ALL	0.028371	0.181364	0.724388
d_gmm_m1	MF0032	glutamate degradation III	Budesonide_Inhalants_R03BA02	-0.028357	0.181578	0.72482
d_gmm_m1	MF0022	galacturonate degradation I	Beta_blockers_selective_C07AB	0.0283304	0.181989	0.725694
d_gmm_m1	MF0030	glutamate degradation I	Glucocorticoids_oral_H02AB	-0.0283144	0.182235	0.725694
d_gmm_m1	MF0062	glycerol degradation III	Cough_suppress_expectorants_R05F	0.0283079	0.182336	0.725694
d_gmm_m1	MF0095	propionate production III	ASA_ALL	-0.0283052	0.182377	0.725694
d_gmm_m1	MF0056	histidine degradation	Adrenergics_Inhalants_R03A	-0.0283011	0.182442	0.725694
d_gmm_m1	MF0023	galacturonate degradation II	Cough_mixture_Opium_derivate_R05FA02	0.0282972	0.182502	0.725694
d_gmm_m1	MF0094	propionate production II	Agents_RAS_system_C09	0.0282944	0.182544	0.725694
d_gmm_m1	MF0047	glutamine degradation II	Phenylpropanolamine_R01BA01	0.0282838	0.182709	0.725706
d_gmm_m1	MF0073	pyruvate:ferredoxin oxidoreductase	Cough_Cold_preparations_R05	-0.0282778	0.182802	0.725706
d_gmm_m1	MF0039	methionine degradation II	Simvastatin_C10AA01	-0.0282715	0.182899	0.725706
d_gmm_m1	MF0033	alanine degradation I	Antidepressants_N06A	-0.0282606	0.183068	0.725706
d_gmm_m1	MF0090	ethanol production I	Nasal_topical_R01A	0.0282598	0.183081	0.725706
d_gmm_m1	MF0012	trehalose degradation	Drugs_acid_related_disorders_A02	0.028247	0.183279	0.725946
d_gmm_m1	MF0034	alanine degradation II	Formoterol_budesonide_inhalants_R03AK07	0.0282418	0.18336	0.725946
d_gmm_m1	MF0082	putrescine degradation	Drugs_peptic_ulcers_reflux_A02B	-0.0282211	0.183681	0.725946
d_gmm_m1	MF0060	glycerol degradation I	Adrenergics_combinations_inhalants_R03AK	0.0282166	0.183751	0.725946
d_gmm_m1	MF0063	glyoxylate bypass	Antidepressants_SSRI_N06AB	0.0282136	0.183797	0.725946
d_gmm_m1	MF0034	alanine degradation II	Drugs_obstructive_ariways_R03	0.028202	0.183978	0.725946
d_gmm_m1	MF0043	cysteine biosynthesis/homocysteine degradation	Agents_RAS_system_C09	-0.0282017	0.183983	0.725946
d_gmm_m1	MF0093	propionate production I	Drugs_peptic_ulcers_reflux_A02B	0.0282009	0.183996	0.725946
d_gmm_m1	MF0071	pentose phosphate pathway (non-oxidative branch)	ARBs_ALL	-0.0281684	0.184501	0.72605
d_gmm_m1	MF0075	acetate to acetyl-CoA	Amlodipine_C08CA01	-0.0281663	0.184534	0.72605
d_gmm_m1	MF0098	hydrogen metabolism	Antidiabetics_A10	-0.0281637	0.184574	0.72605
d_gmm_m1	MF0018	mannose degradation	Betablockers_C07	-0.0281607	0.184621	0.72605
d_gmm_m1	MF0097	homoacetogenesis	Corticosteroids_Nasal_Mometasone_R01AD09	0.0281595	0.184641	0.72605
d_gmm_m1	MF0035	glycine degradation	Beta_blockers_selective_C07AB	0.0281543	0.184722	0.72605
d_gmm_m1	MF0068	glycolysis (pay-off phase)	Drugs_obstructive_ariways_R03	-0.0281512	0.18477	0.72605
d_gmm_m1	MF0004	pectine degradation II	Antihistamines_Oral_Loratadine_R06AX13	0.028132	0.18507	0.726134
d_gmm_m1	MF0075	acetate to acetyl-CoA	Losartan_C09CA01	-0.0281315	0.185078	0.726134
d_gmm_m1	MF0037	leucine degradation	Beta_blockers_selective_C07AB	0.0281253	0.185174	0.726134
d_gmm_m1	MF0076	4-aminobutyrate degradation	NSAID_and_Glucosamine_M01A	-0.0281225	0.185219	0.726134
d_gmm_m1	MF0064	triacylglycerol degradation	Antihistamines_Oral_Other_R06AX	-0.0281046	0.185497	0.726471
d_gmm_m1	MF0069	NADH:ferredoxin oxidoreductase	Nasal_topical_R01A	-0.0281033	0.185518	0.726471
d_gmm_m1	MF0039	methionine degradation II	Formoterol_budesonide_inhalants_R03AK07	-0.028092	0.185695	0.726745
d_gmm_m1	MF0082	putrescine degradation	PPI_A02BC	-0.0280765	0.185938	0.726898
d_gmm_m1	MF0031	glutamate degradation II	Corticosteroids_oral_H02A	0.0280759	0.185948	0.726898
d_gmm_m1	MF0028	aspartate degradation I	Adrenergics_Inhalants_R03A	-0.0280629	0.186151	0.727274
d_gmm_m1	MF0025	tryptophan degradation	Paracetamol_ALL	-0.0280479	0.186388	0.727779
d_gmm_m1	MF0021	xylose degradation	Metoprolol_ALL	0.0280382	0.18654	0.727954
d_gmm_m1	MF0006	lactose degradation	Metformin_ALL	0.0280215	0.186802	0.728341
d_gmm_m1	MF0066	Entner-Doudoroff pathway	ARBs_C09CA	0.0280183	0.186853	0.728341
d_gmm_m1	MF0052	arginine degradation II	Corticosteroids_Nasal_R01AD	0.0279968	0.187191	0.728883
d_gmm_m1	MF0085	urea degradation	Laxatives_A06A	-0.0279866	0.187352	0.728883
d_gmm_m1	MF0035	glycine degradation	Phenylpropanolamine_R01BA01	0.0279816	0.18743	0.728883
d_gmm_m1	MF0034	alanine degradation II	Cough_suppress_expectorants_R05F	0.0279771	0.187501	0.728883
d_gmm_m1	MF0086	acetyl-CoA to acetate	Inhalation_steroids_ALL	-0.0279734	0.18756	0.728883
d_gmm_m1	MF0027	tyrosine degradation II	Antihistamines_Oral_Other_R06AX	0.0279609	0.187758	0.728883
d_gmm_m1	MF0102	sulfate reduction (dissimilatory)	NSAID_and_Glucosamine_M01A	0.02796	0.187772	0.728883
d_gmm_m1	MF0025	tryptophan degradation	Adrenergics_Beta2_agonist_Inhalants_R03AC	-0.0279525	0.18789	0.728883
d_gmm_m1	MF0012	trehalose degradation	Simvastatin_C10AA01	0.0279482	0.187957	0.728883
d_gmm_m1	MF0002	fructan degradation	Phenylpropanolamine_R01BA01	0.0279266	0.188299	0.728977
d_gmm_m1	MF0074	pyruvate:formate lyase	NSAID_Naproxen_M01AE02	0.0279243	0.188337	0.728977
d_gmm_m1	MF0094	propionate production II	Inhalation_steroids_ALL	-0.0279185	0.188427	0.728977
d_gmm_m1	MF0024	phenylalanine degradation	Formoterol_budesonide_inhalants_R03AK07	-0.0279123	0.188527	0.728977
d_gmm_m1	MF0064	triacylglycerol degradation	ARBs_C09CA	-0.0279087	0.188583	0.728977
d_gmm_m1	MF0015	fructose degradation	Terbutaline_inhalants_R03AC03	0.0278985	0.188744	0.728977
d_gmm_m1	MF0072	pyruvate dehydrogenase complex	NSAID_Diclofenac_M01AB05	0.0278955	0.188791	0.728977
d_gmm_m1	MF0036	isoleucine degradation	NSAID_Diclofenac_M01AB05	0.0278801	0.189036	0.728977
d_gmm_m1	MF0087	acetyl-CoA to crotonyl-CoA	Adrenergics_Beta2_agonist_Inhalants_R03AC	-0.0278549	0.189436	0.728977
d_gmm_m1	MF0101	nitrate reduction (dissimilatory)	Amlodipine_C08CA01	-0.0278492	0.189528	0.728977
d_gmm_m1	MF0085	urea degradation	Antidepressants_N06A	-0.027845	0.189594	0.728977
d_gmm_m1	MF0013	allose degradation	Corticosteroids_Nasal_Mometasone_R01AD09	0.0278423	0.189638	0.728977
d_gmm_m1	MF0081	methanol conversion	Drugs_peptic_ulcers_reflux_A02B	-0.0278271	0.189879	0.728977
d_gmm_m1	MF0069	NADH:ferredoxin oxidoreductase	Agents_RAS_system_C09	0.0278258	0.1899	0.728977
d_gmm_m1	MF0045	cysteine degradation II	Corticosteroids_oral_H02A	0.0278202	0.189989	0.728977
d_gmm_m1	MF0018	mannose degradation	Platelet_aggregation_inhibitors_B01AC	0.0278172	0.190037	0.728977
d_gmm_m1	MF0074	pyruvate:formate lyase	Levothyroxine_H03AA01	-0.0278151	0.190071	0.728977
d_gmm_m1	MF0015	fructose degradation	Corticosteroids_Nasal_Mometasone_R01AD09	0.027805	0.190231	0.728977
d_gmm_m1	MF0069	NADH:ferredoxin oxidoreductase	Corticosteroids_Nasal_R01AD	-0.0277974	0.190352	0.728977
d_gmm_m1	MF0005	starch degradation	Inhalation_steroids_ALL	-0.0277923	0.190434	0.728977
d_gmm_m1	MF0073	pyruvate:ferredoxin oxidoreductase	Adrenergics_combinations_inhalants_R03AK	-0.0277904	0.190464	0.728977
d_gmm_m1	MF0039	methionine degradation II	Antidepressants_SSRI_N06AB	-0.0277871	0.190516	0.728977
d_gmm_m1	MF0037	leucine degradation	Antihistamines_Oral_R06A	0.0277727	0.190747	0.728977
d_gmm_m1	MF0094	propionate production II	Metformin_ALL	0.0277725	0.190749	0.728977
d_gmm_m1	MF0008	maltose degradation	Budesonide_Inhalants_R03BA02	-0.0277663	0.190849	0.728977
d_gmm_m1	MF0043	cysteine biosynthesis/homocysteine degradation	Adrenergics_Inhalants_R03A	-0.0277644	0.19088	0.728977
d_gmm_m1	MF0074	pyruvate:formate lyase	NSAID_M01AB	0.0277572	0.190995	0.728977
d_gmm_m1	MF0029	aspartate degradation II	Atorvastatin_C10AA05	0.0277558	0.191017	0.728977
d_gmm_m1	MF0068	glycolysis (pay-off phase)	PPI_A02BC	-0.0277503	0.191104	0.728977
d_gmm_m1	MF0091	ethanol production II	NSAID_and_Glucosamine_M01A	0.0277445	0.191198	0.728977
d_gmm_m1	MF0015	fructose degradation	Laxatives_A06A	-0.0277107	0.191739	0.729807
d_gmm_m1	MF0082	putrescine degradation	ARBs_C09CA	-0.0277081	0.19178	0.729807
d_gmm_m1	MF0005	starch degradation	Drugs_obstructive_ariways_R03	-0.0277029	0.191864	0.729807
d_gmm_m1	MF0029	aspartate degradation II	Sertraline_N06AB06	0.0277004	0.191905	0.729807
d_gmm_m1	MF0019	rhamnose degradation	Nasal_topical_R01A	0.0276866	0.192127	0.729807
d_gmm_m1	MF0088	butyrate production I	Losartan_C09CA01	-0.0276845	0.19216	0.729807
d_gmm_m1	MF0091	ethanol production II	Levothyroxine_H03AA01	-0.027684	0.192167	0.729807
d_gmm_m1	MF0071	pentose phosphate pathway (non-oxidative branch)	Adrenergics_combinations_inhalants_R03AK	0.0276747	0.192317	0.729968
d_gmm_m1	MF0077	formate conversion	Nasal_topical_R01A	0.0276662	0.192454	0.73008
d_gmm_m1	MF0020	ribose degradation	Drugs_acid_related_disorders_A02	0.027647	0.192763	0.730845
d_gmm_m1	MF0001	arabinoxylan degradation	Thiazides_ALL	-0.0276246	0.193124	0.731806
d_gmm_m1	MF0080	lactate consumption II	Drugs_acid_related_disorders_A02	0.0275864	0.193741	0.733654
d_gmm_m1	MF0023	galacturonate degradation II	Antihistamines_Oral_Desloratadine_R06AX27	0.027581	0.193828	0.733654
d_gmm_m1	MF0071	pentose phosphate pathway (non-oxidative branch)	Drugs_acid_related_disorders_A02	-0.0275683	0.194033	0.734021
d_gmm_m1	MF0066	Entner-Doudoroff pathway	Phenylpropanolamine_R01BA01	0.0275383	0.194519	0.734805
d_gmm_m1	MF0051	arginine degradation I	Beta_blockers_selective_C07AB	-0.0275362	0.194553	0.734805
d_gmm_m1	MF0087	acetyl-CoA to crotonyl-CoA	Paracetamol_ALL	-0.0275295	0.194662	0.734805
d_gmm_m1	MF0016	fucose degradation	ACEi_ALL	0.0275288	0.194672	0.734805
d_gmm_m1	MF0102	sulfate reduction (dissimilatory)	ASA_ALL	-0.0275092	0.194991	0.735598
d_gmm_m1	MF0089	butyrate production II	Budesonide_Inhalants_R03BA02	-0.0274788	0.195486	0.736792
d_gmm_m1	MF0060	glycerol degradation I	Paracetamol_N02BE01	0.0274751	0.195546	0.736792
d_gmm_m1	MF0102	sulfate reduction (dissimilatory)	Phenylpropanolamine_R01BA01	0.0274681	0.195658	0.736792
d_gmm_m1	MF0040	proline degradation	NSAID_and_Glucosamine_M01A	0.0274575	0.195832	0.736792
d_gmm_m1	MF0099	methanogenesis - methyl-coM	Other_analgetics_antipyretics_N02B	-0.0274534	0.195898	0.736792
d_gmm_m1	MF0041	valine degradation I	Glucocorticoids_oral_H02AB	0.0274398	0.19612	0.736792
d_gmm_m1	MF0030	glutamate degradation I	Levothyroxine_H03AA01	-0.027432	0.196247	0.736792
d_gmm_m1	MF0047	glutamine degradation II	Beta_blockers_selective_C07AB	-0.0274228	0.196397	0.736792
d_gmm_m1	MF0039	methionine degradation II	Expectorants_excl_cough_supressants_R05C	-0.0274204	0.196437	0.736792
d_gmm_m1	MF0081	methanol conversion	NSAID_M01AE	0.0274162	0.196505	0.736792
d_gmm_m1	MF0009	melibiose degradation	Diuretics_C03	-0.0274136	0.196548	0.736792
d_gmm_m1	MF0078	lactaldehyde degradation	NSAID_Ibuprofen_M01AE01	0.0274099	0.196608	0.736792
d_gmm_m1	MF0011	sucrose degradation II	Expectorants_excl_cough_supressants_R05C	0.0273795	0.197105	0.737908
d_gmm_m1	MF0093	propionate production I	Cough_suppress_expectorants_R05F	0.0273738	0.197198	0.737908
d_gmm_m1	MF0002	fructan degradation	Antihistamines_Oral_Loratadine_R06AX13	0.0273718	0.197231	0.737908
d_gmm_m1	MF0060	glycerol degradation I	Paracetamol_ALL	0.027358	0.197457	0.738346
d_gmm_m1	MF0007	lactose and galactose degradation	Antihistamines_Oral_Other_R06AX	0.0273437	0.197691	0.738816
d_gmm_m1	MF0036	isoleucine degradation	Sertraline_N06AB06	0.0273237	0.19802	0.73956
d_gmm_m1	MF0008	maltose degradation	Glucocorticoids_oral_H02AB	0.0273152	0.19816	0.73956
d_gmm_m1	MF0011	sucrose degradation II	Other_analgetics_antipyretics_N02B	0.0273041	0.198342	0.73956
d_gmm_m1	MF0036	isoleucine degradation	Platelet_aggregation_inhibitors_B01AC	0.0272947	0.198496	0.73956
d_gmm_m1	MF0019	rhamnose degradation	Inhalation_steroids_ALL	0.0272924	0.198535	0.73956
d_gmm_m1	MF0043	cysteine biosynthesis/homocysteine degradation	PPI_Omeprazol_A02BC01	-0.0272901	0.198572	0.73956
d_gmm_m1	MF0077	formate conversion	Corticosteroids_Nasal_R01AD	0.0272853	0.198652	0.73956
d_gmm_m1	MF0094	propionate production II	Laxatives_A06A	-0.0272528	0.199187	0.740685
d_gmm_m1	MF0055	arginine degradation V	Calcium_channel_blockers_C08	-0.0272437	0.199338	0.740685
d_gmm_m1	MF0057	lysine degradation I	Inhalation_steroids_ALL	-0.0272418	0.199368	0.740685
d_gmm_m1	MF0022	galacturonate degradation I	ARBs_ALL	0.0272323	0.199526	0.740685
d_gmm_m1	MF0091	ethanol production II	ASA_anticoag_B01AC06	-0.0272288	0.199582	0.740685
d_gmm_m1	MF0082	putrescine degradation	Betamethasone_oral_H02AB01	0.0272251	0.199644	0.740685
d_gmm_m1	MF0034	alanine degradation II	Drugs_acid_related_disorders_A02	0.0271983	0.200088	0.740685
d_gmm_m1	MF0045	cysteine degradation II	Adrenergics_Inhalants_R03A	-0.0271971	0.200107	0.740685
d_gmm_m1	MF0088	butyrate production I	PPI_Omeprazol_A02BC01	0.0271922	0.200189	0.740685
d_gmm_m1	MF0026	tyrosine degradation I	ASA_anticoag_B01AC06	0.0271903	0.20022	0.740685
d_gmm_m1	MF0004	pectine degradation II	PPI_A02BC	0.0271901	0.200223	0.740685
d_gmm_m1	MF0005	starch degradation	Cough_Cold_preparations_R05	-0.0271701	0.200554	0.740685
d_gmm_m1	MF0005	starch degradation	Antihistamines_Oral_Loratadine_R06AX13	-0.0271698	0.200559	0.740685
d_gmm_m1	MF0027	tyrosine degradation II	Agents_RAS_system_C09	0.0271574	0.200765	0.740685
d_gmm_m1	MF0033	alanine degradation I	Platelet_aggregation_inhibitors_B01AC	0.0271573	0.200767	0.740685
d_gmm_m1	MF0025	tryptophan degradation	Other_analgetics_antipyretics_N02B	-0.0271558	0.200791	0.740685
d_gmm_m1	MF0012	trehalose degradation	PPI_Omeprazol_A02BC01	0.0271549	0.200807	0.740685
d_gmm_m1	MF0054	arginine degradation IV	Nasal_topical_R01A	0.0271353	0.201132	0.741483
d_gmm_m1	MF0097	homoacetogenesis	NSAID_M01AB	0.0271162	0.20145	0.742251
d_gmm_m1	MF0100	methanogenesis from carbon dioxide	Agents_RAS_system_C09	-0.0270945	0.201811	0.742543
d_gmm_m1	MF0094	propionate production II	Cough_Cold_preparations_R05	0.0270813	0.20203	0.742543
d_gmm_m1	MF0085	urea degradation	NSAID_Naproxen_M01AE02	0.0270801	0.202049	0.742543
d_gmm_m1	MF0095	propionate production III	Adrenergics_combinations_inhalants_R03AK	-0.0270793	0.202064	0.742543
d_gmm_m1	MF0068	glycolysis (pay-off phase)	Antihistamines_Oral_R06A	-0.0270658	0.202289	0.742543
d_gmm_m1	MF0017	galactose degradation	Corticosteroids_oral_H02A	0.0270613	0.202364	0.742543
d_gmm_m1	MF0045	cysteine degradation II	Antihistamines_Oral_Other_R06AX	-0.0270463	0.202614	0.742543
d_gmm_m1	MF0037	leucine degradation	NSAID_Diclofenac_M01AB05	0.0270418	0.202689	0.742543
d_gmm_m1	MF0051	arginine degradation I	ASA_ALL	0.0270416	0.202692	0.742543
d_gmm_m1	MF0040	proline degradation	Betamethasone_oral_H02AB01	0.0270388	0.202739	0.742543
d_gmm_m1	MF0029	aspartate degradation II	Drugs_peptic_ulcers_reflux_A02B	0.0270375	0.202761	0.742543
d_gmm_m1	MF0064	triacylglycerol degradation	Amlodipine_C08CA01	-0.0270328	0.202839	0.742543
d_gmm_m1	MF0023	galacturonate degradation II	Cough_suppress_expectorants_R05F	0.0270163	0.203116	0.742987
d_gmm_m1	MF0011	sucrose degradation II	Budesonide_Inhalants_R03BA02	-0.0270029	0.20334	0.742987
d_gmm_m1	MF0013	allose degradation	NSAID_M01AB	0.0270003	0.203383	0.742987
d_gmm_m1	MF0002	fructan degradation	Sertraline_N06AB06	0.0269994	0.203398	0.742987
d_gmm_m1	MF0035	glycine degradation	Betablockers_C07	0.0269715	0.203865	0.74418
d_gmm_m1	MF0032	glutamate degradation III	Antihistamines_Oral_Loratadine_R06AX13	-0.0269585	0.204084	0.74418
d_gmm_m1	MF0073	pyruvate:ferredoxin oxidoreductase	Antidepressants_N06A	-0.0269549	0.204144	0.74418
d_gmm_m1	MF0063	glyoxylate bypass	NSAID_M01AE	-0.0269476	0.204268	0.74418
d_gmm_m1	MF0082	putrescine degradation	Paracetamol_N02BE01	-0.0269415	0.204369	0.74418
d_gmm_m1	MF0040	proline degradation	Antidiabetics_A10	0.0269408	0.204381	0.74418
d_gmm_m1	MF0060	glycerol degradation I	Cough_Cold_preparations_R05	0.0269198	0.204734	0.744417
d_gmm_m1	MF0063	glyoxylate bypass	Antidepressants_N06A	0.0269149	0.204816	0.744417
d_gmm_m1	MF0073	pyruvate:ferredoxin oxidoreductase	ARBs_ALL	-0.0269129	0.20485	0.744417
d_gmm_m1	MF0026	tyrosine degradation I	Budesonide_Inhalants_R03BA02	-0.0269059	0.204969	0.744417
d_gmm_m1	MF0008	maltose degradation	Drugs_obstructive_ariways_R03	-0.0268943	0.205163	0.744417
d_gmm_m1	MF0075	acetate to acetyl-CoA	Drugs_obstructive_ariways_R03	-0.026879	0.205421	0.744417
d_gmm_m1	MF0086	acetyl-CoA to acetate	Simvastatin_C10AA01	0.0268785	0.20543	0.744417
d_gmm_m1	MF0013	allose degradation	Beta_blockers_selective_C07AB	-0.0268686	0.205598	0.744417
d_gmm_m1	MF0059	anaerobic fatty acid beta-oxidation	Laxatives_A06A	0.0268634	0.205686	0.744417
d_gmm_m1	MF0001	arabinoxylan degradation	Phenylpropanolamine_R01BA01	0.0268484	0.205939	0.744417
d_gmm_m1	MF0091	ethanol production II	Drugs_acid_related_disorders_A02	0.0268376	0.20612	0.744417
d_gmm_m1	MF0015	fructose degradation	Betablockers_C07	-0.0268363	0.206144	0.744417
d_gmm_m1	MF0019	rhamnose degradation	Paracetamol_N02BE01	0.0268319	0.206217	0.744417
d_gmm_m1	MF0077	formate conversion	Formoterol_budesonide_inhalants_R03AK07	-0.0268291	0.206264	0.744417
d_gmm_m1	MF0017	galactose degradation	Mucolytics_comb_R05CB10	-0.0268186	0.206442	0.744417
d_gmm_m1	MF0003	pectin degradation I	Betamethasone_oral_H02AB01	0.0268152	0.2065	0.744417
d_gmm_m1	MF0021	xylose degradation	Agents_RAS_system_C09	0.0268124	0.206548	0.744417
d_gmm_m1	MF0056	histidine degradation	PPI_Omeprazol_A02BC01	0.0268123	0.206549	0.744417
d_gmm_m1	MF0057	lysine degradation I	NSAID_M01AB	0.026811	0.206571	0.744417
d_gmm_m1	MF0033	alanine degradation I	NSAID_and_Glucosamine_M01A	-0.0268071	0.206636	0.744417
d_gmm_m1	MF0026	tyrosine degradation I	Other_analgetics_antipyretics_N02B	0.0267996	0.206764	0.74448
d_gmm_m1	MF0074	pyruvate:formate lyase	ASA_anticoag_B01AC06	0.0267901	0.206926	0.744587
d_gmm_m1	MF0051	arginine degradation I	Insulins_and_analouges_A10A	0.0267808	0.207083	0.744587
d_gmm_m1	MF0078	lactaldehyde degradation	NSAID_and_Glucosamine_M01A	0.0267739	0.207201	0.744587
d_gmm_m1	MF0093	propionate production I	Sertraline_N06AB06	-0.0267651	0.207349	0.744587
d_gmm_m1	MF0078	lactaldehyde degradation	Adrenergics_combinations_inhalants_R03AK	0.0267621	0.2074	0.744587
d_gmm_m1	MF0071	pentose phosphate pathway (non-oxidative branch)	Insulins_and_analouges_A10A	0.0267452	0.207688	0.744587
d_gmm_m1	MF0013	allose degradation	Glucocorticoids_oral_H02AB	0.0267421	0.20774	0.744587
d_gmm_m1	MF0091	ethanol production II	Expectorants_excl_cough_supressants_R05C	0.0267395	0.207785	0.744587
d_gmm_m1	MF0003	pectin degradation I	Levothyroxine_H03AA01	0.0267311	0.207927	0.744587
d_gmm_m1	MF0067	glycolysis (preparatory phase)	Cough_suppress_expectorants_R05F	0.0267213	0.208094	0.744587
d_gmm_m1	MF0037	leucine degradation	Cough_mixture_Opium_derivate_R05FA02	0.026707	0.208337	0.744587
d_gmm_m1	MF0018	mannose degradation	Laxatives_A06A	0.0267003	0.208452	0.744587
d_gmm_m1	MF0053	arginine degradation III	Betamethasone_oral_H02AB01	0.0266987	0.208479	0.744587
d_gmm_m1	MF0090	ethanol production I	Drugs_peptic_ulcers_reflux_A02B	-0.0266979	0.208494	0.744587
d_gmm_m1	MF0037	leucine degradation	Cough_suppress_expectorants_R05F	0.0266971	0.208507	0.744587
d_gmm_m1	MF0015	fructose degradation	PPI_A02BC	-0.0266932	0.208572	0.744587
d_gmm_m1	MF0036	isoleucine degradation	Laxatives_A06A	0.0266879	0.208664	0.744587
d_gmm_m1	MF0043	cysteine biosynthesis/homocysteine degradation	Corticosteroids_Nasal_R01AD	0.0266777	0.208837	0.744587
d_gmm_m1	MF0056	histidine degradation	Terbutaline_inhalants_R03AC03	-0.0266755	0.208874	0.744587
d_gmm_m1	MF0043	cysteine biosynthesis/homocysteine degradation	Platelet_aggregation_inhibitors_B01AC	-0.0266653	0.209049	0.744819
d_gmm_m1	MF0007	lactose and galactose degradation	Antihistamines_Oral_Loratadine_R06AX13	0.0266535	0.20925	0.744911
d_gmm_m1	MF0035	glycine degradation	NSAID_M01AB	0.026651	0.209294	0.744911
d_gmm_m1	MF0063	glyoxylate bypass	NSAID_and_Glucosamine_M01A	-0.0266408	0.209467	0.745138
d_gmm_m1	MF0077	formate conversion	Antihistamines_Oral_Desloratadine_R06AX27	-0.0266136	0.209934	0.746407
d_gmm_m1	MF0062	glycerol degradation III	ASA_anticoag_B01AC06	0.0265828	0.210461	0.747892
d_gmm_m1	MF0085	urea degradation	Corticosteroids_Nasal_R01AD	0.0265634	0.210794	0.748013
d_gmm_m1	MF0061	glycerol degradation II	Budesonide_Inhalants_R03BA02	-0.026563	0.210802	0.748013
d_gmm_m1	MF0019	rhamnose degradation	Corticosteroids_Nasal_Mometasone_R01AD09	0.0265462	0.211091	0.748013
d_gmm_m1	MF0004	pectine degradation II	Insulins_and_analouges_A10A	0.0265436	0.211136	0.748013
d_gmm_m1	MF0075	acetate to acetyl-CoA	Adrenergics_Inhalants_R03A	-0.0265434	0.211138	0.748013
d_gmm_m1	MF0058	lysine degradation II	Other_analgetics_antipyretics_N02B	0.0265424	0.211156	0.748013
d_gmm_m1	MF0070	pentose phosphate pathway (oxidative phase)	NSAID_Naproxen_M01AE02	0.0265188	0.211562	0.748357
d_gmm_m1	MF0080	lactate consumption II	Paracetamol_N02BE01	-0.0265111	0.211695	0.748357
d_gmm_m1	MF0064	triacylglycerol degradation	Drugs_obstructive_ariways_R03	-0.0265106	0.211705	0.748357
d_gmm_m1	MF0082	putrescine degradation	Thiazides_ALL	0.0265047	0.211806	0.748357
d_gmm_m1	MF0026	tyrosine degradation I	Cough_mixture_Opium_derivate_R05FA02	0.0264951	0.211971	0.748357
d_gmm_m1	MF0093	propionate production I	Glucocorticoids_oral_H02AB	0.0264948	0.211976	0.748357
d_gmm_m1	MF0074	pyruvate:formate lyase	Other_analgetics_antipyretics_N02B	0.0264918	0.212028	0.748357
d_gmm_m1	MF0084	succinate conversion to propionate	Terbutaline_inhalants_R03AC03	-0.0264857	0.212134	0.748357
d_gmm_m1	MF0094	propionate production II	Antidiabetics_A10	0.0264597	0.212583	0.749554
d_gmm_m1	MF0027	tyrosine degradation II	Corticosteroids_Nasal_Mometasone_R01AD09	0.0264499	0.212752	0.749762
d_gmm_m1	MF0077	formate conversion	Adrenergics_combinations_inhalants_R03AK	-0.0264318	0.213065	0.750165
d_gmm_m1	MF0050	threonine degradation II	Adrenergics_Beta2_agonist_Inhalants_R03AC	-0.0264305	0.213087	0.750165
d_gmm_m1	MF0102	sulfate reduction (dissimilatory)	Antihistamines_Oral_Loratadine_R06AX13	0.0264211	0.21325	0.750349
d_gmm_m1	MF0061	glycerol degradation II	NSAID_Ibuprofen_M01AE01	0.0263867	0.213847	0.751896
d_gmm_m1	MF0072	pyruvate dehydrogenase complex	Metoprolol_ALL	0.026383	0.213911	0.751896
d_gmm_m1	MF0097	homoacetogenesis	Insulins_and_analouges_A10A	0.0263553	0.214394	0.752836
d_gmm_m1	MF0044	cysteine degradation I	Statins_C10AA	0.0263549	0.2144	0.752836
d_gmm_m1	MF0073	pyruvate:ferredoxin oxidoreductase	Terbutaline_inhalants_R03AC03	-0.0263423	0.21462	0.753218
d_gmm_m1	MF0028	aspartate degradation I	Phenylpropanolamine_R01BA01	0.0263343	0.214759	0.753317
d_gmm_m1	MF0060	glycerol degradation I	Insulins_and_analouges_A10A	0.0263227	0.214961	0.753472
d_gmm_m1	MF0055	arginine degradation V	Adrenergics_Beta2_agonist_Inhalants_R03AC	-0.0263037	0.215292	0.753472
d_gmm_m1	MF0035	glycine degradation	Levothyroxine_H03AA01	0.026303	0.215304	0.753472
d_gmm_m1	MF0035	glycine degradation	Laxatives_A06A	0.0262929	0.215481	0.753472
d_gmm_m1	MF0004	pectine degradation II	Simvastatin_C10AA01	0.0262831	0.215653	0.753472
d_gmm_m1	MF0001	arabinoxylan degradation	Adrenergics_Beta2_agonist_Inhalants_R03AC	0.0262772	0.215754	0.753472
d_gmm_m1	MF0026	tyrosine degradation I	Platelet_aggregation_inhibitors_B01AC	0.0262733	0.215823	0.753472
d_gmm_m1	MF0025	tryptophan degradation	Terbutaline_inhalants_R03AC03	-0.0262705	0.215872	0.753472
d_gmm_m1	MF0025	tryptophan degradation	Expectorants_excl_cough_supressants_R05C	-0.0262699	0.215883	0.753472
d_gmm_m1	MF0037	leucine degradation	Levothyroxine_H03AA01	0.0262683	0.215911	0.753472
d_gmm_m1	MF0019	rhamnose degradation	NSAID_Diclofenac_M01AB05	0.0262557	0.216132	0.753855
d_gmm_m1	MF0010	sucrose degradation I	Corticosteroids_Nasal_Mometasone_R01AD09	0.0262344	0.216503	0.754542
d_gmm_m1	MF0097	homoacetogenesis	Cough_Cold_preparations_R05	0.0262317	0.216551	0.754542
d_gmm_m1	MF0095	propionate production III	Atorvastatin_C10AA05	-0.0262113	0.216909	0.754702
d_gmm_m1	MF0027	tyrosine degradation II	Amlodipine_C08CA01	-0.0262109	0.216916	0.754702
d_gmm_m1	MF0059	anaerobic fatty acid beta-oxidation	Betablockers_C07	-0.0262032	0.217051	0.754702
d_gmm_m1	MF0073	pyruvate:ferredoxin oxidoreductase	Betablockers_C07	-0.026192	0.217248	0.754702
d_gmm_m1	MF0095	propionate production III	Corticosteroids_Nasal_Mometasone_R01AD09	0.0261918	0.21725	0.754702
d_gmm_m1	MF0047	glutamine degradation II	Statins_C10AA	0.0261886	0.217308	0.754702
d_gmm_m1	MF0086	acetyl-CoA to acetate	Nasal_topical_R01A	-0.0261848	0.217374	0.754702
d_gmm_m1	MF0066	Entner-Doudoroff pathway	Insulins_and_analouges_A10A	0.0261782	0.21749	0.754721
d_gmm_m1	MF0033	alanine degradation I	Corticosteroids_Nasal_Mometasone_R01AD09	0.0261713	0.217612	0.754757
d_gmm_m1	MF0011	sucrose degradation II	Levothyroxine_H03AA01	-0.0261051	0.218777	0.75741
d_gmm_m1	MF0004	pectine degradation II	NSAID_Ibuprofen_M01AE01	-0.0260993	0.218881	0.75741
d_gmm_m1	MF0075	acetate to acetyl-CoA	Adrenergics_combinations_inhalants_R03AK	-0.0260911	0.219024	0.75741
d_gmm_m1	MF0035	glycine degradation	NSAID_M01AE	-0.0260866	0.219105	0.75741
d_gmm_m1	MF0035	glycine degradation	PPI_Omeprazol_A02BC01	0.0260776	0.219264	0.75741
d_gmm_m1	MF0076	4-aminobutyrate degradation	Antihistamines_Oral_Loratadine_R06AX13	0.0260765	0.219284	0.75741
d_gmm_m1	MF0010	sucrose degradation I	Adrenergics_combinations_inhalants_R03AK	0.0260652	0.219483	0.75741
d_gmm_m1	MF0078	lactaldehyde degradation	Antidiabetics_not_Insulins_A10B	0.0260647	0.219491	0.75741
d_gmm_m1	MF0059	anaerobic fatty acid beta-oxidation	Agents_RAS_system_C09	0.02606	0.219576	0.75741
d_gmm_m1	MF0100	methanogenesis from carbon dioxide	Cough_Cold_preparations_R05	-0.0260591	0.219591	0.75741
d_gmm_m1	MF0026	tyrosine degradation I	Levothyroxine_H03AA01	-0.0260541	0.21968	0.75741
d_gmm_m1	MF0092	lactate production	Beta_blockers_selective_C07AB	-0.0260478	0.21979	0.75741
d_gmm_m1	MF0066	Entner-Doudoroff pathway	ARBs_ALL	0.0260433	0.219871	0.75741
d_gmm_m1	MF0052	arginine degradation II	Cough_suppress_expectorants_R05F	0.0260396	0.219936	0.75741
d_gmm_m1	MF0091	ethanol production II	Phenylpropanolamine_R01BA01	0.0260294	0.220118	0.757651
d_gmm_m1	MF0043	cysteine biosynthesis/homocysteine degradation	Nasal_preparations_R01	0.0260159	0.220357	0.758089
d_gmm_m1	MF0025	tryptophan degradation	Antihistamines_Oral_Loratadine_R06AX13	-0.0259935	0.220753	0.75907
d_gmm_m1	MF0090	ethanol production I	Agents_RAS_system_C09	0.0259801	0.220993	0.759509
d_gmm_m1	MF0013	allose degradation	Antihistamines_Oral_Loratadine_R06AX13	0.025957	0.221404	0.760126
d_gmm_m1	MF0025	tryptophan degradation	Agents_RAS_system_C09	0.0259523	0.221486	0.760126
d_gmm_m1	MF0039	methionine degradation II	Budesonide_Inhalants_R03BA02	-0.0259389	0.221725	0.760126
d_gmm_m1	MF0056	histidine degradation	Thiazides_ALL	0.0259349	0.221797	0.760126
d_gmm_m1	MF0077	formate conversion	Adrenergics_Beta2_agonist_Inhalants_R03AC	-0.025929	0.221902	0.760126
d_gmm_m1	MF0004	pectine degradation II	Drugs_acid_related_disorders_A02	0.0259245	0.221982	0.760126
d_gmm_m1	MF0027	tyrosine degradation II	Antihistamines_Oral_R06A	0.025921	0.222045	0.760126
d_gmm_m1	MF0089	butyrate production II	Glucocorticoids_oral_H02AB	0.0259165	0.222125	0.760126
d_gmm_m1	MF0005	starch degradation	Metformin_ALL	-0.0259057	0.222317	0.760126
d_gmm_m1	MF0015	fructose degradation	Corticosteroids_oral_H02A	0.0259026	0.222373	0.760126
d_gmm_m1	MF0011	sucrose degradation II	Corticosteroids_Nasal_Mometasone_R01AD09	0.0258987	0.222442	0.760126
d_gmm_m1	MF0045	cysteine degradation II	NSAID_Ibuprofen_M01AE01	-0.025888	0.222635	0.760126
d_gmm_m1	MF0004	pectine degradation II	Drugs_peptic_ulcers_reflux_A02B	0.0258867	0.222657	0.760126
d_gmm_m1	MF0050	threonine degradation II	NSAID_Diclofenac_M01AB05	0.0258682	0.222989	0.760126
d_gmm_m1	MF0093	propionate production I	Insulins_and_analouges_A10A	0.0258578	0.223174	0.760126
d_gmm_m1	MF0087	acetyl-CoA to crotonyl-CoA	Metoprolol_ALL	-0.0258517	0.223284	0.760126
d_gmm_m1	MF0082	putrescine degradation	NSAID_Ibuprofen_M01AE01	-0.0258499	0.223316	0.760126
d_gmm_m1	MF0068	glycolysis (pay-off phase)	Metformin_ALL	-0.0258364	0.223557	0.760126
d_gmm_m1	MF0030	glutamate degradation I	Corticosteroids_oral_H02A	-0.0258272	0.223722	0.760126
d_gmm_m1	MF0061	glycerol degradation II	Corticosteroids_oral_H02A	0.0258271	0.223724	0.760126
[truncated: 4,800 more rows]

## Sheet: S35
	Supplementary table 35: Partial Spearman's rank correlation between medications and gut metabolic modules (GMM), adjusted for age, sex and BMI (Model 2).
model	GMM	GMM description	Medication	rho	p	p_fdr
d_gmm_m2	MF0079	lactate consumption I	Antidiabetics_not_Insulins_A10B	0.0944583	8.27108e-06	0.03304
d_gmm_m2	MF0079	lactate consumption I	Metformin_ALL	0.0937254	9.7205e-06	0.03304
d_gmm_m2	MF0076	4-aminobutyrate degradation	Paracetamol_ALL	-0.0894058	2.45827e-05	0.0454436
d_gmm_m2	MF0022	galacturonate degradation I	Corticosteroids_oral_H02A	0.0886993	2.85e-05	0.0454436
d_gmm_m2	MF0052	arginine degradation II	Metformin_ALL	0.0874366	3.70218e-05	0.0454436
d_gmm_m2	MF0008	maltose degradation	ASA_anticoag_B01AC06	0.0862179	4.74987e-05	0.0454436
d_gmm_m2	MF0022	galacturonate degradation I	Glucocorticoids_oral_H02AB	0.0857489	5.22345e-05	0.0454436
d_gmm_m2	MF0059	anaerobic fatty acid beta-oxidation	Antidiabetics_not_Insulins_A10B	0.085312	5.7046e-05	0.0454436
d_gmm_m2	MF0052	arginine degradation II	Antidiabetics_A10	0.0845912	6.59106e-05	0.0454436
d_gmm_m2	MF0021	xylose degradation	Antidiabetics_not_Insulins_A10B	0.0845204	6.68485e-05	0.0454436
d_gmm_m2	MF0052	arginine degradation II	Antidiabetics_not_Insulins_A10B	0.0839663	7.46366e-05	0.0461254
d_gmm_m2	MF0031	glutamate degradation II	ASA_anticoag_B01AC06	0.0825484	9.86533e-05	0.0558871
d_gmm_m2	MF0008	maltose degradation	Platelet_aggregation_inhibitors_B01AC	0.0817239	0.000115798	0.0585954
d_gmm_m2	MF0079	lactate consumption I	Antidiabetics_A10	0.0814943	0.000121049	0.0585954
d_gmm_m2	MF0056	histidine degradation	ASA_anticoag_B01AC06	0.0811523	0.000129293	0.0585954
d_gmm_m2	MF0058	lysine degradation II	Antidiabetics_not_Insulins_A10B	0.0798554	0.000165596	0.059823
d_gmm_m2	MF0012	trehalose degradation	Antidiabetics_A10	0.0795119	0.000176707	0.059823
d_gmm_m2	MF0081	methanol conversion	Betamethasone_oral_H02AB01	-0.0795059	0.000176907	0.059823
d_gmm_m2	MF0059	anaerobic fatty acid beta-oxidation	Metformin_ALL	0.0793795	0.000181173	0.059823
d_gmm_m2	MF0022	galacturonate degradation I	Betamethasone_oral_H02AB01	0.0793537	0.000182057	0.059823
d_gmm_m2	MF0031	glutamate degradation II	Platelet_aggregation_inhibitors_B01AC	0.0792742	0.000184802	0.059823
d_gmm_m2	MF0021	xylose degradation	Metformin_ALL	0.0790016	0.000194513	0.0601044
d_gmm_m2	MF0076	4-aminobutyrate degradation	Paracetamol_N02BE01	-0.0782677	0.000223099	0.0659402
d_gmm_m2	MF0070	pentose phosphate pathway (oxidative phase)	Metoprolol_ALL	0.0778734	0.000240037	0.066044
d_gmm_m2	MF0012	trehalose degradation	Antidiabetics_not_Insulins_A10B	0.0777028	0.000247731	0.066044
d_gmm_m2	MF0081	methanol conversion	Metoprolol_ALL	-0.0775976	0.000252596	0.066044
d_gmm_m2	MF0021	xylose degradation	Antidiabetics_A10	0.0769848	0.000282732	0.0711855
d_gmm_m2	MF0058	lysine degradation II	Metformin_ALL	0.0760217	0.000336977	0.0818132
d_gmm_m2	MF0056	histidine degradation	Platelet_aggregation_inhibitors_B01AC	0.0756005	0.000363643	0.0852429
d_gmm_m2	MF0101	nitrate reduction (dissimilatory)	Metformin_ALL	0.0747251	0.000425476	0.0964129
d_gmm_m2	MF0085	urea degradation	ACEi_ALL	0.0745307	0.000440473	0.0965916
d_gmm_m2	MF0091	ethanol production II	Adrenergics_Inhalants_R03A	0.0742714	0.000461252	0.0966292
d_gmm_m2	MF0102	sulfate reduction (dissimilatory)	Levothyroxine_H03AA01	-0.0737842	0.000502787	0.0966292
d_gmm_m2	MF0052	arginine degradation II	Insulins_and_analouges_A10A	0.0735725	0.000521899	0.0966292
d_gmm_m2	MF0068	glycolysis (pay-off phase)	Levothyroxine_H03AA01	-0.0734538	0.000532916	0.0966292
d_gmm_m2	MF0061	glycerol degradation II	Levothyroxine_H03AA01	-0.0734185	0.00053623	0.0966292
d_gmm_m2	MF0042	asparagine degradation	ASA_anticoag_B01AC06	0.0732796	0.000549459	0.0966292
d_gmm_m2	MF0032	glutamate degradation III	Betamethasone_oral_H02AB01	-0.073275	0.000549904	0.0966292
d_gmm_m2	MF0101	nitrate reduction (dissimilatory)	Atorvastatin_C10AA05	0.073229	0.00055436	0.0966292
d_gmm_m2	MF0101	nitrate reduction (dissimilatory)	Antidiabetics_not_Insulins_A10B	0.072959	0.000581175	0.0987707
d_gmm_m2	MF0082	putrescine degradation	Metformin_ALL	0.0727643	0.00060126	0.0996919
d_gmm_m2	MF0022	galacturonate degradation I	Drugs_peptic_ulcers_reflux_A02B	0.0723152	0.000650073	0.105219
d_gmm_m2	MF0014	arabinose degradation	Corticosteroids_oral_H02A	0.0721014	0.000674589	0.106008
d_gmm_m2	MF0053	arginine degradation III	Cough_Cold_preparations_R05	0.0720032	0.000686133	0.106008
d_gmm_m2	MF0099	methanogenesis - methyl-coM	Adrenergics_Beta2_agonist_Inhalants_R03AC	-0.0717411	0.000717842	0.108442
d_gmm_m2	MF0091	ethanol production II	Drugs_obstructive_ariways_R03	0.0711987	0.000787838	0.116429
d_gmm_m2	MF0014	arabinose degradation	Glucocorticoids_oral_H02AB	0.0709437	0.000822888	0.116799
d_gmm_m2	MF0059	anaerobic fatty acid beta-oxidation	Antidiabetics_A10	0.0709308	0.000824706	0.116799
d_gmm_m2	MF0081	methanol conversion	Beta_blockers_selective_C07AB	-0.0705975	0.000872796	0.121087
d_gmm_m2	MF0012	trehalose degradation	Metformin_ALL	0.0701056	0.000948527	0.126605
d_gmm_m2	MF0070	pentose phosphate pathway (oxidative phase)	Antidiabetics_not_Insulins_A10B	0.0699868	0.000967712	0.126605
d_gmm_m2	MF0070	pentose phosphate pathway (oxidative phase)	Metformin_ALL	0.0699823	0.000968442	0.126605
d_gmm_m2	MF0084	succinate conversion to propionate	Antidiabetics_A10	0.0698259	0.000994263	0.127528
d_gmm_m2	MF0042	asparagine degradation	Metformin_ALL	0.0696254	0.00102829	0.129451
d_gmm_m2	MF0096	succinate production	Lipid_lowerers_C10A	0.0693853	0.00107046	0.132309
d_gmm_m2	MF0070	pentose phosphate pathway (oxidative phase)	ASA_anticoag_B01AC06	0.0689593	0.00114924	0.138489
d_gmm_m2	MF0053	arginine degradation III	Thiazides_ALL	0.0688099	0.00117811	0.138489
d_gmm_m2	MF0082	putrescine degradation	Antidiabetics_A10	0.0687902	0.00118196	0.138489
d_gmm_m2	MF0101	nitrate reduction (dissimilatory)	ASA_anticoag_B01AC06	0.0686891	0.00120195	0.138489
d_gmm_m2	MF0042	asparagine degradation	Platelet_aggregation_inhibitors_B01AC	0.0677611	0.00140043	0.158668
d_gmm_m2	MF0032	glutamate degradation III	Corticosteroids_oral_H02A	-0.0675961	0.00143871	0.160334
d_gmm_m2	MF0103	mucin degradation	ASA_anticoag_B01AC06	0.0674348	0.0014771	0.161957
d_gmm_m2	MF0082	putrescine degradation	Antidiabetics_not_Insulins_A10B	0.0671837	0.0015387	0.166033
d_gmm_m2	MF0038	methionine degradation I	Levothyroxine_H03AA01	-0.0670003	0.0015852	0.166985
d_gmm_m2	MF0053	arginine degradation III	Nasal_preparations_R01	0.0669559	0.00159665	0.166985
d_gmm_m2	MF0096	succinate production	ASA_anticoag_B01AC06	0.0667069	0.00166228	0.167698
d_gmm_m2	MF0043	cysteine biosynthesis/homocysteine degradation	Beta_blockers_selective_C07AB	-0.0666655	0.00167341	0.167698
d_gmm_m2	MF0099	methanogenesis - methyl-coM	Drugs_obstructive_ariways_R03	-0.0666254	0.00168427	0.167698
d_gmm_m2	MF0043	cysteine biosynthesis/homocysteine degradation	Levothyroxine_H03AA01	-0.066344	0.00176234	0.167698
d_gmm_m2	MF0076	4-aminobutyrate degradation	Other_analgetics_antipyretics_N02B	-0.0662114	0.00180028	0.167698
d_gmm_m2	MF0053	arginine degradation III	Cough_mixture_Opium_derivate_R05FA02	0.0660612	0.00184417	0.167698
d_gmm_m2	MF0103	mucin degradation	Lipid_lowerers_C10A	0.065817	0.00191759	0.167698
d_gmm_m2	MF0005	starch degradation	Levothyroxine_H03AA01	-0.0657709	0.00193173	0.167698
d_gmm_m2	MF0012	trehalose degradation	Insulins_and_analouges_A10A	0.0657284	0.00194486	0.167698
d_gmm_m2	MF0022	galacturonate degradation I	Drugs_acid_related_disorders_A02	0.0657157	0.00194883	0.167698
d_gmm_m2	MF0096	succinate production	Statins_C10AA	0.0657085	0.00195107	0.167698
d_gmm_m2	MF0032	glutamate degradation III	Glucocorticoids_oral_H02AB	-0.0657035	0.0019526	0.167698
d_gmm_m2	MF0073	pyruvate:ferredoxin oxidoreductase	Drugs_obstructive_ariways_R03	-0.065691	0.0019565	0.167698
d_gmm_m2	MF0103	mucin degradation	Platelet_aggregation_inhibitors_B01AC	0.0656581	0.0019668	0.167698
d_gmm_m2	MF0070	pentose phosphate pathway (oxidative phase)	Platelet_aggregation_inhibitors_B01AC	0.0656367	0.0019735	0.167698
d_gmm_m2	MF0096	succinate production	Metformin_ALL	0.0653383	0.00206935	0.173672
d_gmm_m2	MF0088	butyrate production I	ASA_anticoag_B01AC06	0.0651041	0.00214754	0.175527
d_gmm_m2	MF0046	glutamine degradation I	ASA_anticoag_B01AC06	0.065036	0.00217078	0.175527
d_gmm_m2	MF0022	galacturonate degradation I	PPI_A02BC	0.0649898	0.00218669	0.175527
d_gmm_m2	MF0071	pentose phosphate pathway (non-oxidative branch)	Levothyroxine_H03AA01	-0.0649569	0.00219808	0.175527
d_gmm_m2	MF0005	starch degradation	Beta_blockers_selective_C07AB	-0.0648924	0.00222056	0.175527
d_gmm_m2	MF0039	methionine degradation II	Betablockers_C07	-0.0647034	0.00228763	0.178424
d_gmm_m2	MF0039	methionine degradation II	Beta_blockers_selective_C07AB	-0.0645788	0.00233286	0.178424
d_gmm_m2	MF0069	NADH:ferredoxin oxidoreductase	Metformin_ALL	0.0645704	0.00233594	0.178424
d_gmm_m2	MF0070	pentose phosphate pathway (oxidative phase)	Beta_blockers_selective_C07AB	0.0643445	0.00242019	0.182327
d_gmm_m2	MF0091	ethanol production II	Adrenergics_Beta2_agonist_Inhalants_R03AC	0.0642906	0.00244068	0.182327
d_gmm_m2	MF0097	homoacetogenesis	NSAID_and_Glucosamine_M01A	0.0638888	0.00259857	0.189125
d_gmm_m2	MF0099	methanogenesis - methyl-coM	Adrenergics_Inhalants_R03A	-0.0637998	0.00263478	0.189125
d_gmm_m2	MF0063	glyoxylate bypass	Metoprolol_ALL	0.0637909	0.00263841	0.189125
d_gmm_m2	MF0046	glutamine degradation I	Platelet_aggregation_inhibitors_B01AC	0.0637149	0.00266972	0.189125
d_gmm_m2	MF0021	xylose degradation	Betamethasone_oral_H02AB01	0.0637105	0.00267158	0.189125
d_gmm_m2	MF0084	succinate conversion to propionate	Insulins_and_analouges_A10A	0.0635842	0.00272441	0.189125
d_gmm_m2	MF0042	asparagine degradation	Antidiabetics_not_Insulins_A10B	0.0635411	0.00274267	0.189125
d_gmm_m2	MF0056	histidine degradation	Atorvastatin_C10AA05	0.0634557	0.00277914	0.189125
d_gmm_m2	MF0084	succinate conversion to propionate	Metformin_ALL	0.0634202	0.00279447	0.189125
d_gmm_m2	MF0039	methionine degradation II	Metoprolol_ALL	-0.0631588	0.00290951	0.189125
d_gmm_m2	MF0081	methanol conversion	Glucocorticoids_oral_H02AB	-0.0631146	0.00292936	0.189125
d_gmm_m2	MF0084	succinate conversion to propionate	Antidiabetics_not_Insulins_A10B	0.0631062	0.00293318	0.189125
d_gmm_m2	MF0099	methanogenesis - methyl-coM	Antihistamines_Oral_R06A	-0.0631052	0.00293363	0.189125
d_gmm_m2	MF0031	glutamate degradation II	Metformin_ALL	0.0630759	0.00294685	0.189125
d_gmm_m2	MF0042	asparagine degradation	Cough_Cold_preparations_R05	0.0629719	0.0029944	0.189125
d_gmm_m2	MF0081	methanol conversion	Betablockers_C07	-0.0629531	0.00300305	0.189125
d_gmm_m2	MF0093	propionate production I	Metformin_ALL	0.0629315	0.00301302	0.189125
d_gmm_m2	MF0014	arabinose degradation	NSAID_Naproxen_M01AE02	0.0628896	0.00303245	0.189125
d_gmm_m2	MF0096	succinate production	Platelet_aggregation_inhibitors_B01AC	0.0627039	0.00312004	0.192819
d_gmm_m2	MF0099	methanogenesis - methyl-coM	Beta_blockers_selective_C07AB	-0.0626363	0.0031525	0.193069
d_gmm_m2	MF0037	leucine degradation	Lipid_lowerers_C10A	0.0624683	0.00323448	0.194699
d_gmm_m2	MF0101	nitrate reduction (dissimilatory)	ASA_ALL	0.0624644	0.00323638	0.194699
d_gmm_m2	MF0053	arginine degradation III	Phenylpropanolamine_R01BA01	0.0623112	0.00331288	0.197552
d_gmm_m2	MF0027	tyrosine degradation II	Drugs_peptic_ulcers_reflux_A02B	0.0619818	0.00348291	0.204363
d_gmm_m2	MF0100	methanogenesis from carbon dioxide	Antihistamines_Oral_R06A	-0.0619506	0.00349944	0.204363
d_gmm_m2	MF0053	arginine degradation III	Cough_suppress_expectorants_R05F	0.0618602	0.00354764	0.204363
d_gmm_m2	MF0096	succinate production	Antidiabetics_not_Insulins_A10B	0.0618133	0.0035729	0.204363
d_gmm_m2	MF0100	methanogenesis from carbon dioxide	Metoprolol_ALL	-0.061805	0.0035774	0.204363
d_gmm_m2	MF0101	nitrate reduction (dissimilatory)	Platelet_aggregation_inhibitors_B01AC	0.0617449	0.00361004	0.204509
d_gmm_m2	MF0025	tryptophan degradation	ASA_anticoag_B01AC06	0.0616345	0.00367077	0.206126
d_gmm_m2	MF0081	methanol conversion	Corticosteroids_oral_H02A	-0.0615833	0.00369923	0.206126
d_gmm_m2	MF0036	isoleucine degradation	Phenylpropanolamine_R01BA01	0.0615056	0.00374275	0.206856
d_gmm_m2	MF0069	NADH:ferredoxin oxidoreductase	Antidiabetics_not_Insulins_A10B	0.0613365	0.00383923	0.210477
d_gmm_m2	MF0042	asparagine degradation	Cough_mixture_Opium_derivate_R05FA02	0.06122	0.00390699	0.210585
d_gmm_m2	MF0097	homoacetogenesis	NSAID_M01AE	0.0611892	0.00392506	0.210585
d_gmm_m2	MF0016	fucose degradation	Platelet_aggregation_inhibitors_B01AC	0.0611359	0.00395652	0.210585
d_gmm_m2	MF0073	pyruvate:ferredoxin oxidoreductase	Adrenergics_Beta2_agonist_Inhalants_R03AC	-0.0608873	0.00410646	0.210585
d_gmm_m2	MF0095	propionate production III	Levothyroxine_H03AA01	-0.060851	0.00412879	0.210585
d_gmm_m2	MF0046	glutamine degradation I	Beta_blockers_selective_C07AB	0.0608346	0.00413887	0.210585
d_gmm_m2	MF0029	aspartate degradation II	Antihistamines_Oral_R06A	0.0608242	0.00414532	0.210585
d_gmm_m2	MF0098	hydrogen metabolism	Calcium_channel_blockers_C08	-0.060796	0.00416278	0.210585
d_gmm_m2	MF0005	starch degradation	ARBs_C09CA	-0.060777	0.00417458	0.210585
d_gmm_m2	MF0010	sucrose degradation I	Betamethasone_oral_H02AB01	0.0607676	0.00418045	0.210585
d_gmm_m2	MF0055	arginine degradation V	Antidiabetics_not_Insulins_A10B	0.0607447	0.00419476	0.210585
d_gmm_m2	MF0066	Entner-Doudoroff pathway	Corticosteroids_oral_H02A	0.0607129	0.00421467	0.210585
d_gmm_m2	MF0022	galacturonate degradation I	Metformin_ALL	0.0606665	0.00424391	0.210585
d_gmm_m2	MF0099	methanogenesis - methyl-coM	Metoprolol_ALL	-0.0605802	0.00429873	0.211759
d_gmm_m2	MF0010	sucrose degradation I	Corticosteroids_oral_H02A	0.0604856	0.0043596	0.213213
d_gmm_m2	MF0040	proline degradation	Metformin_ALL	0.0601976	0.0045497	0.22092
d_gmm_m2	MF0012	trehalose degradation	ACEi_ALL	0.0601487	0.00458275	0.220947
d_gmm_m2	MF0005	starch degradation	Agents_RAS_system_C09	-0.0599833	0.00469598	0.224812
d_gmm_m2	MF0022	galacturonate degradation I	PPI_Omeprazol_A02BC01	0.0597937	0.00482894	0.228763
d_gmm_m2	MF0077	formate conversion	Antidepressants_SSRI_N06AB	-0.0596886	0.00490412	0.228763
d_gmm_m2	MF0063	glyoxylate bypass	Beta_blockers_selective_C07AB	0.0596308	0.00494592	0.228763
d_gmm_m2	MF0018	mannose degradation	Lipid_lowerers_C10A	0.0596292	0.00494707	0.228763
d_gmm_m2	MF0066	Entner-Doudoroff pathway	Glucocorticoids_oral_H02AB	0.0595608	0.00499697	0.228763
d_gmm_m2	MF0046	glutamine degradation I	Antidepressants_N06A	0.0595172	0.00502896	0.228763
d_gmm_m2	MF0005	starch degradation	Betablockers_C07	-0.0595091	0.00503494	0.228763
d_gmm_m2	MF0103	mucin degradation	Statins_C10AA	0.0594918	0.00504772	0.228763
d_gmm_m2	MF0016	fucose degradation	Antidiabetics_not_Insulins_A10B	0.0593058	0.00518688	0.23234
d_gmm_m2	MF0103	mucin degradation	ASA_ALL	0.0592951	0.005195	0.23234
d_gmm_m2	MF0083	succinate consumption	Phenylpropanolamine_R01BA01	0.0588299	0.00555896	0.239676
d_gmm_m2	MF0032	glutamate degradation III	Antidepressants_SSRI_N06AB	-0.0587458	0.00562718	0.239676
d_gmm_m2	MF0012	trehalose degradation	Nasal_preparations_R01	0.0587174	0.0056504	0.239676
d_gmm_m2	MF0022	galacturonate degradation I	Adrenergics_Inhalants_R03A	0.0586264	0.00572526	0.239676
d_gmm_m2	MF0059	anaerobic fatty acid beta-oxidation	Cough_suppress_expectorants_R05F	0.058595	0.00575135	0.239676
d_gmm_m2	MF0030	glutamate degradation I	Insulins_and_analouges_A10A	0.0585929	0.0057531	0.239676
d_gmm_m2	MF0031	glutamate degradation II	Atorvastatin_C10AA05	0.0585901	0.0057554	0.239676
d_gmm_m2	MF0037	leucine degradation	Statins_C10AA	0.0585788	0.00576483	0.239676
d_gmm_m2	MF0039	methionine degradation II	ASA_ALL	-0.058562	0.00577886	0.239676
d_gmm_m2	MF0080	lactate consumption II	Metformin_ALL	0.0585545	0.00578508	0.239676
d_gmm_m2	MF0040	proline degradation	ASA_anticoag_B01AC06	0.0585538	0.00578567	0.239676
d_gmm_m2	MF0062	glycerol degradation III	Corticosteroids_Nasal_Mometasone_R01AD09	0.058525	0.00580983	0.239676
d_gmm_m2	MF0043	cysteine biosynthesis/homocysteine degradation	Metoprolol_ALL	-0.0585158	0.00581752	0.239676
d_gmm_m2	MF0099	methanogenesis - methyl-coM	Antihistamines_Oral_Desloratadine_R06AX27	-0.0584741	0.00585265	0.239676
d_gmm_m2	MF0088	butyrate production I	Platelet_aggregation_inhibitors_B01AC	0.0583769	0.00593528	0.241069
d_gmm_m2	MF0101	nitrate reduction (dissimilatory)	Antihistamines_Oral_R06A	0.0583281	0.00597721	0.241069
d_gmm_m2	MF0016	fucose degradation	ASA_anticoag_B01AC06	0.0583097	0.00599304	0.241069
d_gmm_m2	MF0101	nitrate reduction (dissimilatory)	Betamethasone_oral_H02AB01	0.0580357	0.00623375	0.245435
d_gmm_m2	MF0070	pentose phosphate pathway (oxidative phase)	Lipid_lowerers_C10A	0.0579898	0.00627487	0.245435
d_gmm_m2	MF0058	lysine degradation II	Antidiabetics_A10	0.0579775	0.00628598	0.245435
d_gmm_m2	MF0101	nitrate reduction (dissimilatory)	Antidiabetics_A10	0.0579444	0.00631586	0.245435
d_gmm_m2	MF0042	asparagine degradation	Cough_suppress_expectorants_R05F	0.0579136	0.00634373	0.245435
d_gmm_m2	MF0059	anaerobic fatty acid beta-oxidation	Cough_mixture_Opium_derivate_R05FA02	0.0578815	0.00637299	0.245435
d_gmm_m2	MF0011	sucrose degradation II	Calcium_channel_blockers_C08	-0.0578797	0.00637463	0.245435
d_gmm_m2	MF0043	cysteine biosynthesis/homocysteine degradation	ARBs_ALL	-0.0578624	0.0063904	0.245435
d_gmm_m2	MF0003	pectin degradation I	Lipid_lowerers_C10A	0.0577499	0.00649404	0.248014
d_gmm_m2	MF0010	sucrose degradation I	Glucocorticoids_oral_H02AB	0.0576945	0.00654564	0.248588
d_gmm_m2	MF0027	tyrosine degradation II	Drugs_obstructive_ariways_R03	0.0575599	0.00667248	0.249651
d_gmm_m2	MF0082	putrescine degradation	Insulins_and_analouges_A10A	0.0575592	0.00667309	0.249651
d_gmm_m2	MF0048	serine degradation	Budesonide_Inhalants_R03BA02	-0.057536	0.0066952	0.249651
d_gmm_m2	MF0072	pyruvate dehydrogenase complex	ASA_anticoag_B01AC06	0.0575095	0.00672052	0.249651
d_gmm_m2	MF0016	fucose degradation	Antidiabetics_A10	0.0574461	0.00678144	0.250545
d_gmm_m2	MF0027	tyrosine degradation II	Drugs_acid_related_disorders_A02	0.0574043	0.00682186	0.250676
d_gmm_m2	MF0054	arginine degradation IV	Platelet_aggregation_inhibitors_B01AC	0.0573474	0.00687716	0.251349
d_gmm_m2	MF0009	melibiose degradation	Calcium_channel_blockers_C08	-0.057194	0.0070285	0.255507
d_gmm_m2	MF0099	methanogenesis - methyl-coM	ARBs_C09CA	-0.057086	0.00713678	0.256956
d_gmm_m2	MF0037	leucine degradation	ASA_anticoag_B01AC06	0.0570461	0.00717713	0.256956
d_gmm_m2	MF0017	galactose degradation	Levothyroxine_H03AA01	-0.0570167	0.0072071	0.256956
d_gmm_m2	MF0046	glutamine degradation I	Metoprolol_ALL	0.0569749	0.00724975	0.256956
d_gmm_m2	MF0025	tryptophan degradation	Platelet_aggregation_inhibitors_B01AC	0.0569675	0.00725737	0.256956
d_gmm_m2	MF0027	tyrosine degradation II	PPI_A02BC	0.0567657	0.00746681	0.260213
d_gmm_m2	MF0015	fructose degradation	Levothyroxine_H03AA01	-0.0567284	0.00750617	0.260213
d_gmm_m2	MF0001	arabinoxylan degradation	Simvastatin_C10AA01	0.0566316	0.00760906	0.260213
d_gmm_m2	MF0039	methionine degradation II	Drugs_obstructive_ariways_R03	-0.0566052	0.00763731	0.260213
d_gmm_m2	MF0014	arabinose degradation	Betamethasone_oral_H02AB01	0.0566045	0.00763806	0.260213
d_gmm_m2	MF0070	pentose phosphate pathway (oxidative phase)	Agents_RAS_system_C09	0.0565862	0.00765774	0.260213
d_gmm_m2	MF0004	pectine degradation II	Antihistamines_Oral_R06A	0.0565744	0.00767046	0.260213
d_gmm_m2	MF0043	cysteine biosynthesis/homocysteine degradation	Antidepressants_N06A	-0.0565549	0.00769146	0.260213
d_gmm_m2	MF0040	proline degradation	Platelet_aggregation_inhibitors_B01AC	0.0565455	0.00770164	0.260213
d_gmm_m2	MF0090	ethanol production I	Levothyroxine_H03AA01	-0.0564289	0.00782863	0.260213
d_gmm_m2	MF0093	propionate production I	Antidiabetics_not_Insulins_A10B	0.056423	0.00783507	0.260213
d_gmm_m2	MF0020	ribose degradation	Antidiabetics_not_Insulins_A10B	0.0564185	0.00783999	0.260213
d_gmm_m2	MF0022	galacturonate degradation I	Drugs_obstructive_ariways_R03	0.0564121	0.00784698	0.260213
d_gmm_m2	MF0032	glutamate degradation III	Drugs_obstructive_ariways_R03	-0.0562252	0.00805495	0.264513
d_gmm_m2	MF0073	pyruvate:ferredoxin oxidoreductase	Levothyroxine_H03AA01	-0.0561692	0.00811812	0.264513
d_gmm_m2	MF0077	formate conversion	Insulins_and_analouges_A10A	0.0561381	0.00815349	0.264513
d_gmm_m2	MF0036	isoleucine degradation	Drugs_peptic_ulcers_reflux_A02B	0.0561233	0.00817035	0.264513
d_gmm_m2	MF0031	glutamate degradation II	Antidiabetics_not_Insulins_A10B	0.0561225	0.00817117	0.264513
d_gmm_m2	MF0036	isoleucine degradation	Drugs_acid_related_disorders_A02	0.0560334	0.00827335	0.26622
d_gmm_m2	MF0021	xylose degradation	Corticosteroids_oral_H02A	0.0559746	0.00834136	0.26622
d_gmm_m2	MF0096	succinate production	ASA_ALL	0.0559746	0.00834139	0.26622
d_gmm_m2	MF0101	nitrate reduction (dissimilatory)	Corticosteroids_oral_H02A	0.0559002	0.00842812	0.267731
d_gmm_m2	MF0006	lactose degradation	Platelet_aggregation_inhibitors_B01AC	0.0558151	0.00852837	0.269655
d_gmm_m2	MF0099	methanogenesis - methyl-coM	Betablockers_C07	-0.0557754	0.00857553	0.269891
d_gmm_m2	MF0054	arginine degradation IV	ASA_anticoag_B01AC06	0.0555595	0.00883589	0.275718
d_gmm_m2	MF0031	glutamate degradation II	Metoprolol_ALL	0.0554469	0.00897453	0.275718
d_gmm_m2	MF0012	trehalose degradation	Cough_suppress_expectorants_R05F	0.0554351	0.00898918	0.275718
d_gmm_m2	MF0016	fucose degradation	Metformin_ALL	0.0554195	0.0090085	0.275718
d_gmm_m2	MF0031	glutamate degradation II	ASA_ALL	0.0553916	0.00904328	0.275718
d_gmm_m2	MF0062	glycerol degradation III	Nasal_topical_R01A	0.0553903	0.00904488	0.275718
d_gmm_m2	MF0043	cysteine biosynthesis/homocysteine degradation	Betablockers_C07	-0.0553606	0.00908207	0.275718
d_gmm_m2	MF0037	leucine degradation	Platelet_aggregation_inhibitors_B01AC	0.0553581	0.00908515	0.275718
d_gmm_m2	MF0070	pentose phosphate pathway (oxidative phase)	Statins_C10AA	0.0553026	0.00915496	0.275775
d_gmm_m2	MF0101	nitrate reduction (dissimilatory)	Glucocorticoids_oral_H02AB	0.0552556	0.00921444	0.275775
d_gmm_m2	MF0003	pectin degradation I	ASA_ALL	0.0551821	0.00930815	0.275775
d_gmm_m2	MF0039	methionine degradation II	Insulins_and_analouges_A10A	0.0551198	0.00938822	0.275775
d_gmm_m2	MF0072	pyruvate dehydrogenase complex	ASA_ALL	0.0550834	0.00943523	0.275775
d_gmm_m2	MF0019	rhamnose degradation	Glucocorticoids_oral_H02AB	0.055052	0.00947608	0.275775
d_gmm_m2	MF0100	methanogenesis from carbon dioxide	Antihistamines_Oral_Desloratadine_R06AX27	-0.0550203	0.00951729	0.275775
d_gmm_m2	MF0053	arginine degradation III	Agents_RAS_system_C09	0.0549637	0.0095916	0.275775
d_gmm_m2	MF0042	asparagine degradation	Lipid_lowerers_C10A	0.0549468	0.00961384	0.275775
d_gmm_m2	MF0054	arginine degradation IV	NSAID_Diclofenac_M01AB05	0.0549421	0.00961995	0.275775
d_gmm_m2	MF0011	sucrose degradation II	Amlodipine_C08CA01	-0.0549382	0.00962509	0.275775
d_gmm_m2	MF0078	lactaldehyde degradation	Levothyroxine_H03AA01	-0.0549344	0.00963019	0.275775
d_gmm_m2	MF0063	glyoxylate bypass	ASA_anticoag_B01AC06	0.0549253	0.00964221	0.275775
d_gmm_m2	MF0100	methanogenesis from carbon dioxide	Beta_blockers_selective_C07AB	-0.0549156	0.00965498	0.275775
d_gmm_m2	MF0070	pentose phosphate pathway (oxidative phase)	ASA_ALL	0.0548773	0.00970574	0.275974
d_gmm_m2	MF0050	threonine degradation II	Levothyroxine_H03AA01	-0.0548469	0.00974626	0.275974
d_gmm_m2	MF0021	xylose degradation	Glucocorticoids_oral_H02AB	0.0548189	0.00978371	0.275974
d_gmm_m2	MF0006	lactose degradation	ASA_anticoag_B01AC06	0.0546952	0.00995053	0.279519
d_gmm_m2	MF0030	glutamate degradation I	Antidepressants_N06A	-0.0546533	0.0100076	0.279965
d_gmm_m2	MF0005	starch degradation	ARBs_ALL	-0.0545675	0.0101254	0.282101
d_gmm_m2	MF0019	rhamnose degradation	Corticosteroids_oral_H02A	0.0544739	0.0102553	0.282917
d_gmm_m2	MF0100	methanogenesis from carbon dioxide	Antihistamines_Oral_Other_R06AX	-0.0544589	0.0102763	0.282917
d_gmm_m2	MF0036	isoleucine degradation	PPI_Omeprazol_A02BC01	0.0544565	0.0102796	0.282917
d_gmm_m2	MF0072	pyruvate dehydrogenase complex	Platelet_aggregation_inhibitors_B01AC	0.0543124	0.010483	0.287353
d_gmm_m2	MF0070	pentose phosphate pathway (oxidative phase)	Antidiabetics_A10	0.0541977	0.0106473	0.290636
d_gmm_m2	MF0055	arginine degradation V	Metformin_ALL	0.0541694	0.0106883	0.290636
d_gmm_m2	MF0098	hydrogen metabolism	Levothyroxine_H03AA01	-0.053873	0.0111252	0.300512
d_gmm_m2	MF0099	methanogenesis - methyl-coM	Betamethasone_oral_H02AB01	-0.0538632	0.0111399	0.300512
d_gmm_m2	MF0054	arginine degradation IV	NSAID_M01AB	0.0538205	0.0112042	0.301053
d_gmm_m2	MF0039	methionine degradation II	Antidiabetics_A10	0.053692	0.0113998	0.302569
d_gmm_m2	MF0042	asparagine degradation	Atorvastatin_C10AA05	0.0536487	0.0114663	0.302569
d_gmm_m2	MF0037	leucine degradation	ASA_ALL	0.0536403	0.0114793	0.302569
d_gmm_m2	MF0073	pyruvate:ferredoxin oxidoreductase	Adrenergics_Inhalants_R03A	-0.0536368	0.0114846	0.302569
d_gmm_m2	MF0043	cysteine biosynthesis/homocysteine degradation	Laxatives_A06A	-0.0536289	0.0114969	0.302569
d_gmm_m2	MF0035	glycine degradation	ASA_anticoag_B01AC06	0.053609	0.0115277	0.302569
d_gmm_m2	MF0049	threonine degradation I	Simvastatin_C10AA01	0.0533947	0.0118638	0.310194
d_gmm_m2	MF0048	serine degradation	Insulins_and_analouges_A10A	0.0532117	0.0121578	0.315028
d_gmm_m2	MF0083	succinate consumption	Drugs_obstructive_ariways_R03	-0.0532077	0.0121643	0.315028
d_gmm_m2	MF0098	hydrogen metabolism	Amlodipine_C08CA01	-0.0531491	0.0122596	0.315028
d_gmm_m2	MF0072	pyruvate dehydrogenase complex	Metformin_ALL	0.0531402	0.0122743	0.315028
d_gmm_m2	MF0065	Bifidobacterium shunt	Levothyroxine_H03AA01	-0.0531364	0.0122804	0.315028
d_gmm_m2	MF0010	sucrose degradation I	Cough_suppress_expectorants_R05F	0.0530947	0.012349	0.315597
d_gmm_m2	MF0052	arginine degradation II	Antidepressants_SSRI_N06AB	-0.0530275	0.01246	0.31724
d_gmm_m2	MF0029	aspartate degradation II	Cough_suppress_expectorants_R05F	0.052956	0.0125791	0.319077
d_gmm_m2	MF0088	butyrate production I	Atorvastatin_C10AA05	0.0528628	0.0127359	0.320792
d_gmm_m2	MF0039	methionine degradation II	Levothyroxine_H03AA01	-0.0528355	0.0127822	0.320792
d_gmm_m2	MF0046	glutamine degradation I	Metformin_ALL	0.0528319	0.0127882	0.320792
d_gmm_m2	MF0069	NADH:ferredoxin oxidoreductase	Diuretics_C03	0.0527135	0.0129907	0.324672
d_gmm_m2	MF0073	pyruvate:ferredoxin oxidoreductase	Budesonide_Inhalants_R03BA02	-0.0525696	0.0132406	0.329706
d_gmm_m2	MF0070	pentose phosphate pathway (oxidative phase)	Betablockers_C07	0.0525179	0.0133312	0.330751
d_gmm_m2	MF0056	histidine degradation	Lipid_lowerers_C10A	0.0524769	0.0134036	0.331338
d_gmm_m2	MF0072	pyruvate dehydrogenase complex	Antidiabetics_A10	0.052414	0.0135154	0.331435
d_gmm_m2	MF0010	sucrose degradation I	Cough_mixture_Opium_derivate_R05FA02	0.0523879	0.013562	0.331435
d_gmm_m2	MF0091	ethanol production II	Insulins_and_analouges_A10A	0.0523816	0.0135733	0.331435
d_gmm_m2	MF0091	ethanol production II	Terbutaline_inhalants_R03AC03	0.0523406	0.0136468	0.331435
d_gmm_m2	MF0099	methanogenesis - methyl-coM	Antihistamines_Oral_Other_R06AX	-0.0523177	0.0136881	0.331435
d_gmm_m2	MF0011	sucrose degradation II	Betamethasone_oral_H02AB01	0.052311	0.0137001	0.331435
d_gmm_m2	MF0098	hydrogen metabolism	NSAID_M01AE	0.0521978	0.0139057	0.332371
d_gmm_m2	MF0076	4-aminobutyrate degradation	Phenylpropanolamine_R01BA01	0.0521958	0.0139094	0.332371
d_gmm_m2	MF0067	glycolysis (preparatory phase)	Levothyroxine_H03AA01	-0.0521364	0.0140184	0.332371
d_gmm_m2	MF0005	starch degradation	Phenylpropanolamine_R01BA01	0.0520795	0.0141235	0.332371
d_gmm_m2	MF0008	maltose degradation	ASA_ALL	0.0520761	0.0141298	0.332371
d_gmm_m2	MF0089	butyrate production II	Laxatives_A06A	0.0520619	0.0141561	0.332371
d_gmm_m2	MF0070	pentose phosphate pathway (oxidative phase)	Atorvastatin_C10AA05	0.0520586	0.0141623	0.332371
d_gmm_m2	MF0077	formate conversion	ACEi_ALL	0.0520576	0.0141641	0.332371
d_gmm_m2	MF0072	pyruvate dehydrogenase complex	Antidiabetics_not_Insulins_A10B	0.0520497	0.0141788	0.332371
d_gmm_m2	MF0006	lactose degradation	Lipid_lowerers_C10A	0.0519854	0.0142989	0.333337
d_gmm_m2	MF0033	alanine degradation I	Adrenergics_Beta2_agonist_Inhalants_R03AC	-0.0519496	0.0143661	0.333337
d_gmm_m2	MF0053	arginine degradation III	Corticosteroids_Nasal_Mometasone_R01AD09	0.051949	0.0143671	0.333337
d_gmm_m2	MF0093	propionate production I	Antidiabetics_A10	0.0518564	0.0145423	0.336254
d_gmm_m2	MF0101	nitrate reduction (dissimilatory)	NSAID_and_Glucosamine_M01A	0.0517971	0.0146555	0.337723
d_gmm_m2	MF0025	tryptophan degradation	Drugs_obstructive_ariways_R03	-0.0517266	0.014791	0.338339
d_gmm_m2	MF0077	formate conversion	Antidiabetics_A10	0.0516894	0.014863	0.338339
d_gmm_m2	MF0070	pentose phosphate pathway (oxidative phase)	ARBs_ALL	0.0516676	0.0149054	0.338339
d_gmm_m2	MF0054	arginine degradation IV	Corticosteroids_oral_H02A	0.0516479	0.0149437	0.338339
d_gmm_m2	MF0071	pentose phosphate pathway (non-oxidative branch)	Betablockers_C07	-0.0516451	0.0149491	0.338339
d_gmm_m2	MF0056	histidine degradation	ASA_ALL	0.0516239	0.0149905	0.338339
d_gmm_m2	MF0035	glycine degradation	ASA_ALL	0.0515734	0.0150895	0.338339
d_gmm_m2	MF0025	tryptophan degradation	Beta_blockers_selective_C07AB	0.0515324	0.0151702	0.338339
d_gmm_m2	MF0031	glutamate degradation II	Beta_blockers_selective_C07AB	0.0515042	0.0152259	0.338339
d_gmm_m2	MF0032	glutamate degradation III	Insulins_and_analouges_A10A	0.0514668	0.0153001	0.338339
d_gmm_m2	MF0069	NADH:ferredoxin oxidoreductase	Thiazides_ALL	0.0514155	0.0154025	0.338339
d_gmm_m2	MF0033	alanine degradation I	Phenylpropanolamine_R01BA01	0.0513971	0.0154393	0.338339
d_gmm_m2	MF0095	propionate production III	Drugs_obstructive_ariways_R03	-0.0513857	0.0154622	0.338339
d_gmm_m2	MF0070	pentose phosphate pathway (oxidative phase)	Glucocorticoids_oral_H02AB	0.0513458	0.0155423	0.338339
d_gmm_m2	MF0004	pectine degradation II	Lipid_lowerers_C10A	0.0513347	0.0155649	0.338339
d_gmm_m2	MF0029	aspartate degradation II	Cough_mixture_Opium_derivate_R05FA02	0.0513127	0.0156093	0.338339
d_gmm_m2	MF0007	lactose and galactose degradation	Antidepressants_SSRI_N06AB	-0.0512848	0.0156658	0.338339
d_gmm_m2	MF0038	methionine degradation I	Beta_blockers_selective_C07AB	-0.0512826	0.0156703	0.338339
d_gmm_m2	MF0046	glutamine degradation I	Betablockers_C07	0.0512481	0.0157406	0.338339
d_gmm_m2	MF0040	proline degradation	Levothyroxine_H03AA01	0.0512296	0.0157782	0.338339
d_gmm_m2	MF0042	asparagine degradation	Antihistamines_Oral_R06A	0.0512122	0.0158138	0.338339
d_gmm_m2	MF0031	glutamate degradation II	Thiazides_ALL	0.0512074	0.0158237	0.338339
d_gmm_m2	MF0100	methanogenesis from carbon dioxide	ARBs_C09CA	-0.0512058	0.015827	0.338339
d_gmm_m2	MF0038	methionine degradation I	Metoprolol_ALL	-0.0511623	0.0159163	0.339183
d_gmm_m2	MF0042	asparagine degradation	ASA_ALL	0.0511322	0.0159783	0.33944
d_gmm_m2	MF0042	asparagine degradation	Metoprolol_ALL	0.0510943	0.0160569	0.340045
d_gmm_m2	MF0076	4-aminobutyrate degradation	Corticosteroids_Nasal_Mometasone_R01AD09	0.0510403	0.0161692	0.341362
d_gmm_m2	MF0103	mucin degradation	Atorvastatin_C10AA05	0.0509753	0.0163055	0.343172
d_gmm_m2	MF0074	pyruvate:formate lyase	Cough_suppress_expectorants_R05F	0.0508442	0.0165833	0.346259
d_gmm_m2	MF0025	tryptophan degradation	Metoprolol_ALL	0.0508215	0.0166317	0.346259
d_gmm_m2	MF0043	cysteine biosynthesis/homocysteine degradation	Metformin_ALL	-0.0507894	0.0167005	0.346259
d_gmm_m2	MF0029	aspartate degradation II	Metformin_ALL	0.0507783	0.0167244	0.346259
d_gmm_m2	MF0047	glutamine degradation II	Betamethasone_oral_H02AB01	0.050776	0.0167294	0.346259
d_gmm_m2	MF0080	lactate consumption II	Lipid_lowerers_C10A	0.0507243	0.0168408	0.346259
d_gmm_m2	MF0029	aspartate degradation II	ARBs_C09CA	0.0507015	0.0168904	0.346259
d_gmm_m2	MF0069	NADH:ferredoxin oxidoreductase	Antidiabetics_A10	0.050695	0.0169043	0.346259
d_gmm_m2	MF0087	acetyl-CoA to crotonyl-CoA	Levothyroxine_H03AA01	-0.050679	0.0169391	0.346259
d_gmm_m2	MF0044	cysteine degradation I	Simvastatin_C10AA01	0.0506239	0.0170594	0.346259
d_gmm_m2	MF0096	succinate production	Laxatives_A06A	0.0506112	0.0170871	0.346259
d_gmm_m2	MF0025	tryptophan degradation	Thiazides_ALL	0.0506093	0.0170913	0.346259
d_gmm_m2	MF0010	sucrose degradation I	Simvastatin_C10AA01	0.0505879	0.0171382	0.346259
d_gmm_m2	MF0005	starch degradation	Metoprolol_ALL	-0.0505756	0.0171653	0.346259
d_gmm_m2	MF0055	arginine degradation V	Antidiabetics_A10	0.0505172	0.0172943	0.346865
d_gmm_m2	MF0062	glycerol degradation III	NSAID_Ibuprofen_M01AE01	0.0505158	0.0172974	0.346865
d_gmm_m2	MF0056	histidine degradation	Metoprolol_ALL	0.0504551	0.0174323	0.348544
d_gmm_m2	MF0091	ethanol production II	Inhalation_steroids_ALL	0.0503774	0.0176063	0.350991
d_gmm_m2	MF0032	glutamate degradation III	Sertraline_N06AB06	-0.0503322	0.0177083	0.351335
d_gmm_m2	MF0012	trehalose degradation	Cough_mixture_Opium_derivate_R05FA02	0.0503239	0.017727	0.351335
d_gmm_m2	MF0031	glutamate degradation II	ARBs_ALL	0.0502875	0.0178096	0.351946
d_gmm_m2	MF0084	succinate conversion to propionate	Antidepressants_SSRI_N06AB	-0.0502318	0.0179364	0.353426
d_gmm_m2	MF0096	succinate production	Simvastatin_C10AA01	0.0501905	0.0180312	0.354267
d_gmm_m2	MF0072	pyruvate dehydrogenase complex	Drugs_obstructive_ariways_R03	-0.0500867	0.018271	0.356687
d_gmm_m2	MF0020	ribose degradation	Antidiabetics_A10	0.0500729	0.0183031	0.356687
d_gmm_m2	MF0071	pentose phosphate pathway (non-oxidative branch)	Beta_blockers_selective_C07AB	-0.0500691	0.0183118	0.356687
d_gmm_m2	MF0022	galacturonate degradation I	Antihistamines_Oral_R06A	0.0500269	0.0184105	0.356901
d_gmm_m2	MF0007	lactose and galactose degradation	ACEi_ALL	0.0500195	0.0184278	0.356901
d_gmm_m2	MF0077	formate conversion	NSAID_and_Glucosamine_M01A	0.049888	0.0187378	0.361875
d_gmm_m2	MF0031	glutamate degradation II	Lipid_lowerers_C10A	0.0498009	0.0189458	0.364779
d_gmm_m2	MF0038	methionine degradation I	Betablockers_C07	-0.0497757	0.0190063	0.364779
d_gmm_m2	MF0049	threonine degradation I	Antidiabetics_not_Insulins_A10B	0.0497578	0.0190492	0.364779
d_gmm_m2	MF0089	butyrate production II	Adrenergics_Beta2_agonist_Inhalants_R03AC	-0.0496702	0.0192615	0.367702
d_gmm_m2	MF0070	pentose phosphate pathway (oxidative phase)	Corticosteroids_oral_H02A	0.0496503	0.01931	0.367702
d_gmm_m2	MF0075	acetate to acetyl-CoA	NSAID_M01AE	-0.0495827	0.0194755	0.369421
d_gmm_m2	MF0025	tryptophan degradation	Betablockers_C07	0.0495691	0.019509	0.369421
d_gmm_m2	MF0063	glyoxylate bypass	Platelet_aggregation_inhibitors_B01AC	0.0495298	0.0196058	0.370224
d_gmm_m2	MF0062	glycerol degradation III	NSAID_and_Glucosamine_M01A	0.0494532	0.0197959	0.372057
d_gmm_m2	MF0047	glutamine degradation II	Corticosteroids_oral_H02A	0.0494397	0.0198296	0.372057
d_gmm_m2	MF0042	asparagine degradation	Corticosteroids_oral_H02A	0.0494247	0.0198671	0.372057
d_gmm_m2	MF0025	tryptophan degradation	Adrenergics_Inhalants_R03A	-0.0493952	0.0199408	0.372411
d_gmm_m2	MF0027	tyrosine degradation II	Budesonide_Inhalants_R03BA02	0.0493568	0.0200374	0.37319
d_gmm_m2	MF0073	pyruvate:ferredoxin oxidoreductase	Inhalation_steroids_ALL	-0.0493057	0.0201666	0.37457
d_gmm_m2	MF0010	sucrose degradation I	Drugs_peptic_ulcers_reflux_A02B	0.0492445	0.0203222	0.376431
d_gmm_m2	MF0100	methanogenesis from carbon dioxide	Betablockers_C07	-0.0491908	0.0204594	0.376533
d_gmm_m2	MF0021	xylose degradation	Lipid_lowerers_C10A	0.0491858	0.0204723	0.376533
d_gmm_m2	MF0066	Entner-Doudoroff pathway	Betamethasone_oral_H02AB01	0.0491774	0.0204939	0.376533
d_gmm_m2	MF0039	methionine degradation II	Betamethasone_oral_H02AB01	-0.0491111	0.0206646	0.378647
d_gmm_m2	MF0007	lactose and galactose degradation	Cough_suppress_expectorants_R05F	0.0490721	0.0207658	0.379478
d_gmm_m2	MF0028	aspartate degradation I	Adrenergics_Beta2_agonist_Inhalants_R03AC	-0.0489371	0.0211192	0.384901
d_gmm_m2	MF0096	succinate production	Metoprolol_ALL	0.0489102	0.0211902	0.385162
d_gmm_m2	MF0046	glutamine degradation I	Thiazides_ALL	0.0488835	0.021261	0.38542
d_gmm_m2	MF0017	galactose degradation	Betablockers_C07	-0.048778	0.0215425	0.388638
d_gmm_m2	MF0054	arginine degradation IV	Glucocorticoids_oral_H02AB	0.0487741	0.0215529	0.388638
d_gmm_m2	MF0069	NADH:ferredoxin oxidoreductase	Cough_mixture_Opium_derivate_R05FA02	0.0486406	0.0219139	0.394102
d_gmm_m2	MF0099	methanogenesis - methyl-coM	Corticosteroids_oral_H02A	-0.0486175	0.0219768	0.394191
d_gmm_m2	MF0056	histidine degradation	ARBs_ALL	0.0485718	0.0221018	0.395274
d_gmm_m2	MF0083	succinate consumption	Inhalation_steroids_ALL	-0.04853	0.0222169	0.395274
d_gmm_m2	MF0076	4-aminobutyrate degradation	Antidiabetics_not_Insulins_A10B	0.0485028	0.0222919	0.395274
d_gmm_m2	MF0062	glycerol degradation III	Corticosteroids_Nasal_R01AD	0.0484998	0.0223001	0.395274
d_gmm_m2	MF0056	histidine degradation	Statins_C10AA	0.0484729	0.0223745	0.395274
d_gmm_m2	MF0021	xylose degradation	Insulins_and_analouges_A10A	0.0484643	0.0223983	0.395274
d_gmm_m2	MF0101	nitrate reduction (dissimilatory)	NSAID_M01AB	0.0484478	0.0224442	0.395274
d_gmm_m2	MF0013	allose degradation	NSAID_M01AE	0.0483883	0.0226101	0.396851
d_gmm_m2	MF0100	methanogenesis from carbon dioxide	Adrenergics_Beta2_agonist_Inhalants_R03AC	-0.0483452	0.0227311	0.396851
d_gmm_m2	MF0022	galacturonate degradation I	Antidiabetics_not_Insulins_A10B	0.0483424	0.0227389	0.396851
d_gmm_m2	MF0095	propionate production III	Antidepressants_N06A	-0.0483324	0.0227673	0.396851
d_gmm_m2	MF0085	urea degradation	Antidepressants_SSRI_N06AB	-0.0482495	0.0230016	0.399207
d_gmm_m2	MF0075	acetate to acetyl-CoA	Antihistamines_Oral_Other_R06AX	-0.048243	0.0230199	0.399207
d_gmm_m2	MF0020	ribose degradation	NSAID_Diclofenac_M01AB05	0.0482054	0.0231272	0.400048
d_gmm_m2	MF0008	maltose degradation	Lipid_lowerers_C10A	0.048057	0.023554	0.404411
d_gmm_m2	MF0074	pyruvate:formate lyase	Antidiabetics_not_Insulins_A10B	0.0480383	0.0236082	0.404411
d_gmm_m2	MF0049	threonine degradation I	Cough_suppress_expectorants_R05F	0.0480164	0.023672	0.404411
d_gmm_m2	MF0080	lactate consumption II	Statins_C10AA	0.0480002	0.0237191	0.404411
d_gmm_m2	MF0008	maltose degradation	Statins_C10AA	0.0479943	0.0237364	0.404411
d_gmm_m2	MF0040	proline degradation	Antidiabetics_not_Insulins_A10B	0.047962	0.0238308	0.404411
d_gmm_m2	MF0076	4-aminobutyrate degradation	Metformin_ALL	0.0479592	0.023839	0.404411
d_gmm_m2	MF0035	glycine degradation	Platelet_aggregation_inhibitors_B01AC	0.0479536	0.0238553	0.404411
d_gmm_m2	MF0008	maltose degradation	Atorvastatin_C10AA05	0.0479306	0.0239227	0.404544
d_gmm_m2	MF0026	tyrosine degradation I	Betamethasone_oral_H02AB01	0.0478822	0.0240653	0.405946
d_gmm_m2	MF0034	alanine degradation II	Antidiabetics_not_Insulins_A10B	0.0478545	0.0241474	0.406322
d_gmm_m2	MF0010	sucrose degradation I	Cough_Cold_preparations_R05	0.0478045	0.0242959	0.407811
d_gmm_m2	MF0095	propionate production III	Cough_Cold_preparations_R05	-0.0477828	0.0243605	0.407888
d_gmm_m2	MF0012	trehalose degradation	Agents_RAS_system_C09	0.0477411	0.0244852	0.408969
d_gmm_m2	MF0005	starch degradation	Corticosteroids_Nasal_Mometasone_R01AD09	0.0476899	0.0246393	0.4092
d_gmm_m2	MF0087	acetyl-CoA to crotonyl-CoA	Phenylpropanolamine_R01BA01	0.0476494	0.0247617	0.4092
d_gmm_m2	MF0100	methanogenesis from carbon dioxide	Drugs_obstructive_ariways_R03	-0.0476265	0.024831	0.4092
d_gmm_m2	MF0010	sucrose degradation I	Other_analgetics_antipyretics_N02B	0.0476202	0.0248503	0.4092
d_gmm_m2	MF0036	isoleucine degradation	Budesonide_Inhalants_R03BA02	-0.0476147	0.0248667	0.4092
d_gmm_m2	MF0007	lactose and galactose degradation	Cough_mixture_Opium_derivate_R05FA02	0.0476055	0.0248947	0.4092
d_gmm_m2	MF0068	glycolysis (pay-off phase)	Betablockers_C07	-0.0475971	0.0249204	0.4092
d_gmm_m2	MF0042	asparagine degradation	ARBs_ALL	0.0475545	0.0250504	0.410344
d_gmm_m2	MF0099	methanogenesis - methyl-coM	Glucocorticoids_oral_H02AB	-0.0474579	0.0253473	0.414209
d_gmm_m2	MF0022	galacturonate degradation I	Adrenergics_combinations_inhalants_R03AK	0.0473489	0.0256859	0.4179
d_gmm_m2	MF0047	glutamine degradation II	Simvastatin_C10AA01	0.0473063	0.0258193	0.4179
d_gmm_m2	MF0081	methanol conversion	Antihistamines_Oral_R06A	-0.0472821	0.0258955	0.4179
d_gmm_m2	MF0003	pectin degradation I	Atorvastatin_C10AA05	0.0472485	0.0260013	0.4179
d_gmm_m2	MF0089	butyrate production II	Phenylpropanolamine_R01BA01	0.0472423	0.0260208	0.4179
d_gmm_m2	MF0042	asparagine degradation	Glucocorticoids_oral_H02AB	0.0472416	0.0260232	0.4179
d_gmm_m2	MF0029	aspartate degradation II	ARBs_ALL	0.047211	0.02612	0.4179
d_gmm_m2	MF0024	phenylalanine degradation	ASA_anticoag_B01AC06	-0.0471957	0.0261685	0.4179
d_gmm_m2	MF0006	lactose degradation	Statins_C10AA	0.0471936	0.0261754	0.4179
d_gmm_m2	MF0051	arginine degradation I	Simvastatin_C10AA01	0.0471896	0.0261879	0.4179
d_gmm_m2	MF0011	sucrose degradation II	Corticosteroids_oral_H02A	0.0471516	0.0263089	0.417948
d_gmm_m2	MF0071	pentose phosphate pathway (non-oxidative branch)	Budesonide_Inhalants_R03BA02	-0.0471501	0.0263139	0.417948
d_gmm_m2	MF0020	ribose degradation	NSAID_M01AB	0.0471216	0.0264047	0.418413
d_gmm_m2	MF0020	ribose degradation	Metformin_ALL	0.0470434	0.0266562	0.420762
d_gmm_m2	MF0092	lactate production	Budesonide_Inhalants_R03BA02	-0.0470209	0.0267288	0.420762
d_gmm_m2	MF0077	formate conversion	Antidiabetics_not_Insulins_A10B	0.0470103	0.026763	0.420762
d_gmm_m2	MF0042	asparagine degradation	Antidiabetics_A10	0.0469988	0.0268005	0.420762
d_gmm_m2	MF0042	asparagine degradation	Statins_C10AA	0.0469433	0.0269809	0.421694
d_gmm_m2	MF0079	lactate consumption I	ACEi_ALL	0.0469423	0.0269839	0.421694
d_gmm_m2	MF0086	acetyl-CoA to acetate	Calcium_channel_blockers_C08	-0.0469009	0.0271194	0.422399
d_gmm_m2	MF0013	allose degradation	Levothyroxine_H03AA01	-0.0468772	0.027197	0.422399
d_gmm_m2	MF0076	4-aminobutyrate degradation	Drugs_obstructive_ariways_R03	-0.0468529	0.027277	0.422399
d_gmm_m2	MF0037	leucine degradation	Atorvastatin_C10AA05	0.0468527	0.0272776	0.422399
d_gmm_m2	MF0045	cysteine degradation II	Adrenergics_Beta2_agonist_Inhalants_R03AC	-0.0468244	0.0273708	0.422667
d_gmm_m2	MF0018	mannose degradation	Statins_C10AA	0.0468098	0.0274192	0.422667
d_gmm_m2	MF0074	pyruvate:formate lyase	NSAID_and_Glucosamine_M01A	0.0466914	0.0278129	0.427764
d_gmm_m2	MF0047	glutamine degradation II	Glucocorticoids_oral_H02AB	0.0466249	0.0280365	0.430231
d_gmm_m2	MF0042	asparagine degradation	Beta_blockers_selective_C07AB	0.0465512	0.0282856	0.432587
d_gmm_m2	MF0024	phenylalanine degradation	Platelet_aggregation_inhibitors_B01AC	-0.0465419	0.0283174	0.432587
d_gmm_m2	MF0059	anaerobic fatty acid beta-oxidation	Insulins_and_analouges_A10A	0.046522	0.0283851	0.432651
d_gmm_m2	MF0010	sucrose degradation I	Paracetamol_ALL	0.0464633	0.0285857	0.434437
d_gmm_m2	MF0095	propionate production III	Diuretics_C03	-0.046439	0.028669	0.434437
d_gmm_m2	MF0019	rhamnose degradation	Calcium_channel_blockers_C08	-0.0464317	0.0286941	0.434437
d_gmm_m2	MF0025	tryptophan degradation	Atorvastatin_C10AA05	0.0463738	0.0288936	0.435708
d_gmm_m2	MF0098	hydrogen metabolism	Thiazides_ALL	-0.0463702	0.0289062	0.435708
d_gmm_m2	MF0007	lactose and galactose degradation	Antidepressants_N06A	-0.0463479	0.0289835	0.435906
d_gmm_m2	MF0010	sucrose degradation I	Antihistamines_Oral_R06A	0.0463135	0.0291029	0.436094
d_gmm_m2	MF0101	nitrate reduction (dissimilatory)	Lipid_lowerers_C10A	0.0463074	0.0291242	0.436094
d_gmm_m2	MF0075	acetate to acetyl-CoA	Antihistamines_Oral_Desloratadine_R06AX27	-0.0462489	0.0293285	0.436108
d_gmm_m2	MF0062	glycerol degradation III	Nasal_preparations_R01	0.0462368	0.029371	0.436108
d_gmm_m2	MF0029	aspartate degradation II	Antidiabetics_not_Insulins_A10B	0.0462334	0.0293829	0.436108
d_gmm_m2	MF0038	methionine degradation I	Phenylpropanolamine_R01BA01	0.0462302	0.029394	0.436108
d_gmm_m2	MF0035	glycine degradation	Metformin_ALL	0.0462154	0.029446	0.436108
d_gmm_m2	MF0070	pentose phosphate pathway (oxidative phase)	Diuretics_C03	0.0461551	0.0296586	0.438302
d_gmm_m2	MF0040	proline degradation	Lipid_lowerers_C10A	0.0461289	0.0297516	0.438724
d_gmm_m2	MF0090	ethanol production I	Laxatives_A06A	-0.0461027	0.0298446	0.439142
d_gmm_m2	MF0059	anaerobic fatty acid beta-oxidation	ACEi_ALL	0.0460447	0.0300516	0.441041
d_gmm_m2	MF0031	glutamate degradation II	Statins_C10AA	0.0460302	0.0301034	0.441041
d_gmm_m2	MF0012	trehalose degradation	Phenylpropanolamine_R01BA01	0.0459496	0.0303935	0.442924
d_gmm_m2	MF0030	glutamate degradation I	ACEi_ALL	0.0459278	0.0304723	0.442924
d_gmm_m2	MF0069	NADH:ferredoxin oxidoreductase	Cough_suppress_expectorants_R05F	0.0459145	0.0305204	0.442924
d_gmm_m2	MF0036	isoleucine degradation	PPI_A02BC	0.0459087	0.0305414	0.442924
d_gmm_m2	MF0080	lactate consumption II	Antidiabetics_not_Insulins_A10B	0.0459042	0.0305577	0.442924
d_gmm_m2	MF0013	allose degradation	NSAID_and_Glucosamine_M01A	0.0457811	0.0310075	0.448229
d_gmm_m2	MF0021	xylose degradation	Nasal_preparations_R01	0.045768	0.0310556	0.448229
d_gmm_m2	MF0095	propionate production III	Inhalation_steroids_ALL	-0.0457059	0.0312847	0.449742
d_gmm_m2	MF0064	triacylglycerol degradation	Adrenergics_Beta2_agonist_Inhalants_R03AC	-0.0457038	0.0312927	0.449742
d_gmm_m2	MF0100	methanogenesis from carbon dioxide	Adrenergics_Inhalants_R03A	-0.0456858	0.0313593	0.449748
d_gmm_m2	MF0025	tryptophan degradation	ARBs_ALL	0.0456526	0.0314825	0.450036
d_gmm_m2	MF0046	glutamine degradation I	ARBs_ALL	0.0456378	0.0315377	0.450036
d_gmm_m2	MF0022	galacturonate degradation I	Lipid_lowerers_C10A	0.045627	0.031578	0.450036
d_gmm_m2	MF0094	propionate production II	Paracetamol_ALL	-0.0455723	0.0317828	0.452007
d_gmm_m2	MF0090	ethanol production I	Insulins_and_analouges_A10A	0.0455157	0.0319958	0.453644
d_gmm_m2	MF0049	threonine degradation I	Antidiabetics_A10	0.0455063	0.0320313	0.453644
d_gmm_m2	MF0068	glycolysis (pay-off phase)	Beta_blockers_selective_C07AB	-0.0454193	0.0323616	0.457281
d_gmm_m2	MF0074	pyruvate:formate lyase	Simvastatin_C10AA01	0.0453862	0.0324881	0.457281
d_gmm_m2	MF0077	formate conversion	Drugs_obstructive_ariways_R03	-0.0453832	0.0324995	0.457281
d_gmm_m2	MF0063	glyoxylate bypass	Lipid_lowerers_C10A	0.045365	0.0325693	0.457281
d_gmm_m2	MF0058	lysine degradation II	NSAID_M01AE	0.0453506	0.0326245	0.457281
d_gmm_m2	MF0032	glutamate degradation III	Phenylpropanolamine_R01BA01	0.0453076	0.0327901	0.458656
d_gmm_m2	MF0005	starch degradation	Nasal_preparations_R01	0.0452123	0.0331589	0.461567
d_gmm_m2	MF0032	glutamate degradation III	Adrenergics_Inhalants_R03A	-0.0451999	0.0332072	0.461567
d_gmm_m2	MF0021	xylose degradation	ASA_anticoag_B01AC06	0.045196	0.0332227	0.461567
d_gmm_m2	MF0080	lactate consumption II	ASA_ALL	0.0451839	0.0332698	0.461567
d_gmm_m2	MF0014	arabinose degradation	NSAID_M01AE	0.0451055	0.0335768	0.462661
d_gmm_m2	MF0077	formate conversion	NSAID_Diclofenac_M01AB05	0.0450948	0.033619	0.462661
d_gmm_m2	MF0027	tyrosine degradation II	Adrenergics_Beta2_agonist_Inhalants_R03AC	0.0450919	0.0336304	0.462661
d_gmm_m2	MF0053	arginine degradation III	Metformin_ALL	0.0450629	0.033745	0.462661
d_gmm_m2	MF0099	methanogenesis - methyl-coM	Terbutaline_inhalants_R03AC03	-0.0450544	0.0337786	0.462661
d_gmm_m2	MF0039	methionine degradation II	Platelet_aggregation_inhibitors_B01AC	-0.0450397	0.0338369	0.462661
d_gmm_m2	MF0043	cysteine biosynthesis/homocysteine degradation	Lipid_lowerers_C10A	-0.0450291	0.0338787	0.462661
d_gmm_m2	MF0046	glutamine degradation I	Atorvastatin_C10AA05	0.0450255	0.0338931	0.462661
d_gmm_m2	MF0025	tryptophan degradation	Adrenergics_combinations_inhalants_R03AK	-0.0449361	0.0342493	0.465578
d_gmm_m2	MF0094	propionate production II	Losartan_C09CA01	0.0449333	0.0342606	0.465578
d_gmm_m2	MF0068	glycolysis (pay-off phase)	Metoprolol_ALL	-0.044915	0.0343339	0.465578
d_gmm_m2	MF0033	alanine degradation I	Drugs_obstructive_ariways_R03	-0.0449015	0.0343877	0.465578
d_gmm_m2	MF0083	succinate consumption	Adrenergics_Inhalants_R03A	-0.0448836	0.0344597	0.465578
d_gmm_m2	MF0080	lactate consumption II	Laxatives_A06A	0.0448526	0.0345847	0.465578
d_gmm_m2	MF0031	glutamate degradation II	Antidepressants_N06A	0.0448522	0.0345862	0.465578
d_gmm_m2	MF0027	tyrosine degradation II	NSAID_Naproxen_M01AE02	0.0448213	0.034711	0.466335
d_gmm_m2	MF0076	4-aminobutyrate degradation	Adrenergics_Beta2_agonist_Inhalants_R03AC	-0.0447545	0.0349824	0.466427
d_gmm_m2	MF0006	lactose degradation	Betamethasone_oral_H02AB01	0.0447521	0.0349922	0.466427
d_gmm_m2	MF0026	tyrosine degradation I	Simvastatin_C10AA01	0.0447164	0.035138	0.466427
d_gmm_m2	MF0070	pentose phosphate pathway (oxidative phase)	Antihistamines_Oral_Loratadine_R06AX13	0.0447088	0.035169	0.466427
d_gmm_m2	MF0046	glutamine degradation I	Antidiabetics_not_Insulins_A10B	0.0447069	0.0351767	0.466427
d_gmm_m2	MF0033	alanine degradation I	Budesonide_Inhalants_R03BA02	-0.0447019	0.0351975	0.466427
d_gmm_m2	MF0076	4-aminobutyrate degradation	Budesonide_Inhalants_R03BA02	-0.044699	0.0352092	0.466427
d_gmm_m2	MF0006	lactose degradation	ASA_ALL	0.044685	0.0352668	0.466427
d_gmm_m2	MF0052	arginine degradation II	ACEi_ALL	0.0446405	0.0354497	0.467065
d_gmm_m2	MF0022	galacturonate degradation I	Inhalation_steroids_ALL	0.0446392	0.035455	0.467065
d_gmm_m2	MF0003	pectin degradation I	Statins_C10AA	0.0446232	0.0355211	0.467065
d_gmm_m2	MF0095	propionate production III	Antidiabetics_not_Insulins_A10B	-0.0446042	0.0355993	0.467189
d_gmm_m2	MF0080	lactate consumption II	Cough_mixture_Opium_derivate_R05FA02	0.0445741	0.0357241	0.467924
d_gmm_m2	MF0063	glyoxylate bypass	Atorvastatin_C10AA05	0.0444902	0.0360736	0.471593
d_gmm_m2	MF0039	methionine degradation II	Antihistamines_Oral_Other_R06AX	-0.0444445	0.0362653	0.473189
d_gmm_m2	MF0022	galacturonate degradation I	Adrenergics_Beta2_agonist_Inhalants_R03AC	0.044409	0.0364147	0.474015
d_gmm_m2	MF0018	mannose degradation	Simvastatin_C10AA01	0.0443717	0.0365722	0.474015
d_gmm_m2	MF0101	nitrate reduction (dissimilatory)	Antihistamines_Oral_Other_R06AX	0.0443627	0.0366102	0.474015
d_gmm_m2	MF0095	propionate production III	PPI_A02BC	-0.04435	0.0366639	0.474015
d_gmm_m2	MF0072	pyruvate dehydrogenase complex	Adrenergics_Inhalants_R03A	-0.0443273	0.0367604	0.474015
d_gmm_m2	MF0080	lactate consumption II	Cough_suppress_expectorants_R05F	0.0443201	0.0367911	0.474015
d_gmm_m2	MF0075	acetate to acetyl-CoA	Antidepressants_SSRI_N06AB	-0.0443141	0.0368167	0.474015
d_gmm_m2	MF0101	nitrate reduction (dissimilatory)	Cough_suppress_expectorants_R05F	0.0442289	0.0371809	0.477799
d_gmm_m2	MF0011	sucrose degradation II	Glucocorticoids_oral_H02AB	0.0442088	0.0372672	0.478004
d_gmm_m2	MF0042	asparagine degradation	Antidepressants_N06A	0.0441809	0.0373874	0.478644
d_gmm_m2	MF0066	Entner-Doudoroff pathway	Diuretics_C03	0.0440843	0.0378056	0.482407
d_gmm_m2	MF0030	glutamate degradation I	Drugs_obstructive_ariways_R03	-0.0440714	0.037862	0.482407
d_gmm_m2	MF0049	threonine degradation I	ACEi_ALL	0.044064	0.0378943	0.482407
d_gmm_m2	MF0009	melibiose degradation	Simvastatin_C10AA01	0.0440288	0.0380479	0.483458
d_gmm_m2	MF0057	lysine degradation I	Insulins_and_analouges_A10A	0.0439954	0.0381943	0.484412
d_gmm_m2	MF0068	glycolysis (pay-off phase)	Budesonide_Inhalants_R03BA02	-0.0439726	0.0382945	0.484778
d_gmm_m2	MF0040	proline degradation	Thiazides_ALL	0.0439513	0.0383883	0.485062
d_gmm_m2	MF0040	proline degradation	Atorvastatin_C10AA05	0.0438654	0.0387689	0.488448
d_gmm_m2	MF0059	anaerobic fatty acid beta-oxidation	Antihistamines_Oral_R06A	0.0438567	0.0388076	0.488448
d_gmm_m2	MF0080	lactate consumption II	Glucocorticoids_oral_H02AB	0.0438423	0.0388718	0.488448
d_gmm_m2	MF0089	butyrate production II	Antidepressants_N06A	0.0437705	0.0391929	0.490893
d_gmm_m2	MF0102	sulfate reduction (dissimilatory)	Platelet_aggregation_inhibitors_B01AC	-0.04375	0.039285	0.490893
d_gmm_m2	MF0006	lactose degradation	Amlodipine_C08CA01	-0.0437382	0.0393381	0.490893
d_gmm_m2	MF0080	lactate consumption II	Metoprolol_ALL	0.0437186	0.0394265	0.490893
d_gmm_m2	MF0039	methionine degradation II	Adrenergics_Inhalants_R03A	-0.0437184	0.0394274	0.490893
d_gmm_m2	MF0002	fructan degradation	Corticosteroids_oral_H02A	0.043685	0.0395782	0.49187
d_gmm_m2	MF0034	alanine degradation II	Betamethasone_oral_H02AB01	0.0436656	0.0396659	0.491992
d_gmm_m2	MF0022	galacturonate degradation I	Laxatives_A06A	0.0436509	0.0397328	0.491992
d_gmm_m2	MF0089	butyrate production II	Antidepressants_SSRI_N06AB	0.0436265	0.0398439	0.492471
d_gmm_m2	MF0072	pyruvate dehydrogenase complex	Inhalation_steroids_ALL	-0.0435925	0.0399987	0.493487
d_gmm_m2	MF0067	glycolysis (preparatory phase)	Budesonide_Inhalants_R03BA02	-0.0435535	0.0401772	0.493733
d_gmm_m2	MF0030	glutamate degradation I	Antidepressants_SSRI_N06AB	-0.0435333	0.0402699	0.493733
d_gmm_m2	MF0102	sulfate reduction (dissimilatory)	ASA_anticoag_B01AC06	-0.0434994	0.0404258	0.493733
d_gmm_m2	MF0012	trehalose degradation	Corticosteroids_Nasal_R01AD	0.0434861	0.0404869	0.493733
d_gmm_m2	MF0095	propionate production III	Adrenergics_Inhalants_R03A	-0.0434852	0.0404915	0.493733
d_gmm_m2	MF0020	ribose degradation	Insulins_and_analouges_A10A	0.0434777	0.040526	0.493733
d_gmm_m2	MF0086	acetyl-CoA to acetate	Phenylpropanolamine_R01BA01	0.0434305	0.0407444	0.493733
d_gmm_m2	MF0077	formate conversion	Antihistamines_Oral_R06A	-0.0434296	0.0407485	0.493733
d_gmm_m2	MF0069	NADH:ferredoxin oxidoreductase	Antidepressants_SSRI_N06AB	-0.0434178	0.0408033	0.493733
d_gmm_m2	MF0053	arginine degradation III	Antihistamines_Oral_R06A	0.0433827	0.0409664	0.493733
d_gmm_m2	MF0009	melibiose degradation	Thiazides_ALL	-0.0433679	0.0410355	0.493733
d_gmm_m2	MF0051	arginine degradation I	Budesonide_Inhalants_R03BA02	-0.0433653	0.0410477	0.493733
d_gmm_m2	MF0039	methionine degradation II	Antidiabetics_not_Insulins_A10B	0.043354	0.0411006	0.493733
d_gmm_m2	MF0034	alanine degradation II	Antidiabetics_A10	0.0433535	0.0411028	0.493733
d_gmm_m2	MF0097	homoacetogenesis	NSAID_Ibuprofen_M01AE01	0.0433524	0.0411081	0.493733
d_gmm_m2	MF0054	arginine degradation IV	NSAID_and_Glucosamine_M01A	0.043329	0.0412176	0.493905
d_gmm_m2	MF0010	sucrose degradation I	NSAID_and_Glucosamine_M01A	0.0433183	0.0412677	0.493905
d_gmm_m2	MF0090	ethanol production I	ACEi_ALL	0.0432537	0.0415715	0.494385
d_gmm_m2	MF0070	pentose phosphate pathway (oxidative phase)	Betamethasone_oral_H02AB01	0.0432492	0.0415928	0.494385
d_gmm_m2	MF0002	fructan degradation	Betamethasone_oral_H02AB01	0.0432374	0.0416482	0.494385
d_gmm_m2	MF0070	pentose phosphate pathway (oxidative phase)	ARBs_C09CA	0.0432139	0.0417595	0.494385
d_gmm_m2	MF0095	propionate production III	Adrenergics_Beta2_agonist_Inhalants_R03AC	-0.0432066	0.0417943	0.494385
d_gmm_m2	MF0043	cysteine biosynthesis/homocysteine degradation	ARBs_C09CA	-0.0431959	0.0418447	0.494385
d_gmm_m2	MF0053	arginine degradation III	PPI_Omeprazol_A02BC01	0.0431955	0.0418466	0.494385
d_gmm_m2	MF0077	formate conversion	NSAID_M01AE	0.0431865	0.0418896	0.494385
d_gmm_m2	MF0044	cysteine degradation I	Calcium_channel_blockers_C08	-0.0431456	0.0420841	0.494965
d_gmm_m2	MF0027	tyrosine degradation II	Betamethasone_oral_H02AB01	0.0431455	0.0420844	0.494965
d_gmm_m2	MF0064	triacylglycerol degradation	Betamethasone_oral_H02AB01	-0.043122	0.0421965	0.495426
d_gmm_m2	MF0059	anaerobic fatty acid beta-oxidation	Cough_Cold_preparations_R05	0.0430435	0.0425735	0.498321
d_gmm_m2	MF0069	NADH:ferredoxin oxidoreductase	Betamethasone_oral_H02AB01	0.0429776	0.0428915	0.498321
d_gmm_m2	MF0081	methanol conversion	ARBs_C09CA	-0.042962	0.042967	0.498321
d_gmm_m2	MF0085	urea degradation	Antidiabetics_not_Insulins_A10B	0.0429547	0.0430026	0.498321
d_gmm_m2	MF0020	ribose degradation	Cough_mixture_Opium_derivate_R05FA02	0.0429535	0.0430083	0.498321
d_gmm_m2	MF0020	ribose degradation	Phenylpropanolamine_R01BA01	0.0429518	0.0430167	0.498321
d_gmm_m2	MF0088	butyrate production I	Lipid_lowerers_C10A	0.0429311	0.0431173	0.498321
d_gmm_m2	MF0020	ribose degradation	Cough_suppress_expectorants_R05F	0.0429291	0.043127	0.498321
d_gmm_m2	MF0093	propionate production I	Agents_RAS_system_C09	0.0429034	0.0432522	0.498321
d_gmm_m2	MF0057	lysine degradation I	Antihistamines_Oral_R06A	-0.0428834	0.0433497	0.498321
d_gmm_m2	MF0063	glyoxylate bypass	Betablockers_C07	0.0428718	0.0434067	0.498321
d_gmm_m2	MF0095	propionate production III	Budesonide_Inhalants_R03BA02	-0.0428674	0.0434282	0.498321
d_gmm_m2	MF0080	lactate consumption II	Corticosteroids_oral_H02A	0.0428665	0.0434327	0.498321
d_gmm_m2	MF0059	anaerobic fatty acid beta-oxidation	Phenylpropanolamine_R01BA01	0.042859	0.0434693	0.498321
d_gmm_m2	MF0092	lactate production	Laxatives_A06A	-0.0427498	0.0440069	0.503063
d_gmm_m2	MF0021	xylose degradation	ASA_ALL	0.0427277	0.0441169	0.503063
d_gmm_m2	MF0074	pyruvate:formate lyase	Statins_C10AA	0.0427038	0.0442352	0.503063
d_gmm_m2	MF0042	asparagine degradation	Thiazides_ALL	0.0426799	0.0443541	0.503063
d_gmm_m2	MF0025	tryptophan degradation	Formoterol_budesonide_inhalants_R03AK07	-0.0426745	0.0443814	0.503063
d_gmm_m2	MF0009	melibiose degradation	Amlodipine_C08CA01	-0.0426727	0.0443899	0.503063
d_gmm_m2	MF0074	pyruvate:formate lyase	Cough_mixture_Opium_derivate_R05FA02	0.0426705	0.044401	0.503063
d_gmm_m2	MF0085	urea degradation	Agents_RAS_system_C09	0.0426463	0.0445219	0.503594
d_gmm_m2	MF0042	asparagine degradation	Betamethasone_oral_H02AB01	0.0425987	0.0447604	0.50476
d_gmm_m2	MF0069	NADH:ferredoxin oxidoreductase	Glucocorticoids_oral_H02AB	0.0425961	0.0447735	0.50476
d_gmm_m2	MF0101	nitrate reduction (dissimilatory)	Cough_mixture_Opium_derivate_R05FA02	0.0425804	0.0448523	0.504805
d_gmm_m2	MF0049	threonine degradation I	Cough_mixture_Opium_derivate_R05FA02	0.0425646	0.0449321	0.504805
d_gmm_m2	MF0002	fructan degradation	Calcium_channel_blockers_C08	-0.0425511	0.0450003	0.504805
d_gmm_m2	MF0054	arginine degradation IV	Antihistamines_Oral_Loratadine_R06AX13	0.0425318	0.0450974	0.505061
d_gmm_m2	MF0043	cysteine biosynthesis/homocysteine degradation	PPI_A02BC	-0.042502	0.0452482	0.505083
d_gmm_m2	MF0004	pectine degradation II	Antihistamines_Oral_Other_R06AX	0.0424794	0.045363	0.505083
d_gmm_m2	MF0072	pyruvate dehydrogenase complex	Insulins_and_analouges_A10A	0.0424744	0.0453887	0.505083
d_gmm_m2	MF0074	pyruvate:formate lyase	NSAID_M01AE	0.0424643	0.0454399	0.505083
d_gmm_m2	MF0053	arginine degradation III	Corticosteroids_Nasal_R01AD	0.0424582	0.0454709	0.505083
d_gmm_m2	MF0095	propionate production III	Antihistamines_Oral_R06A	-0.0424112	0.0457103	0.50606
d_gmm_m2	MF0074	pyruvate:formate lyase	Antidiabetics_A10	0.042406	0.045737	0.50606
d_gmm_m2	MF0041	valine degradation I	PPI_Omeprazol_A02BC01	0.0423847	0.0458464	0.50606
d_gmm_m2	MF0005	starch degradation	Losartan_C09CA01	-0.0423499	0.0460249	0.50606
d_gmm_m2	MF0044	cysteine degradation I	Corticosteroids_oral_H02A	0.042346	0.0460447	0.50606
d_gmm_m2	MF0076	4-aminobutyrate degradation	ACEi_ALL	0.0423356	0.0460984	0.50606
d_gmm_m2	MF0026	tyrosine degradation I	Corticosteroids_oral_H02A	0.0423341	0.0461059	0.50606
d_gmm_m2	MF0086	acetyl-CoA to acetate	Adrenergics_Beta2_agonist_Inhalants_R03AC	-0.0423205	0.0461763	0.50606
d_gmm_m2	MF0044	cysteine degradation I	NSAID_Naproxen_M01AE02	0.0422927	0.0463194	0.50606
d_gmm_m2	MF0079	lactate consumption I	Insulins_and_analouges_A10A	0.0422806	0.0463823	0.50606
d_gmm_m2	MF0016	fucose degradation	Betablockers_C07	0.0422779	0.0463962	0.50606
d_gmm_m2	MF0101	nitrate reduction (dissimilatory)	NSAID_Diclofenac_M01AB05	0.0422356	0.0466157	0.50606
d_gmm_m2	MF0015	fructose degradation	Insulins_and_analouges_A10A	0.0422113	0.0467419	0.50606
d_gmm_m2	MF0042	asparagine degradation	Drugs_obstructive_ariways_R03	0.0422026	0.0467872	0.50606
d_gmm_m2	MF0076	4-aminobutyrate degradation	Antidiabetics_A10	0.0422001	0.0468003	0.50606
d_gmm_m2	MF0100	methanogenesis from carbon dioxide	Betamethasone_oral_H02AB01	-0.042187	0.0468684	0.50606
d_gmm_m2	MF0050	threonine degradation II	Phenylpropanolamine_R01BA01	0.0421768	0.0469219	0.50606
d_gmm_m2	MF0102	sulfate reduction (dissimilatory)	Beta_blockers_selective_C07AB	-0.0421684	0.0469661	0.50606
d_gmm_m2	MF0098	hydrogen metabolism	Phenylpropanolamine_R01BA01	0.042167	0.0469732	0.50606
d_gmm_m2	MF0016	fucose degradation	Insulins_and_analouges_A10A	0.0420498	0.0475895	0.511049
d_gmm_m2	MF0046	glutamine degradation I	Lipid_lowerers_C10A	0.0420342	0.0476721	0.511049
d_gmm_m2	MF0049	threonine degradation I	NSAID_and_Glucosamine_M01A	0.0420327	0.0476799	0.511049
d_gmm_m2	MF0005	starch degradation	PPI_Omeprazol_A02BC01	-0.0420166	0.0477653	0.511049
d_gmm_m2	MF0067	glycolysis (preparatory phase)	Adrenergics_Beta2_agonist_Inhalants_R03AC	-0.0420078	0.0478122	0.511049
d_gmm_m2	MF0022	galacturonate degradation I	Cough_suppress_expectorants_R05F	0.0419656	0.0480366	0.511211
d_gmm_m2	MF0042	asparagine degradation	Mucolytics_comb_R05CB10	0.0419628	0.0480516	0.511211
d_gmm_m2	MF0014	arabinose degradation	Cough_suppress_expectorants_R05F	0.0419489	0.0481256	0.511211
d_gmm_m2	MF0026	tyrosine degradation I	Statins_C10AA	0.041925	0.0482533	0.511211
d_gmm_m2	MF0017	galactose degradation	Beta_blockers_selective_C07AB	-0.0419147	0.0483085	0.511211
d_gmm_m2	MF0074	pyruvate:formate lyase	Cough_Cold_preparations_R05	0.0418996	0.0483891	0.511211
d_gmm_m2	MF0005	starch degradation	Corticosteroids_Nasal_R01AD	0.0418974	0.0484011	0.511211
d_gmm_m2	MF0010	sucrose degradation I	Drugs_acid_related_disorders_A02	0.0418922	0.0484289	0.511211
d_gmm_m2	MF0028	aspartate degradation I	Agents_RAS_system_C09	-0.0418734	0.0485301	0.511485
d_gmm_m2	MF0077	formate conversion	Adrenergics_Inhalants_R03A	-0.041826	0.0487852	0.512975
d_gmm_m2	MF0090	ethanol production I	Antidiabetics_A10	0.0418191	0.0488224	0.512975
d_gmm_m2	MF0053	arginine degradation III	Antidiabetics_not_Insulins_A10B	0.0417814	0.0490269	0.514329
d_gmm_m2	MF0025	tryptophan degradation	Metformin_ALL	0.0417577	0.0491554	0.514882
d_gmm_m2	MF0086	acetyl-CoA to acetate	Statins_C10AA	0.0417295	0.0493086	0.515539
d_gmm_m2	MF0089	butyrate production II	PPI_Omeprazol_A02BC01	0.0417183	0.0493698	0.515539
d_gmm_m2	MF0096	succinate production	Antidiabetics_A10	0.0416627	0.049674	0.51792
d_gmm_m2	MF0070	pentose phosphate pathway (oxidative phase)	Laxatives_A06A	0.0416122	0.0499514	0.51963
d_gmm_m2	MF0074	pyruvate:formate lyase	Corticosteroids_oral_H02A	0.0415792	0.0501333	0.51963
d_gmm_m2	MF0049	threonine degradation I	Metformin_ALL	0.041578	0.0501399	0.51963
d_gmm_m2	MF0021	xylose degradation	Platelet_aggregation_inhibitors_B01AC	0.0415773	0.0501438	0.51963
d_gmm_m2	MF0036	isoleucine degradation	Insulins_and_analouges_A10A	0.0415535	0.0502755	0.520115
d_gmm_m2	MF0030	glutamate degradation I	Adrenergics_Inhalants_R03A	-0.0415288	0.0504121	0.520115
d_gmm_m2	MF0041	valine degradation I	Antidepressants_N06A	0.0415159	0.0504838	0.520115
d_gmm_m2	MF0036	isoleucine degradation	Drugs_obstructive_ariways_R03	-0.0415136	0.0504966	0.520115
d_gmm_m2	MF0001	arabinoxylan degradation	Lipid_lowerers_C10A	0.0414932	0.0506104	0.520498
d_gmm_m2	MF0040	proline degradation	Statins_C10AA	0.0414305	0.0509602	0.522555
d_gmm_m2	MF0031	glutamate degradation II	Betamethasone_oral_H02AB01	0.0414298	0.0509641	0.522555
d_gmm_m2	MF0080	lactate consumption II	ASA_anticoag_B01AC06	0.04141	0.0510749	0.522902
d_gmm_m2	MF0038	methionine degradation I	Corticosteroids_Nasal_Mometasone_R01AD09	0.0413894	0.0511906	0.523299
d_gmm_m2	MF0062	glycerol degradation III	NSAID_M01AE	0.041346	0.0514356	0.523431
d_gmm_m2	MF0050	threonine degradation II	Drugs_acid_related_disorders_A02	-0.0413392	0.0514735	0.523431
d_gmm_m2	MF0021	xylose degradation	Nasal_topical_R01A	0.0413343	0.0515014	0.523431
d_gmm_m2	MF0062	glycerol degradation III	ASA_ALL	0.0413325	0.0515115	0.523431
d_gmm_m2	MF0096	succinate production	Betamethasone_oral_H02AB01	0.0413071	0.0516551	0.524106
d_gmm_m2	MF0031	glutamate degradation II	Betablockers_C07	0.0412872	0.0517681	0.52447
d_gmm_m2	MF0065	Bifidobacterium shunt	Phenylpropanolamine_R01BA01	0.0412209	0.0521454	0.527506
d_gmm_m2	MF0087	acetyl-CoA to crotonyl-CoA	NSAID_M01AE	0.0412017	0.0522552	0.527711
d_gmm_m2	MF0048	serine degradation	Simvastatin_C10AA01	0.0411902	0.0523209	0.527711
d_gmm_m2	MF0017	galactose degradation	Metoprolol_ALL	-0.041113	0.0527642	0.52948
d_gmm_m2	MF0074	pyruvate:formate lyase	ACEi_ALL	0.0410882	0.0529075	0.52948
d_gmm_m2	MF0094	propionate production II	Budesonide_Inhalants_R03BA02	-0.0410822	0.0529425	0.52948
d_gmm_m2	MF0002	fructan degradation	Glucocorticoids_oral_H02AB	0.0410819	0.0529441	0.52948
d_gmm_m2	MF0074	pyruvate:formate lyase	Lipid_lowerers_C10A	0.0410614	0.0530623	0.52948
d_gmm_m2	MF0010	sucrose degradation I	Antihistamines_Oral_Other_R06AX	0.0410602	0.0530695	0.52948
d_gmm_m2	MF0033	alanine degradation I	Adrenergics_Inhalants_R03A	-0.0410497	0.0531305	0.52948
d_gmm_m2	MF0061	glycerol degradation II	Betablockers_C07	-0.0410439	0.0531641	0.52948
d_gmm_m2	MF0003	pectin degradation I	Antihistamines_Oral_R06A	0.0410361	0.0532094	0.52948
d_gmm_m2	MF0099	methanogenesis - methyl-coM	ARBs_ALL	-0.0410248	0.0532751	0.52948
d_gmm_m2	MF0103	mucin degradation	Simvastatin_C10AA01	0.0409717	0.0535846	0.531053
d_gmm_m2	MF0040	proline degradation	Antidepressants_N06A	0.040961	0.053647	0.531053
d_gmm_m2	MF0027	tyrosine degradation II	Paracetamol_ALL	0.0409574	0.0536678	0.531053
d_gmm_m2	MF0080	lactate consumption II	Levothyroxine_H03AA01	0.0409155	0.0539132	0.532209
d_gmm_m2	MF0088	butyrate production I	Antihistamines_Oral_Desloratadine_R06AX27	-0.0409036	0.0539831	0.532209
d_gmm_m2	MF0061	glycerol degradation II	NSAID_M01AE	0.0408974	0.0540195	0.532209
d_gmm_m2	MF0054	arginine degradation IV	Phenylpropanolamine_R01BA01	0.0408388	0.054365	0.534677
d_gmm_m2	MF0041	valine degradation I	ASA_anticoag_B01AC06	0.0408181	0.0544877	0.534677
d_gmm_m2	MF0041	valine degradation I	Sertraline_N06AB06	0.040815	0.054506	0.534677
d_gmm_m2	MF0032	glutamate degradation III	Paracetamol_ALL	-0.0407755	0.0547403	0.53576
d_gmm_m2	MF0047	glutamine degradation II	Calcium_channel_blockers_C08	-0.0407699	0.0547739	0.53576
d_gmm_m2	MF0057	lysine degradation I	Metformin_ALL	-0.0407372	0.0549688	0.536598
d_gmm_m2	MF0027	tyrosine degradation II	Adrenergics_Inhalants_R03A	0.040729	0.0550175	0.536598
d_gmm_m2	MF0010	sucrose degradation I	Antihistamines_Oral_Loratadine_R06AX13	0.0407057	0.0551566	0.536953
d_gmm_m2	MF0010	sucrose degradation I	PPI_Omeprazol_A02BC01	0.0406965	0.0552119	0.536953
d_gmm_m2	MF0039	methionine degradation II	Antihistamines_Oral_R06A	-0.0406721	0.0553579	0.537604
d_gmm_m2	MF0006	lactose degradation	ARBs_C09CA	0.040644	0.055527	0.538192
d_gmm_m2	MF0097	homoacetogenesis	NSAID_Naproxen_M01AE02	0.0406357	0.0555767	0.538192
d_gmm_m2	MF0101	nitrate reduction (dissimilatory)	Statins_C10AA	0.0406086	0.0557403	0.539008
d_gmm_m2	MF0083	succinate consumption	Budesonide_Inhalants_R03BA02	-0.0405755	0.0559404	0.539236
d_gmm_m2	MF0090	ethanol production I	Phenylpropanolamine_R01BA01	0.0405619	0.0560223	0.539236
d_gmm_m2	MF0041	valine degradation I	Drugs_acid_related_disorders_A02	0.0405532	0.0560756	0.539236
d_gmm_m2	MF0077	formate conversion	NSAID_M01AB	0.0405522	0.0560812	0.539236
d_gmm_m2	MF0042	asparagine degradation	Adrenergics_Inhalants_R03A	0.0405288	0.0562233	0.539839
d_gmm_m2	MF0049	threonine degradation I	Statins_C10AA	0.0404872	0.0564771	0.540791
d_gmm_m2	MF0005	starch degradation	Nasal_topical_R01A	0.0404853	0.0564887	0.540791
d_gmm_m2	MF0098	hydrogen metabolism	Betablockers_C07	-0.0404734	0.0565611	0.540791
d_gmm_m2	MF0047	glutamine degradation II	Thiazides_ALL	-0.0404504	0.0567017	0.541374
d_gmm_m2	MF0021	xylose degradation	Corticosteroids_Nasal_Mometasone_R01AD09	0.0404265	0.0568479	0.542009
d_gmm_m2	MF0074	pyruvate:formate lyase	Metformin_ALL	0.0404098	0.0569509	0.54223
d_gmm_m2	MF0038	methionine degradation I	Adrenergics_Beta2_agonist_Inhalants_R03AC	-0.0403951	0.0570413	0.542331
d_gmm_m2	MF0040	proline degradation	Beta_blockers_selective_C07AB	0.0403594	0.0572611	0.543661
d_gmm_m2	MF0029	aspartate degradation II	PPI_Omeprazol_A02BC01	0.0403445	0.0573531	0.543774
d_gmm_m2	MF0044	cysteine degradation I	Glucocorticoids_oral_H02AB	0.0403056	0.0575939	0.545178
d_gmm_m2	MF0094	propionate production II	Amlodipine_C08CA01	0.0402947	0.0576615	0.545178
d_gmm_m2	MF0032	glutamate degradation III	Adrenergics_Beta2_agonist_Inhalants_R03AC	-0.0402735	0.0577932	0.545279
d_gmm_m2	MF0014	arabinose degradation	Phenylpropanolamine_R01BA01	0.040257	0.0578959	0.545279
d_gmm_m2	MF0062	glycerol degradation III	Betamethasone_oral_H02AB01	0.0402543	0.0579128	0.545279
d_gmm_m2	MF0012	trehalose degradation	Nasal_topical_R01A	0.0402112	0.058182	0.547056
d_gmm_m2	MF0047	glutamine degradation II	Levothyroxine_H03AA01	-0.0401876	0.0583296	0.547686
d_gmm_m2	MF0067	glycolysis (preparatory phase)	Drugs_obstructive_ariways_R03	-0.0401727	0.0584233	0.547809
d_gmm_m2	MF0032	glutamate degradation III	Levothyroxine_H03AA01	-0.0401489	0.0585726	0.548453
d_gmm_m2	MF0076	4-aminobutyrate degradation	Adrenergics_Inhalants_R03A	-0.0401322	0.0586779	0.548481
d_gmm_m2	MF0053	arginine degradation III	Drugs_peptic_ulcers_reflux_A02B	0.0401111	0.0588105	0.548481
d_gmm_m2	MF0019	rhamnose degradation	Metformin_ALL	0.0401029	0.0588626	0.548481
d_gmm_m2	MF0002	fructan degradation	Thiazides_ALL	-0.0400762	0.0590313	0.548481
d_gmm_m2	MF0056	histidine degradation	Agents_RAS_system_C09	0.0400625	0.059118	0.548481
d_gmm_m2	MF0096	succinate production	Antihistamines_Oral_Desloratadine_R06AX27	-0.0400456	0.0592253	0.548481
d_gmm_m2	MF0043	cysteine biosynthesis/homocysteine degradation	Antidiabetics_not_Insulins_A10B	-0.0400379	0.0592743	0.548481
d_gmm_m2	MF0021	xylose degradation	Corticosteroids_Nasal_R01AD	0.0400269	0.0593439	0.548481
d_gmm_m2	MF0053	arginine degradation III	Antidiabetics_A10	0.0400214	0.0593791	0.548481
d_gmm_m2	MF0100	methanogenesis from carbon dioxide	Losartan_C09CA01	-0.0400209	0.0593825	0.548481
d_gmm_m2	MF0034	alanine degradation II	Simvastatin_C10AA01	0.0399601	0.0597703	0.549712
d_gmm_m2	MF0061	glycerol degradation II	Metoprolol_ALL	-0.0399593	0.0597752	0.549712
d_gmm_m2	MF0099	methanogenesis - methyl-coM	Losartan_C09CA01	-0.0399559	0.0597967	0.549712
d_gmm_m2	MF0005	starch degradation	PPI_A02BC	-0.0399493	0.0598392	0.549712
d_gmm_m2	MF0102	sulfate reduction (dissimilatory)	Metoprolol_ALL	-0.0398801	0.0602833	0.553045
d_gmm_m2	MF0006	lactose degradation	ARBs_ALL	0.0398208	0.0606665	0.554997
d_gmm_m2	MF0049	threonine degradation I	NSAID_M01AE	0.0398126	0.0607194	0.554997
d_gmm_m2	MF0078	lactaldehyde degradation	Simvastatin_C10AA01	0.039803	0.0607818	0.554997
d_gmm_m2	MF0069	NADH:ferredoxin oxidoreductase	Corticosteroids_oral_H02A	0.039788	0.0608793	0.554997
d_gmm_m2	MF0031	glutamate degradation II	Antidiabetics_A10	0.0397723	0.0609809	0.554997
d_gmm_m2	MF0096	succinate production	Beta_blockers_selective_C07AB	0.0397656	0.0610246	0.554997
d_gmm_m2	MF0063	glyoxylate bypass	Terbutaline_inhalants_R03AC03	-0.0397487	0.0611349	0.554997
d_gmm_m2	MF0007	lactose and galactose degradation	Thiazides_ALL	-0.0397289	0.0612641	0.554997
d_gmm_m2	MF0041	valine degradation I	Drugs_obstructive_ariways_R03	-0.0397204	0.0613195	0.554997
d_gmm_m2	MF0069	NADH:ferredoxin oxidoreductase	ACEi_ALL	0.0397057	0.0614154	0.554997
d_gmm_m2	MF0022	galacturonate degradation I	Cough_mixture_Opium_derivate_R05FA02	0.0396913	0.06151	0.554997
d_gmm_m2	MF0049	threonine degradation I	Corticosteroids_oral_H02A	0.0396841	0.061557	0.554997
d_gmm_m2	MF0053	arginine degradation III	Nasal_topical_R01A	0.0396721	0.0616354	0.554997
d_gmm_m2	MF0091	ethanol production II	Cough_mixture_Opium_derivate_R05FA02	0.0396364	0.0618699	0.554997
d_gmm_m2	MF0032	glutamate degradation III	Antihistamines_Oral_R06A	-0.0396343	0.0618837	0.554997
d_gmm_m2	MF0012	trehalose degradation	Cough_Cold_preparations_R05	0.0396316	0.0619019	0.554997
d_gmm_m2	MF0081	methanol conversion	Antihistamines_Oral_Desloratadine_R06AX27	-0.0396303	0.0619102	0.554997
d_gmm_m2	MF0022	galacturonate degradation I	Antidiabetics_A10	0.0396071	0.062063	0.554997
d_gmm_m2	MF0096	succinate production	Atorvastatin_C10AA05	0.0395996	0.0621126	0.554997
d_gmm_m2	MF0069	NADH:ferredoxin oxidoreductase	Laxatives_A06A	0.0395866	0.0621986	0.554997
d_gmm_m2	MF0026	tyrosine degradation I	Glucocorticoids_oral_H02AB	0.0395848	0.0622106	0.554997
d_gmm_m2	MF0046	glutamine degradation I	Levothyroxine_H03AA01	0.0395655	0.0623385	0.555409
d_gmm_m2	MF0090	ethanol production I	Antidepressants_N06A	-0.0395409	0.062501	0.556128
d_gmm_m2	MF0009	melibiose degradation	Corticosteroids_Nasal_Mometasone_R01AD09	0.0394524	0.0630909	0.560624
d_gmm_m2	MF0022	galacturonate degradation I	Simvastatin_C10AA01	0.0394078	0.0633901	0.560624
d_gmm_m2	MF0093	propionate production I	PPI_Omeprazol_A02BC01	0.0394002	0.0634409	0.560624
d_gmm_m2	MF0080	lactate consumption II	Beta_blockers_selective_C07AB	0.0393974	0.0634594	0.560624
d_gmm_m2	MF0035	glycine degradation	Metoprolol_ALL	0.0393956	0.0634715	0.560624
d_gmm_m2	MF0081	methanol conversion	Antidepressants_N06A	-0.0393912	0.0635011	0.560624
d_gmm_m2	MF0101	nitrate reduction (dissimilatory)	ARBs_ALL	0.0393629	0.0636919	0.561579
d_gmm_m2	MF0026	tyrosine degradation I	Antidiabetics_A10	0.0392916	0.0641738	0.564807
d_gmm_m2	MF0096	succinate production	Glucocorticoids_oral_H02AB	0.0392682	0.0643326	0.564807
d_gmm_m2	MF0075	acetate to acetyl-CoA	Platelet_aggregation_inhibitors_B01AC	0.0392617	0.0643769	0.564807
d_gmm_m2	MF0010	sucrose degradation I	Amlodipine_C08CA01	-0.0392416	0.0645135	0.564807
d_gmm_m2	MF0021	xylose degradation	Calcium_channel_blockers_C08	-0.0392284	0.0646038	0.564807
d_gmm_m2	MF0046	glutamine degradation I	Agents_RAS_system_C09	0.0391974	0.0648156	0.564807
d_gmm_m2	MF0060	glycerol degradation I	Antihistamines_Oral_Loratadine_R06AX13	0.0391967	0.0648204	0.564807
d_gmm_m2	MF0029	aspartate degradation II	Lipid_lowerers_C10A	0.0391914	0.0648568	0.564807
d_gmm_m2	MF0010	sucrose degradation I	Paracetamol_N02BE01	0.0391858	0.0648947	0.564807
d_gmm_m2	MF0094	propionate production II	Paracetamol_N02BE01	-0.0391805	0.0649312	0.564807
d_gmm_m2	MF0063	glyoxylate bypass	Thiazides_ALL	0.0391746	0.0649719	0.564807
d_gmm_m2	MF0053	arginine degradation III	PPI_A02BC	0.0391365	0.0652327	0.566027
d_gmm_m2	MF0073	pyruvate:ferredoxin oxidoreductase	Antihistamines_Oral_R06A	-0.0391288	0.065286	0.566027
d_gmm_m2	MF0028	aspartate degradation I	Betablockers_C07	-0.0391072	0.0654348	0.566027
d_gmm_m2	MF0040	proline degradation	ASA_ALL	0.0391034	0.0654606	0.566027
d_gmm_m2	MF0057	lysine degradation I	Drugs_obstructive_ariways_R03	-0.0390936	0.0655286	0.566027
d_gmm_m2	MF0017	galactose degradation	Thiazides_ALL	-0.0390617	0.0657487	0.567207
d_gmm_m2	MF0039	methionine degradation II	Antihistamines_Oral_Desloratadine_R06AX27	-0.0390357	0.0659293	0.567907
d_gmm_m2	MF0086	acetyl-CoA to acetate	ASA_anticoag_B01AC06	0.0390259	0.0659968	0.567907
d_gmm_m2	MF0027	tyrosine degradation II	PPI_Omeprazol_A02BC01	0.0389914	0.0662371	0.569254
d_gmm_m2	MF0061	glycerol degradation II	Beta_blockers_selective_C07AB	-0.038976	0.066344	0.569453
d_gmm_m2	MF0043	cysteine biosynthesis/homocysteine degradation	Statins_C10AA	-0.0389272	0.0666849	0.571368
d_gmm_m2	MF0095	propionate production III	Paracetamol_ALL	-0.03892	0.0667353	0.571368
d_gmm_m2	MF0070	pentose phosphate pathway (oxidative phase)	Antihistamines_Oral_R06A	0.0388886	0.0669558	0.572535
d_gmm_m2	MF0059	anaerobic fatty acid beta-oxidation	Budesonide_Inhalants_R03BA02	-0.0388225	0.0674212	0.575079
d_gmm_m2	MF0038	methionine degradation I	Budesonide_Inhalants_R03BA02	-0.0388224	0.0674225	0.575079
d_gmm_m2	MF0048	serine degradation	Levothyroxine_H03AA01	-0.0387802	0.0677207	0.575635
d_gmm_m2	MF0029	aspartate degradation II	Corticosteroids_oral_H02A	0.0387606	0.0678599	0.575635
d_gmm_m2	MF0046	glutamine degradation I	ASA_ALL	0.0387376	0.0680237	0.575635
d_gmm_m2	MF0044	cysteine degradation I	PPI_Omeprazol_A02BC01	0.0387364	0.0680323	0.575635
d_gmm_m2	MF0021	xylose degradation	Statins_C10AA	0.0387301	0.0680767	0.575635
d_gmm_m2	MF0006	lactose degradation	Antihistamines_Oral_R06A	0.0387056	0.0682511	0.575635
d_gmm_m2	MF0024	phenylalanine degradation	Other_analgetics_antipyretics_N02B	0.0386977	0.0683079	0.575635
d_gmm_m2	MF0086	acetyl-CoA to acetate	Platelet_aggregation_inhibitors_B01AC	0.0386952	0.0683258	0.575635
d_gmm_m2	MF0028	aspartate degradation I	ACEi_ALL	-0.0386943	0.0683318	0.575635
d_gmm_m2	MF0095	propionate production III	Metformin_ALL	-0.0386875	0.0683807	0.575635
d_gmm_m2	MF0077	formate conversion	NSAID_Naproxen_M01AE02	0.0386821	0.0684191	0.575635
d_gmm_m2	MF0059	anaerobic fatty acid beta-oxidation	Nasal_preparations_R01	0.0386488	0.0686576	0.576927
d_gmm_m2	MF0087	acetyl-CoA to crotonyl-CoA	Budesonide_Inhalants_R03BA02	-0.0386296	0.0687954	0.577372
d_gmm_m2	MF0098	hydrogen metabolism	Beta_blockers_selective_C07AB	-0.038582	0.0691379	0.579112
d_gmm_m2	MF0086	acetyl-CoA to acetate	Lipid_lowerers_C10A	0.0385668	0.0692476	0.579112
d_gmm_m2	MF0042	asparagine degradation	Inhalation_steroids_ALL	0.0385654	0.0692583	0.579112
d_gmm_m2	MF0043	cysteine biosynthesis/homocysteine degradation	Thiazides_ALL	-0.0385201	0.0695858	0.580249
d_gmm_m2	MF0002	fructan degradation	Other_analgetics_antipyretics_N02B	0.0385172	0.0696068	0.580249
d_gmm_m2	MF0054	arginine degradation IV	Betamethasone_oral_H02AB01	0.0384922	0.0697881	0.580249
d_gmm_m2	MF0045	cysteine degradation II	Betablockers_C07	-0.0384897	0.0698065	0.580249
d_gmm_m2	MF0099	methanogenesis - methyl-coM	Antidepressants_N06A	-0.038478	0.0698917	0.580249
d_gmm_m2	MF0074	pyruvate:formate lyase	Glucocorticoids_oral_H02AB	0.0384759	0.0699064	0.580249
d_gmm_m2	MF0098	hydrogen metabolism	Metformin_ALL	-0.038461	0.0700151	0.580398
d_gmm_m2	MF0012	trehalose degradation	Corticosteroids_Nasal_Mometasone_R01AD09	0.03845	0.0700951	0.580398
d_gmm_m2	MF0014	arabinose degradation	Antihistamines_Oral_R06A	0.0384301	0.0702409	0.580897
d_gmm_m2	MF0067	glycolysis (preparatory phase)	Simvastatin_C10AA01	0.038383	0.0705854	0.582412
d_gmm_m2	MF0058	lysine degradation II	Levothyroxine_H03AA01	-0.0383789	0.0706155	0.582412
d_gmm_m2	MF0076	4-aminobutyrate degradation	Nasal_preparations_R01	0.03837	0.0706811	0.582412
d_gmm_m2	MF0032	glutamate degradation III	Antihistamines_Oral_Other_R06AX	-0.0383324	0.0709572	0.58398
d_gmm_m2	MF0081	methanol conversion	Metformin_ALL	-0.0382996	0.0711996	0.585266
d_gmm_m2	MF0102	sulfate reduction (dissimilatory)	Betablockers_C07	-0.0382798	0.0713458	0.585287
d_gmm_m2	MF0094	propionate production II	Other_analgetics_antipyretics_N02B	-0.0382759	0.0713744	0.585287
d_gmm_m2	MF0043	cysteine biosynthesis/homocysteine degradation	Phenylpropanolamine_R01BA01	0.0382427	0.0716212	0.586603
d_gmm_m2	MF0003	pectin degradation I	Drugs_obstructive_ariways_R03	0.0382113	0.071854	0.587802
d_gmm_m2	MF0037	leucine degradation	PPI_Omeprazol_A02BC01	0.0381482	0.0723255	0.589716
d_gmm_m2	MF0053	arginine degradation III	Diuretics_C03	0.0381424	0.0723687	0.589716
d_gmm_m2	MF0026	tyrosine degradation I	Metformin_ALL	0.0381336	0.0724346	0.589716
d_gmm_m2	MF0006	lactose degradation	Calcium_channel_blockers_C08	-0.0381297	0.0724635	0.589716
d_gmm_m2	MF0088	butyrate production I	Statins_C10AA	0.0381095	0.072615	0.589716
d_gmm_m2	MF0035	glycine degradation	Atorvastatin_C10AA05	0.0381068	0.0726358	0.589716
d_gmm_m2	MF0050	threonine degradation II	PPI_A02BC	-0.0380989	0.0726952	0.589716
d_gmm_m2	MF0019	rhamnose degradation	Antidiabetics_not_Insulins_A10B	0.0380433	0.0731136	0.592404
d_gmm_m2	MF0025	tryptophan degradation	Inhalation_steroids_ALL	-0.0380141	0.0733342	0.592457
d_gmm_m2	MF0034	alanine degradation II	Metformin_ALL	0.037995	0.0734792	0.592457
d_gmm_m2	MF0053	arginine degradation III	Budesonide_Inhalants_R03BA02	-0.0379924	0.0734989	0.592457
d_gmm_m2	MF0086	acetyl-CoA to acetate	Budesonide_Inhalants_R03BA02	-0.0379896	0.0735198	0.592457
d_gmm_m2	MF0056	histidine degradation	Beta_blockers_selective_C07AB	0.0379807	0.0735873	0.592457
d_gmm_m2	MF0006	lactose degradation	Simvastatin_C10AA01	0.0379726	0.073649	0.592457
d_gmm_m2	MF0026	tyrosine degradation I	Lipid_lowerers_C10A	0.0379619	0.0737303	0.592457
d_gmm_m2	MF0039	methionine degradation II	ASA_anticoag_B01AC06	-0.0379498	0.073822	0.592494
d_gmm_m2	MF0088	butyrate production I	ASA_ALL	0.0379288	0.0739821	0.592591
d_gmm_m2	MF0020	ribose degradation	PPI_Omeprazol_A02BC01	0.0379244	0.0740155	0.592591
d_gmm_m2	MF0055	arginine degradation V	Budesonide_Inhalants_R03BA02	-0.0379139	0.0740956	0.592591
d_gmm_m2	MF0100	methanogenesis from carbon dioxide	Sertraline_N06AB06	-0.0378801	0.074354	0.593721
d_gmm_m2	MF0075	acetate to acetyl-CoA	ASA_anticoag_B01AC06	0.0378726	0.0744117	0.593721
d_gmm_m2	MF0047	glutamine degradation II	Budesonide_Inhalants_R03BA02	-0.0378039	0.0749392	0.596754
d_gmm_m2	MF0042	asparagine degradation	PPI_Omeprazol_A02BC01	0.0377891	0.0750532	0.596754
d_gmm_m2	MF0078	lactaldehyde degradation	Statins_C10AA	0.0377889	0.0750551	0.596754
d_gmm_m2	MF0103	mucin degradation	ARBs_ALL	0.037767	0.0752242	0.5974
d_gmm_m2	MF0011	sucrose degradation II	Simvastatin_C10AA01	0.0377468	0.0753805	0.597754
d_gmm_m2	MF0027	tyrosine degradation II	ARBs_C09CA	0.0377305	0.0755066	0.597754
d_gmm_m2	MF0026	tyrosine degradation I	ASA_ALL	0.0377226	0.0755676	0.597754
d_gmm_m2	MF0023	galacturonate degradation II	ACEi_ALL	0.0377158	0.0756208	0.597754
d_gmm_m2	MF0021	xylose degradation	NSAID_and_Glucosamine_M01A	0.0376883	0.075834	0.597754
d_gmm_m2	MF0080	lactate consumption II	Platelet_aggregation_inhibitors_B01AC	0.0376876	0.0758397	0.597754
d_gmm_m2	MF0014	arabinose degradation	Lipid_lowerers_C10A	0.0376494	0.0761371	0.597754
d_gmm_m2	MF0077	formate conversion	Antidepressants_N06A	-0.0376477	0.0761506	0.597754
d_gmm_m2	MF0010	sucrose degradation I	Calcium_channel_blockers_C08	-0.0376308	0.0762827	0.597754
d_gmm_m2	MF0032	glutamate degradation III	ARBs_C09CA	-0.0376255	0.0763239	0.597754
d_gmm_m2	MF0053	arginine degradation III	ARBs_ALL	0.0376181	0.0763818	0.597754
d_gmm_m2	MF0010	sucrose degradation I	PPI_A02BC	0.0376143	0.076412	0.597754
d_gmm_m2	MF0096	succinate production	Corticosteroids_oral_H02A	0.0376139	0.0764151	0.597754
d_gmm_m2	MF0098	hydrogen metabolism	NSAID_and_Glucosamine_M01A	0.037593	0.0765784	0.597754
d_gmm_m2	MF0036	isoleucine degradation	Adrenergics_Beta2_agonist_Inhalants_R03AC	-0.0375918	0.0765877	0.597754
d_gmm_m2	MF0039	methionine degradation II	Inhalation_steroids_ALL	-0.0375563	0.0768664	0.598135
d_gmm_m2	MF0041	valine degradation I	Drugs_peptic_ulcers_reflux_A02B	0.037549	0.076924	0.598135
d_gmm_m2	MF0022	galacturonate degradation I	NSAID_Naproxen_M01AE02	0.0375387	0.0770052	0.598135
d_gmm_m2	MF0074	pyruvate:formate lyase	Betamethasone_oral_H02AB01	0.0375351	0.0770338	0.598135
d_gmm_m2	MF0010	sucrose degradation I	Thiazides_ALL	-0.0375297	0.0770765	0.598135
d_gmm_m2	MF0006	lactose degradation	Atorvastatin_C10AA05	0.0375123	0.0772137	0.598276
d_gmm_m2	MF0014	arabinose degradation	Statins_C10AA	0.037505	0.0772708	0.598276
d_gmm_m2	MF0075	acetate to acetyl-CoA	Sertraline_N06AB06	-0.0374901	0.0773887	0.598508
d_gmm_m2	MF0099	methanogenesis - methyl-coM	Inhalation_steroids_ALL	-0.0374641	0.0775946	0.598726
d_gmm_m2	MF0001	arabinoxylan degradation	Drugs_obstructive_ariways_R03	0.0374434	0.0777586	0.598726
d_gmm_m2	MF0015	fructose degradation	NSAID_M01AE	0.0374425	0.0777659	0.598726
d_gmm_m2	MF0004	pectine degradation II	Statins_C10AA	0.0374421	0.0777692	0.598726
d_gmm_m2	MF0100	methanogenesis from carbon dioxide	ARBs_ALL	-0.0374248	0.0779065	0.599105
d_gmm_m2	MF0019	rhamnose degradation	Antidiabetics_A10	0.037388	0.0781999	0.600681
d_gmm_m2	MF0014	arabinose degradation	Metformin_ALL	0.0373658	0.078377	0.60124
d_gmm_m2	MF0101	nitrate reduction (dissimilatory)	Cough_Cold_preparations_R05	0.0373504	0.0784996	0.60124
d_gmm_m2	MF0049	threonine degradation I	Lipid_lowerers_C10A	0.0373456	0.078538	0.60124
d_gmm_m2	MF0039	methionine degradation II	Phenylpropanolamine_R01BA01	0.0373103	0.0788214	0.601756
d_gmm_m2	MF0102	sulfate reduction (dissimilatory)	NSAID_M01AE	0.0373059	0.0788565	0.601756
d_gmm_m2	MF0053	arginine degradation III	Antihistamines_Oral_Loratadine_R06AX13	0.0372954	0.0789411	0.601756
d_gmm_m2	MF0089	butyrate production II	Sertraline_N06AB06	0.0372792	0.0790713	0.601756
d_gmm_m2	MF0063	glyoxylate bypass	Statins_C10AA	0.0372716	0.0791326	0.601756
d_gmm_m2	MF0018	mannose degradation	Terbutaline_inhalants_R03AC03	-0.0372657	0.0791801	0.601756
d_gmm_m2	MF0057	lysine degradation I	Antidiabetics_not_Insulins_A10B	-0.0372601	0.079225	0.601756
d_gmm_m2	MF0027	tyrosine degradation II	Inhalation_steroids_ALL	0.0372454	0.0793439	0.601986
d_gmm_m2	MF0021	xylose degradation	Cough_suppress_expectorants_R05F	0.0372146	0.0795925	0.602597
d_gmm_m2	MF0053	arginine degradation III	Insulins_and_analouges_A10A	0.0372104	0.0796264	0.602597
d_gmm_m2	MF0026	tyrosine degradation I	Antidiabetics_not_Insulins_A10B	0.0371889	0.0798007	0.602597
d_gmm_m2	MF0071	pentose phosphate pathway (non-oxidative branch)	Metoprolol_ALL	-0.0371769	0.0798981	0.602597
d_gmm_m2	MF0042	asparagine degradation	Laxatives_A06A	0.0371727	0.0799324	0.602597
d_gmm_m2	MF0021	xylose degradation	Phenylpropanolamine_R01BA01	0.0371697	0.0799563	0.602597
d_gmm_m2	MF0019	rhamnose degradation	Amlodipine_C08CA01	-0.0371542	0.0800823	0.602879
d_gmm_m2	MF0027	tyrosine degradation II	Amlodipine_C08CA01	-0.0371283	0.0802936	0.603801
d_gmm_m2	MF0097	homoacetogenesis	PPI_Omeprazol_A02BC01	0.0370924	0.0805864	0.604295
d_gmm_m2	MF0030	glutamate degradation I	Calcium_channel_blockers_C08	-0.037089	0.0806137	0.604295
d_gmm_m2	MF0031	glutamate degradation II	Agents_RAS_system_C09	0.0370875	0.080626	0.604295
d_gmm_m2	MF0057	lysine degradation I	NSAID_Diclofenac_M01AB05	0.0370487	0.0809444	0.605757
d_gmm_m2	MF0093	propionate production I	Cough_mixture_Opium_derivate_R05FA02	0.037042	0.0809992	0.605757
d_gmm_m2	MF0067	glycolysis (preparatory phase)	Betablockers_C07	-0.0370033	0.0813168	0.607179
d_gmm_m2	MF0033	alanine degradation I	Inhalation_steroids_ALL	-0.0369956	0.0813806	0.607179
d_gmm_m2	MF0001	arabinoxylan degradation	Antihistamines_Oral_R06A	0.0369764	0.0815384	0.607179
d_gmm_m2	MF0095	propionate production III	Betablockers_C07	-0.0369604	0.0816711	0.607179
d_gmm_m2	MF0031	glutamate degradation II	Laxatives_A06A	0.0369561	0.0817062	0.607179
d_gmm_m2	MF0077	formate conversion	Metformin_ALL	0.0369455	0.0817942	0.607179
d_gmm_m2	MF0089	butyrate production II	Drugs_obstructive_ariways_R03	-0.0369389	0.081849	0.607179
d_gmm_m2	MF0055	arginine degradation V	Insulins_and_analouges_A10A	0.0369211	0.0819958	0.607179
d_gmm_m2	MF0023	galacturonate degradation II	Terbutaline_inhalants_R03AC03	0.0369013	0.0821601	0.607179
d_gmm_m2	MF0072	pyruvate dehydrogenase complex	Adrenergics_combinations_inhalants_R03AK	-0.0368984	0.082184	0.607179
d_gmm_m2	MF0102	sulfate reduction (dissimilatory)	Antihistamines_Oral_Other_R06AX	0.0368948	0.0822146	0.607179
d_gmm_m2	MF0037	leucine degradation	Metoprolol_ALL	0.0368891	0.0822613	0.607179
d_gmm_m2	MF0028	aspartate degradation I	Terbutaline_inhalants_R03AC03	-0.0368496	0.08259	0.608029
d_gmm_m2	MF0038	methionine degradation I	Calcium_channel_blockers_C08	-0.036842	0.082654	0.608029
d_gmm_m2	MF0029	aspartate degradation II	Glucocorticoids_oral_H02AB	0.03684	0.0826704	0.608029
d_gmm_m2	MF0056	histidine degradation	Betablockers_C07	0.0368308	0.0827472	0.608029
d_gmm_m2	MF0046	glutamine degradation I	Statins_C10AA	0.0368217	0.0828235	0.608029
d_gmm_m2	MF0078	lactaldehyde degradation	Lipid_lowerers_C10A	0.0367836	0.0831423	0.608346
d_gmm_m2	MF0075	acetate to acetyl-CoA	Corticosteroids_Nasal_Mometasone_R01AD09	0.0367645	0.0833024	0.608346
d_gmm_m2	MF0101	nitrate reduction (dissimilatory)	Laxatives_A06A	0.0367634	0.083312	0.608346
d_gmm_m2	MF0042	asparagine degradation	Agents_RAS_system_C09	0.0367592	0.0833466	0.608346
d_gmm_m2	MF0029	aspartate degradation II	Beta_blockers_selective_C07AB	0.0367507	0.083418	0.608346
d_gmm_m2	MF0019	rhamnose degradation	Metoprolol_ALL	-0.0367451	0.0834652	0.608346
d_gmm_m2	MF0050	threonine degradation II	Metoprolol_ALL	-0.0367329	0.0835684	0.608346
d_gmm_m2	MF0025	tryptophan degradation	Agents_RAS_system_C09	0.0367291	0.0835996	0.608346
d_gmm_m2	MF0016	fucose degradation	Agents_RAS_system_C09	0.0367205	0.0836722	0.608346
d_gmm_m2	MF0012	trehalose degradation	Losartan_C09CA01	0.0366643	0.0841466	0.60997
d_gmm_m2	MF0002	fructan degradation	NSAID_Naproxen_M01AE02	0.0366452	0.0843092	0.60997
d_gmm_m2	MF0091	ethanol production II	Adrenergics_combinations_inhalants_R03AK	0.0366294	0.0844426	0.60997
d_gmm_m2	MF0093	propionate production I	PPI_A02BC	0.0366274	0.0844602	0.60997
d_gmm_m2	MF0049	threonine degradation I	Glucocorticoids_oral_H02AB	0.0366235	0.0844932	0.60997
d_gmm_m2	MF0064	triacylglycerol degradation	Corticosteroids_oral_H02A	-0.0365923	0.0847586	0.60997
d_gmm_m2	MF0089	butyrate production II	Drugs_peptic_ulcers_reflux_A02B	0.036588	0.0847945	0.60997
d_gmm_m2	MF0004	pectine degradation II	Antihistamines_Oral_Desloratadine_R06AX27	0.0365845	0.0848246	0.60997
d_gmm_m2	MF0042	asparagine degradation	Adrenergics_combinations_inhalants_R03AK	0.0365694	0.0849531	0.60997
d_gmm_m2	MF0013	allose degradation	Adrenergics_combinations_inhalants_R03AK	0.0365596	0.085037	0.60997
d_gmm_m2	MF0035	glycine degradation	Antidiabetics_not_Insulins_A10B	0.0365523	0.0850994	0.60997
d_gmm_m2	MF0090	ethanol production I	PPI_A02BC	-0.0365476	0.0851395	0.60997
d_gmm_m2	MF0029	aspartate degradation II	Betamethasone_oral_H02AB01	0.0365303	0.0852871	0.60997
d_gmm_m2	MF0007	lactose and galactose degradation	Cough_Cold_preparations_R05	0.0365188	0.0853862	0.60997
d_gmm_m2	MF0054	arginine degradation IV	Lipid_lowerers_C10A	0.0364916	0.0856187	0.60997
d_gmm_m2	MF0048	serine degradation	NSAID_Diclofenac_M01AB05	0.0364885	0.0856454	0.60997
d_gmm_m2	MF0065	Bifidobacterium shunt	Budesonide_Inhalants_R03BA02	-0.0364856	0.0856703	0.60997
d_gmm_m2	MF0026	tyrosine degradation I	Calcium_channel_blockers_C08	-0.0364842	0.0856824	0.60997
d_gmm_m2	MF0022	galacturonate degradation I	Statins_C10AA	0.0364831	0.0856917	0.60997
d_gmm_m2	MF0004	pectine degradation II	Corticosteroids_oral_H02A	0.0364821	0.085701	0.60997
d_gmm_m2	MF0051	arginine degradation I	ASA_anticoag_B01AC06	0.0364729	0.0857798	0.60997
d_gmm_m2	MF0064	triacylglycerol degradation	Expectorants_excl_cough_supressants_R05C	-0.0364379	0.0860814	0.611475
d_gmm_m2	MF0046	glutamine degradation I	Antidiabetics_A10	0.0364274	0.0861714	0.611475
d_gmm_m2	MF0014	arabinose degradation	Antidiabetics_not_Insulins_A10B	0.0364037	0.0863765	0.611806
d_gmm_m2	MF0037	leucine degradation	Simvastatin_C10AA01	0.0364012	0.0863981	0.611806
d_gmm_m2	MF0059	anaerobic fatty acid beta-oxidation	Corticosteroids_oral_H02A	0.0363593	0.0867608	0.613736
d_gmm_m2	MF0057	lysine degradation I	Budesonide_Inhalants_R03BA02	-0.03632	0.0871025	0.615512
d_gmm_m2	MF0075	acetate to acetyl-CoA	Calcium_channel_blockers_C08	-0.0362922	0.0873448	0.615841
d_gmm_m2	MF0030	glutamate degradation I	Adrenergics_Beta2_agonist_Inhalants_R03AC	-0.0362913	0.0873527	0.615841
d_gmm_m2	MF0081	methanol conversion	ARBs_ALL	-0.0362819	0.0874343	0.615841
d_gmm_m2	MF0018	mannose degradation	Betamethasone_oral_H02AB01	0.0362731	0.0875113	0.615841
d_gmm_m2	MF0055	arginine degradation V	Drugs_obstructive_ariways_R03	-0.036258	0.0876431	0.61613
d_gmm_m2	MF0071	pentose phosphate pathway (non-oxidative branch)	Calcium_channel_blockers_C08	-0.0362352	0.0878426	0.616895
d_gmm_m2	MF0027	tyrosine degradation II	Other_analgetics_antipyretics_N02B	0.0362111	0.0880545	0.617197
d_gmm_m2	MF0051	arginine degradation I	Platelet_aggregation_inhibitors_B01AC	0.0362096	0.0880672	0.617197
d_gmm_m2	MF0091	ethanol production II	Paracetamol_ALL	0.0361801	0.0883263	0.618375
d_gmm_m2	MF0060	glycerol degradation I	Simvastatin_C10AA01	0.0360976	0.089055	0.622508
d_gmm_m2	MF0081	methanol conversion	Corticosteroids_Nasal_R01AD	0.0360907	0.0891167	0.622508
d_gmm_m2	MF0041	valine degradation I	Adrenergics_Beta2_agonist_Inhalants_R03AC	-0.036075	0.0892557	0.622508
d_gmm_m2	MF0009	melibiose degradation	ACEi_ALL	-0.0360719	0.0892829	0.622508
d_gmm_m2	MF0099	methanogenesis - methyl-coM	Budesonide_Inhalants_R03BA02	-0.0360609	0.0893809	0.622553
d_gmm_m2	MF0020	ribose degradation	NSAID_and_Glucosamine_M01A	0.0359987	0.0899349	0.62577
d_gmm_m2	MF0043	cysteine biosynthesis/homocysteine degradation	Drugs_acid_related_disorders_A02	-0.0359405	0.090456	0.628753
d_gmm_m2	MF0064	triacylglycerol degradation	Glucocorticoids_oral_H02AB	-0.0359109	0.090722	0.629409
d_gmm_m2	MF0080	lactate consumption II	Betamethasone_oral_H02AB01	0.0359094	0.0907356	0.629409
d_gmm_m2	MF0032	glutamate degradation III	Antidepressants_N06A	-0.0358845	0.0909597	0.63032
d_gmm_m2	MF0044	cysteine degradation I	Betamethasone_oral_H02AB01	0.0358628	0.0911551	0.630483
d_gmm_m2	MF0067	glycolysis (preparatory phase)	ASA_anticoag_B01AC06	0.035856	0.0912169	0.630483
d_gmm_m2	MF0006	lactose degradation	Glucocorticoids_oral_H02AB	0.0358428	0.0913364	0.630483
d_gmm_m2	MF0040	proline degradation	Corticosteroids_oral_H02A	0.0358405	0.0913565	0.630483
d_gmm_m2	MF0004	pectine degradation II	Betamethasone_oral_H02AB01	0.0358081	0.0916501	0.630483
d_gmm_m2	MF0068	glycolysis (pay-off phase)	Adrenergics_Beta2_agonist_Inhalants_R03AC	-0.0357979	0.0917427	0.630483
d_gmm_m2	MF0011	sucrose degradation II	Drugs_peptic_ulcers_reflux_A02B	0.0357948	0.0917709	0.630483
d_gmm_m2	MF0029	aspartate degradation II	Metoprolol_ALL	0.0357938	0.0917802	0.630483
d_gmm_m2	MF0004	pectine degradation II	ASA_ALL	0.0357863	0.0918477	0.630483
d_gmm_m2	MF0035	glycine degradation	Antidiabetics_A10	0.0357685	0.0920097	0.630483
d_gmm_m2	MF0010	sucrose degradation I	Drugs_obstructive_ariways_R03	0.0357682	0.0920123	0.630483
d_gmm_m2	MF0044	cysteine degradation I	Metformin_ALL	0.0357529	0.0921521	0.630483
d_gmm_m2	MF0054	arginine degradation IV	Levothyroxine_H03AA01	-0.0357378	0.0922894	0.630483
d_gmm_m2	MF0095	propionate production III	Lipid_lowerers_C10A	-0.0357302	0.0923585	0.630483
d_gmm_m2	MF0011	sucrose degradation II	Metformin_ALL	0.035712	0.0925245	0.630483
d_gmm_m2	MF0079	lactate consumption I	Formoterol_budesonide_inhalants_R03AK07	-0.0357065	0.0925752	0.630483
d_gmm_m2	MF0092	lactate production	Levothyroxine_H03AA01	-0.0356904	0.0927222	0.630483
d_gmm_m2	MF0016	fucose degradation	Lipid_lowerers_C10A	0.0356801	0.0928166	0.630483
d_gmm_m2	MF0012	trehalose degradation	Corticosteroids_oral_H02A	0.0356727	0.0928849	0.630483
d_gmm_m2	MF0049	threonine degradation I	Insulins_and_analouges_A10A	0.0356691	0.0929179	0.630483
d_gmm_m2	MF0080	lactate consumption II	Antidiabetics_A10	0.0356676	0.0929309	0.630483
d_gmm_m2	MF0078	lactaldehyde degradation	NSAID_M01AE	0.0356043	0.0935129	0.633799
d_gmm_m2	MF0089	butyrate production II	Adrenergics_Inhalants_R03A	-0.0355563	0.0939564	0.63553
d_gmm_m2	MF0042	asparagine degradation	ARBs_C09CA	0.0355535	0.0939824	0.63553
d_gmm_m2	MF0061	glycerol degradation II	Phenylpropanolamine_R01BA01	0.0355422	0.0940864	0.63553
d_gmm_m2	MF0039	methionine degradation II	ARBs_ALL	-0.0355298	0.0942016	0.63553
d_gmm_m2	MF0053	arginine degradation III	Drugs_acid_related_disorders_A02	0.035507	0.0944127	0.63553
d_gmm_m2	MF0040	proline degradation	Metoprolol_ALL	0.0355066	0.0944168	0.63553
d_gmm_m2	MF0051	arginine degradation I	Betablockers_C07	-0.035499	0.0944873	0.63553
d_gmm_m2	MF0101	nitrate reduction (dissimilatory)	Agents_RAS_system_C09	0.0354876	0.094593	0.63553
d_gmm_m2	MF0097	homoacetogenesis	Sertraline_N06AB06	0.0354859	0.0946096	0.63553
d_gmm_m2	MF0016	fucose degradation	NSAID_Naproxen_M01AE02	0.0354753	0.0947078	0.635562
d_gmm_m2	MF0082	putrescine degradation	ACEi_ALL	0.0354597	0.0948529	0.635771
d_gmm_m2	MF0080	lactate consumption II	NSAID_M01AE	-0.0354519	0.094926	0.635771
d_gmm_m2	MF0085	urea degradation	NSAID_and_Glucosamine_M01A	0.0354373	0.0950621	0.635791
d_gmm_m2	MF0012	trehalose degradation	Antidepressants_SSRI_N06AB	-0.0354315	0.0951162	0.635791
d_gmm_m2	MF0025	tryptophan degradation	Lipid_lowerers_C10A	0.0354136	0.095284	0.636288
d_gmm_m2	MF0042	asparagine degradation	NSAID_and_Glucosamine_M01A	0.0353974	0.0954353	0.636493
d_gmm_m2	MF0087	acetyl-CoA to crotonyl-CoA	Betablockers_C07	-0.0353903	0.095502	0.636493
d_gmm_m2	MF0001	arabinoxylan degradation	Statins_C10AA	0.0353345	0.0960255	0.637804
d_gmm_m2	MF0067	glycolysis (preparatory phase)	Platelet_aggregation_inhibitors_B01AC	0.0353299	0.0960695	0.637804
d_gmm_m2	MF0062	glycerol degradation III	PPI_Omeprazol_A02BC01	0.0353255	0.0961102	0.637804
d_gmm_m2	MF0027	tyrosine degradation II	NSAID_M01AE	0.0353129	0.0962297	0.637804
d_gmm_m2	MF0001	arabinoxylan degradation	Amlodipine_C08CA01	-0.0353079	0.0962765	0.637804
d_gmm_m2	MF0059	anaerobic fatty acid beta-oxidation	Diuretics_C03	0.0353012	0.0963399	0.637804
d_gmm_m2	MF0032	glutamate degradation III	Other_analgetics_antipyretics_N02B	-0.0352995	0.0963555	0.637804
d_gmm_m2	MF0013	allose degradation	Antihistamines_Oral_Other_R06AX	0.0352881	0.0964633	0.637896
d_gmm_m2	MF0043	cysteine biosynthesis/homocysteine degradation	Adrenergics_Beta2_agonist_Inhalants_R03AC	-0.0352767	0.0965707	0.637986
d_gmm_m2	MF0018	mannose degradation	Cough_mixture_Opium_derivate_R05FA02	0.0352629	0.0967021	0.638083
d_gmm_m2	MF0099	methanogenesis - methyl-coM	Sertraline_N06AB06	-0.0352554	0.0967731	0.638083
d_gmm_m2	MF0039	methionine degradation II	Metformin_ALL	0.0352418	0.0969013	0.638309
d_gmm_m2	MF0043	cysteine biosynthesis/homocysteine degradation	Atorvastatin_C10AA05	-0.0352207	0.0971014	0.639008
d_gmm_m2	MF0040	proline degradation	Glucocorticoids_oral_H02AB	0.0351932	0.097363	0.639157
d_gmm_m2	MF0024	phenylalanine degradation	Paracetamol_N02BE01	0.0351921	0.0973735	0.639157
d_gmm_m2	MF0053	arginine degradation III	Expectorants_excl_cough_supressants_R05C	0.0351723	0.0975625	0.639157
d_gmm_m2	MF0045	cysteine degradation II	Terbutaline_inhalants_R03AC03	-0.0351692	0.0975922	0.639157
d_gmm_m2	MF0043	cysteine biosynthesis/homocysteine degradation	Betamethasone_oral_H02AB01	-0.0351643	0.0976385	0.639157
d_gmm_m2	MF0075	acetate to acetyl-CoA	Laxatives_A06A	0.0351534	0.0977427	0.639157
d_gmm_m2	MF0002	fructan degradation	Corticosteroids_Nasal_Mometasone_R01AD09	0.0351493	0.0977822	0.639157
d_gmm_m2	MF0097	homoacetogenesis	Cough_mixture_Opium_derivate_R05FA02	0.0351391	0.0978793	0.639177
d_gmm_m2	MF0095	propionate production III	Cough_mixture_Opium_derivate_R05FA02	-0.0351241	0.0980231	0.639214
d_gmm_m2	MF0085	urea degradation	Insulins_and_analouges_A10A	0.0350898	0.098351	0.639214
d_gmm_m2	MF0035	glycine degradation	Beta_blockers_selective_C07AB	0.0350837	0.0984099	0.639214
d_gmm_m2	MF0037	leucine degradation	ARBs_ALL	0.035077	0.0984738	0.639214
d_gmm_m2	MF0055	arginine degradation V	Inhalation_steroids_ALL	-0.0350739	0.0985042	0.639214
d_gmm_m2	MF0062	glycerol degradation III	Glucocorticoids_oral_H02AB	0.0350716	0.0985261	0.639214
d_gmm_m2	MF0021	xylose degradation	Simvastatin_C10AA01	0.035063	0.0986088	0.639214
d_gmm_m2	MF0063	glyoxylate bypass	Phenylpropanolamine_R01BA01	-0.0350517	0.0987175	0.639214
d_gmm_m2	MF0077	formate conversion	Agents_RAS_system_C09	0.0350429	0.0988026	0.639214
d_gmm_m2	MF0063	glyoxylate bypass	ASA_ALL	0.0350405	0.0988253	0.639214
d_gmm_m2	MF0047	glutamine degradation II	Betablockers_C07	-0.0350255	0.0989694	0.639468
d_gmm_m2	MF0083	succinate consumption	Nasal_preparations_R01	0.0350169	0.0990526	0.639468
d_gmm_m2	MF0010	sucrose degradation I	Antidiabetics_not_Insulins_A10B	0.0349973	0.0992418	0.640034
d_gmm_m2	MF0035	glycine degradation	Lipid_lowerers_C10A	0.0349883	0.0993286	0.640034
d_gmm_m2	MF0003	pectin degradation I	Amlodipine_C08CA01	-0.0349745	0.0994624	0.640289
d_gmm_m2	MF0019	rhamnose degradation	Other_analgetics_antipyretics_N02B	0.0349277	0.0999166	0.640947
d_gmm_m2	MF0084	succinate conversion to propionate	Cough_mixture_Opium_derivate_R05FA02	0.0349255	0.0999381	0.640947
d_gmm_m2	MF0091	ethanol production II	Atorvastatin_C10AA05	-0.0349129	0.10006	0.640947
d_gmm_m2	MF0098	hydrogen metabolism	NSAID_Ibuprofen_M01AE01	0.0349089	0.100099	0.640947
d_gmm_m2	MF0062	glycerol degradation III	Corticosteroids_oral_H02A	0.0348897	0.100286	0.640947
d_gmm_m2	MF0040	proline degradation	Antihistamines_Oral_R06A	0.0348786	0.100394	0.640947
d_gmm_m2	MF0018	mannose degradation	Corticosteroids_oral_H02A	0.0348773	0.100407	0.640947
d_gmm_m2	MF0041	valine degradation I	Insulins_and_analouges_A10A	0.0348749	0.10043	0.640947
d_gmm_m2	MF0027	tyrosine degradation II	NSAID_and_Glucosamine_M01A	0.0348474	0.100699	0.640947
d_gmm_m2	MF0001	arabinoxylan degradation	NSAID_Naproxen_M01AE02	0.0348471	0.100702	0.640947
d_gmm_m2	MF0041	valine degradation I	Budesonide_Inhalants_R03BA02	-0.0348433	0.100739	0.640947
d_gmm_m2	MF0005	starch degradation	Drugs_acid_related_disorders_A02	-0.0348309	0.10086	0.640947
d_gmm_m2	MF0087	acetyl-CoA to crotonyl-CoA	Beta_blockers_selective_C07AB	-0.0348279	0.10089	0.640947
d_gmm_m2	MF0035	glycine degradation	Thiazides_ALL	0.0348218	0.100949	0.640947
d_gmm_m2	MF0057	lysine degradation I	Adrenergics_Beta2_agonist_Inhalants_R03AC	-0.0348107	0.101058	0.640947
d_gmm_m2	MF0035	glycine degradation	Drugs_obstructive_ariways_R03	-0.0348079	0.101085	0.640947
d_gmm_m2	MF0054	arginine degradation IV	Simvastatin_C10AA01	0.0347828	0.101332	0.640947
d_gmm_m2	MF0054	arginine degradation IV	Insulins_and_analouges_A10A	0.0347811	0.101349	0.640947
d_gmm_m2	MF0058	lysine degradation II	NSAID_Ibuprofen_M01AE01	0.0347804	0.101356	0.640947
d_gmm_m2	MF0042	asparagine degradation	PPI_A02BC	0.0346809	0.102337	0.646551
d_gmm_m2	MF0046	glutamine degradation I	Laxatives_A06A	0.0346618	0.102526	0.647143
d_gmm_m2	MF0070	pentose phosphate pathway (oxidative phase)	Drugs_peptic_ulcers_reflux_A02B	0.0346433	0.10271	0.647704
d_gmm_m2	MF0021	xylose degradation	Cough_mixture_Opium_derivate_R05FA02	0.0346197	0.102945	0.647807
d_gmm_m2	MF0089	butyrate production II	PPI_A02BC	0.0346157	0.102984	0.647807
d_gmm_m2	MF0018	mannose degradation	Cough_Cold_preparations_R05	0.0346129	0.103013	0.647807
d_gmm_m2	MF0028	aspartate degradation I	Antihistamines_Oral_Desloratadine_R06AX27	-0.0345886	0.103255	0.648731
d_gmm_m2	MF0009	melibiose degradation	Betamethasone_oral_H02AB01	0.0345365	0.103775	0.651399
d_gmm_m2	MF0082	putrescine degradation	Antidepressants_SSRI_N06AB	-0.0344747	0.104396	0.653927
d_gmm_m2	MF0004	pectine degradation II	Glucocorticoids_oral_H02AB	0.0344594	0.10455	0.653927
d_gmm_m2	MF0059	anaerobic fatty acid beta-oxidation	Antihistamines_Oral_Desloratadine_R06AX27	0.0344587	0.104556	0.653927
d_gmm_m2	MF0006	lactose degradation	Corticosteroids_oral_H02A	0.0344581	0.104563	0.653927
d_gmm_m2	MF0024	phenylalanine degradation	PPI_A02BC	-0.0344338	0.104807	0.653963
d_gmm_m2	MF0072	pyruvate dehydrogenase complex	Atorvastatin_C10AA05	0.0344318	0.104827	0.653963
d_gmm_m2	MF0089	butyrate production II	Drugs_acid_related_disorders_A02	0.0344183	0.104964	0.653963
d_gmm_m2	MF0033	alanine degradation I	Antihistamines_Oral_Desloratadine_R06AX27	-0.0344171	0.104976	0.653963
d_gmm_m2	MF0091	ethanol production II	Cough_suppress_expectorants_R05F	0.0344098	0.10505	0.653963
d_gmm_m2	MF0015	fructose degradation	ACEi_ALL	0.0343973	0.105176	0.654152
d_gmm_m2	MF0078	lactaldehyde degradation	Betamethasone_oral_H02AB01	0.0343554	0.105601	0.655634
d_gmm_m2	MF0073	pyruvate:ferredoxin oxidoreductase	Betamethasone_oral_H02AB01	-0.0343446	0.105711	0.655634
d_gmm_m2	MF0064	triacylglycerol degradation	Corticosteroids_Nasal_Mometasone_R01AD09	-0.0343339	0.10582	0.655634
d_gmm_m2	MF0084	succinate conversion to propionate	Agents_RAS_system_C09	0.0343212	0.105949	0.655634
d_gmm_m2	MF0097	homoacetogenesis	Cough_suppress_expectorants_R05F	0.0343201	0.10596	0.655634
d_gmm_m2	MF0002	fructan degradation	Amlodipine_C08CA01	-0.0343154	0.106008	0.655634
d_gmm_m2	MF0025	tryptophan degradation	Antidepressants_N06A	0.0343042	0.106122	0.655634
d_gmm_m2	MF0043	cysteine biosynthesis/homocysteine degradation	Antihistamines_Oral_R06A	-0.0342979	0.106186	0.655634
d_gmm_m2	MF0028	aspartate degradation I	Beta_blockers_selective_C07AB	-0.0342608	0.106565	0.656868
d_gmm_m2	MF0014	arabinose degradation	Simvastatin_C10AA01	0.0342594	0.106579	0.656868
d_gmm_m2	MF0058	lysine degradation II	NSAID_and_Glucosamine_M01A	0.0342425	0.106753	0.656999
d_gmm_m2	MF0081	methanol conversion	Drugs_acid_related_disorders_A02	-0.0342385	0.106794	0.656999
d_gmm_m2	MF0082	putrescine degradation	Nasal_preparations_R01	0.0342262	0.106919	0.657175
d_gmm_m2	MF0032	glutamate degradation III	Inhalation_steroids_ALL	-0.0342151	0.107034	0.65718
d_gmm_m2	MF0039	methionine degradation II	ARBs_C09CA	-0.0342028	0.10716	0.65718
d_gmm_m2	MF0100	methanogenesis from carbon dioxide	Drugs_acid_related_disorders_A02	-0.0341939	0.107251	0.65718
d_gmm_m2	MF0001	arabinoxylan degradation	ASA_ALL	0.0341689	0.107508	0.65718
d_gmm_m2	MF0070	pentose phosphate pathway (oxidative phase)	PPI_Omeprazol_A02BC01	0.0341608	0.107591	0.65718
d_gmm_m2	MF0103	mucin degradation	Antihistamines_Oral_R06A	0.0341607	0.107593	0.65718
d_gmm_m2	MF0069	NADH:ferredoxin oxidoreductase	Budesonide_Inhalants_R03BA02	-0.0341564	0.107637	0.65718
d_gmm_m2	MF0041	valine degradation I	Phenylpropanolamine_R01BA01	0.0341484	0.10772	0.65718
d_gmm_m2	MF0064	triacylglycerol degradation	NSAID_and_Glucosamine_M01A	0.0341416	0.10779	0.65718
d_gmm_m2	MF0072	pyruvate dehydrogenase complex	Lipid_lowerers_C10A	0.0341193	0.108019	0.65799
d_gmm_m2	MF0020	ribose degradation	Drugs_peptic_ulcers_reflux_A02B	0.0340851	0.108374	0.658822
d_gmm_m2	MF0094	propionate production II	Diuretics_C03	0.0340825	0.1084	0.658822
d_gmm_m2	MF0018	mannose degradation	Glucocorticoids_oral_H02AB	0.034078	0.108447	0.658822
d_gmm_m2	MF0068	glycolysis (pay-off phase)	ARBs_ALL	-0.0340591	0.108643	0.659004
d_gmm_m2	MF0041	valine degradation I	Platelet_aggregation_inhibitors_B01AC	0.0340565	0.108671	0.659004
d_gmm_m2	MF0010	sucrose degradation I	Adrenergics_Inhalants_R03A	0.0340129	0.109124	0.66058
d_gmm_m2	MF0031	glutamate degradation II	ARBs_C09CA	0.0340128	0.109125	0.66058
d_gmm_m2	MF0103	mucin degradation	Metformin_ALL	0.0339811	0.109456	0.661813
d_gmm_m2	MF0001	arabinoxylan degradation	ACEi_ALL	-0.0339617	0.109659	0.661813
d_gmm_m2	MF0019	rhamnose degradation	Antihistamines_Oral_R06A	0.0339556	0.109722	0.661813
d_gmm_m2	MF0046	glutamine degradation I	Sertraline_N06AB06	0.033934	0.109948	0.661813
d_gmm_m2	MF0050	threonine degradation II	Beta_blockers_selective_C07AB	-0.0339172	0.110125	0.661813
d_gmm_m2	MF0036	isoleucine degradation	Levothyroxine_H03AA01	-0.0339118	0.110181	0.661813
d_gmm_m2	MF0050	threonine degradation II	Antihistamines_Oral_R06A	-0.0339082	0.110219	0.661813
d_gmm_m2	MF0074	pyruvate:formate lyase	Adrenergics_combinations_inhalants_R03AK	0.0339043	0.110261	0.661813
d_gmm_m2	MF0098	hydrogen metabolism	Antidiabetics_not_Insulins_A10B	-0.0338934	0.110375	0.661813
d_gmm_m2	MF0085	urea degradation	Metformin_ALL	0.0338921	0.110389	0.661813
d_gmm_m2	MF0029	aspartate degradation II	Antidepressants_SSRI_N06AB	0.0338899	0.110412	0.661813
d_gmm_m2	MF0064	triacylglycerol degradation	Antihistamines_Oral_Desloratadine_R06AX27	-0.0338818	0.110497	0.661813
d_gmm_m2	MF0091	ethanol production II	Cough_Cold_preparations_R05	0.0338427	0.110909	0.663694
d_gmm_m2	MF0030	glutamate degradation I	NSAID_Naproxen_M01AE02	0.0338159	0.111192	0.664534
d_gmm_m2	MF0015	fructose degradation	Phenylpropanolamine_R01BA01	0.0338109	0.111244	0.664534
d_gmm_m2	MF0098	hydrogen metabolism	NSAID_Naproxen_M01AE02	0.0337938	0.111427	0.664661
d_gmm_m2	MF0091	ethanol production II	Amlodipine_C08CA01	-0.0337836	0.111534	0.664661
d_gmm_m2	MF0014	arabinose degradation	NSAID_and_Glucosamine_M01A	0.0337779	0.111595	0.664661
d_gmm_m2	MF0052	arginine degradation II	Sertraline_N06AB06	-0.0337692	0.111687	0.664661
d_gmm_m2	MF0067	glycolysis (preparatory phase)	Phenylpropanolamine_R01BA01	0.0337535	0.111853	0.664661
d_gmm_m2	MF0041	valine degradation I	Thiazides_ALL	0.033746	0.111933	0.664661
d_gmm_m2	MF0045	cysteine degradation II	Antihistamines_Oral_Desloratadine_R06AX27	-0.0337444	0.11195	0.664661
d_gmm_m2	MF0017	galactose degradation	Betamethasone_oral_H02AB01	0.0336883	0.112548	0.66739
d_gmm_m2	MF0034	alanine degradation II	Insulins_and_analouges_A10A	0.0336829	0.112606	0.66739
d_gmm_m2	MF0070	pentose phosphate pathway (oxidative phase)	Cough_suppress_expectorants_R05F	0.0336493	0.112965	0.668306
d_gmm_m2	MF0021	xylose degradation	NSAID_Diclofenac_M01AB05	0.0336453	0.113008	0.668306
d_gmm_m2	MF0037	leucine degradation	Laxatives_A06A	0.0336372	0.113095	0.668306
d_gmm_m2	MF0090	ethanol production I	Nasal_preparations_R01	0.0336285	0.113188	0.668306
d_gmm_m2	MF0085	urea degradation	Antidiabetics_A10	0.0336225	0.113252	0.668306
d_gmm_m2	MF0095	propionate production III	Beta_blockers_selective_C07AB	-0.0335379	0.114163	0.672771
d_gmm_m2	MF0098	hydrogen metabolism	Adrenergics_Beta2_agonist_Inhalants_R03AC	-0.0335123	0.114439	0.672771
d_gmm_m2	MF0024	phenylalanine degradation	Sertraline_N06AB06	-0.0335113	0.114451	0.672771
d_gmm_m2	MF0022	galacturonate degradation I	Cough_Cold_preparations_R05	0.0335006	0.114567	0.672771
d_gmm_m2	MF0049	threonine degradation I	Levothyroxine_H03AA01	-0.033497	0.114605	0.672771
d_gmm_m2	MF0054	arginine degradation IV	Statins_C10AA	0.0334889	0.114693	0.672771
d_gmm_m2	MF0042	asparagine degradation	Levothyroxine_H03AA01	0.0334881	0.114702	0.672771
d_gmm_m2	MF0062	glycerol degradation III	Platelet_aggregation_inhibitors_B01AC	0.033478	0.114811	0.672834
d_gmm_m2	MF0054	arginine degradation IV	Antidiabetics_A10	0.0334336	0.115293	0.673741
d_gmm_m2	MF0086	acetyl-CoA to acetate	Simvastatin_C10AA01	0.0334284	0.11535	0.673741
d_gmm_m2	MF0009	melibiose degradation	NSAID_Naproxen_M01AE02	0.0334063	0.115591	0.673741
d_gmm_m2	MF0081	methanol conversion	Losartan_C09CA01	-0.0334055	0.1156	0.673741
d_gmm_m2	MF0011	sucrose degradation II	Antidiabetics_not_Insulins_A10B	0.0334042	0.115614	0.673741
d_gmm_m2	MF0050	threonine degradation II	Betablockers_C07	-0.0334015	0.115644	0.673741
d_gmm_m2	MF0086	acetyl-CoA to acetate	ASA_ALL	0.0334	0.11566	0.673741
d_gmm_m2	MF0056	histidine degradation	ARBs_C09CA	0.0333759	0.115923	0.674397
d_gmm_m2	MF0099	methanogenesis - methyl-coM	Drugs_acid_related_disorders_A02	-0.0333715	0.115971	0.674397
d_gmm_m2	MF0068	glycolysis (pay-off phase)	Phenylpropanolamine_R01BA01	0.0333542	0.11616	0.674492
d_gmm_m2	MF0095	propionate production III	Antidiabetics_A10	-0.0333519	0.116186	0.674492
d_gmm_m2	MF0022	galacturonate degradation I	Antihistamines_Oral_Loratadine_R06AX13	0.0333403	0.116313	0.674652
d_gmm_m2	MF0022	galacturonate degradation I	Diuretics_C03	0.033331	0.116414	0.674665
d_gmm_m2	MF0025	tryptophan degradation	ASA_ALL	0.0333126	0.116616	0.675259
d_gmm_m2	MF0038	methionine degradation I	Thiazides_ALL	-0.0332479	0.117328	0.678244
d_gmm_m2	MF0019	rhamnose degradation	Drugs_acid_related_disorders_A02	0.0332477	0.117331	0.678244
d_gmm_m2	MF0048	serine degradation	Corticosteroids_oral_H02A	0.0332267	0.117562	0.678351
d_gmm_m2	MF0049	threonine degradation I	Cough_Cold_preparations_R05	0.0332108	0.117738	0.678351
d_gmm_m2	MF0009	melibiose degradation	Metformin_ALL	0.0332091	0.117757	0.678351
d_gmm_m2	MF0095	propionate production III	Drugs_peptic_ulcers_reflux_A02B	-0.0332005	0.117852	0.678351
d_gmm_m2	MF0072	pyruvate dehydrogenase complex	Formoterol_budesonide_inhalants_R03AK07	-0.0331992	0.117866	0.678351
d_gmm_m2	MF0024	phenylalanine degradation	ARBs_ALL	-0.0331918	0.117948	0.678351
d_gmm_m2	MF0075	acetate to acetyl-CoA	Nasal_preparations_R01	0.0331816	0.118062	0.67843
d_gmm_m2	MF0012	trehalose degradation	Glucocorticoids_oral_H02AB	0.0331561	0.118344	0.679477
d_gmm_m2	MF0025	tryptophan degradation	Statins_C10AA	0.0331463	0.118453	0.679533
d_gmm_m2	MF0090	ethanol production I	Antidepressants_SSRI_N06AB	-0.03313	0.118634	0.679995
d_gmm_m2	MF0002	fructan degradation	Cough_suppress_expectorants_R05F	0.0331073	0.118888	0.680874
d_gmm_m2	MF0006	lactose degradation	ACEi_ALL	-0.0330817	0.119173	0.681563
d_gmm_m2	MF0091	ethanol production II	Budesonide_Inhalants_R03BA02	0.033071	0.119292	0.681563
d_gmm_m2	MF0096	succinate production	Cough_suppress_expectorants_R05F	0.0330598	0.119418	0.681563
d_gmm_m2	MF0022	galacturonate degradation I	NSAID_and_Glucosamine_M01A	0.0330565	0.119454	0.681563
d_gmm_m2	MF0054	arginine degradation IV	Metformin_ALL	0.0330516	0.119509	0.681563
d_gmm_m2	MF0074	pyruvate:formate lyase	Platelet_aggregation_inhibitors_B01AC	0.033025	0.119807	0.682689
d_gmm_m2	MF0100	methanogenesis from carbon dioxide	Antidepressants_N06A	-0.0330117	0.119957	0.682971
d_gmm_m2	MF0013	allose degradation	NSAID_Ibuprofen_M01AE01	0.0330026	0.120059	0.682979
d_gmm_m2	MF0059	anaerobic fatty acid beta-oxidation	Glucocorticoids_oral_H02AB	0.0329781	0.120335	0.683976
d_gmm_m2	MF0071	pentose phosphate pathway (non-oxidative branch)	Adrenergics_Beta2_agonist_Inhalants_R03AC	-0.0329554	0.12059	0.684409
d_gmm_m2	MF0042	asparagine degradation	Expectorants_excl_cough_supressants_R05C	0.0329534	0.120612	0.684409
d_gmm_m2	MF0012	trehalose degradation	Metoprolol_ALL	0.0329208	0.120981	0.685208
d_gmm_m2	MF0072	pyruvate dehydrogenase complex	Phenylpropanolamine_R01BA01	0.0329121	0.121078	0.685208
d_gmm_m2	MF0090	ethanol production I	Antidiabetics_not_Insulins_A10B	0.03291	0.121102	0.685208
d_gmm_m2	MF0005	starch degradation	Simvastatin_C10AA01	0.0328996	0.12122	0.685208
d_gmm_m2	MF0102	sulfate reduction (dissimilatory)	Antihistamines_Oral_Desloratadine_R06AX27	0.0328882	0.121349	0.685208
d_gmm_m2	MF0092	lactate production	Insulins_and_analouges_A10A	0.0328699	0.121557	0.685208
d_gmm_m2	MF0085	urea degradation	NSAID_Diclofenac_M01AB05	0.0328606	0.121662	0.685208
d_gmm_m2	MF0083	succinate consumption	Corticosteroids_Nasal_Mometasone_R01AD09	0.0328603	0.121666	0.685208
d_gmm_m2	MF0020	ribose degradation	PPI_A02BC	0.0328565	0.121709	0.685208
d_gmm_m2	MF0101	nitrate reduction (dissimilatory)	Other_analgetics_antipyretics_N02B	0.0328519	0.121761	0.685208
d_gmm_m2	MF0063	glyoxylate bypass	Paracetamol_ALL	-0.0328328	0.121978	0.685639
d_gmm_m2	MF0067	glycolysis (preparatory phase)	Beta_blockers_selective_C07AB	-0.0328227	0.122093	0.685639
d_gmm_m2	MF0077	formate conversion	Nasal_preparations_R01	0.0328185	0.12214	0.685639
d_gmm_m2	MF0018	mannose degradation	ASA_ALL	0.0327911	0.122453	0.686793
d_gmm_m2	MF0070	pentose phosphate pathway (oxidative phase)	ACEi_ALL	0.0327828	0.122548	0.686793
d_gmm_m2	MF0050	threonine degradation II	Insulins_and_analouges_A10A	0.0327604	0.122803	0.68714
d_gmm_m2	MF0067	glycolysis (preparatory phase)	ASA_ALL	0.0327597	0.122812	0.68714
d_gmm_m2	MF0005	starch degradation	Atorvastatin_C10AA05	-0.0327353	0.123091	0.687248
d_gmm_m2	MF0067	glycolysis (preparatory phase)	Metoprolol_ALL	-0.0327351	0.123093	0.687248
d_gmm_m2	MF0086	acetyl-CoA to acetate	Cough_mixture_Opium_derivate_R05FA02	0.0327315	0.123134	0.687248
d_gmm_m2	MF0008	maltose degradation	Betamethasone_oral_H02AB01	0.0327104	0.123377	0.687319
d_gmm_m2	MF0053	arginine degradation III	ACEi_ALL	0.0327055	0.123433	0.687319
d_gmm_m2	MF0095	propionate production III	Cough_suppress_expectorants_R05F	-0.0327039	0.123451	0.687319
d_gmm_m2	MF0071	pentose phosphate pathway (non-oxidative branch)	Laxatives_A06A	-0.0326921	0.123586	0.687511
d_gmm_m2	MF0002	fructan degradation	Cough_mixture_Opium_derivate_R05FA02	0.0326787	0.12374	0.687612
d_gmm_m2	MF0048	serine degradation	NSAID_and_Glucosamine_M01A	0.0326587	0.123971	0.687612
d_gmm_m2	MF0060	glycerol degradation I	Levothyroxine_H03AA01	-0.032658	0.123978	0.687612
d_gmm_m2	MF0012	trehalose degradation	Terbutaline_inhalants_R03AC03	0.0326504	0.124066	0.687612
d_gmm_m2	MF0032	glutamate degradation III	Losartan_C09CA01	-0.0326466	0.12411	0.687612
d_gmm_m2	MF0093	propionate production I	ARBs_ALL	0.0326188	0.124431	0.688089
d_gmm_m2	MF0088	butyrate production I	Cough_suppress_expectorants_R05F	0.0326161	0.124462	0.688089
d_gmm_m2	MF0075	acetate to acetyl-CoA	NSAID_Ibuprofen_M01AE01	-0.0326128	0.1245	0.688089
d_gmm_m2	MF0041	valine degradation I	ASA_ALL	0.032604	0.124602	0.688095
d_gmm_m2	MF0072	pyruvate dehydrogenase complex	NSAID_M01AB	0.0325593	0.125119	0.689779
d_gmm_m2	MF0015	fructose degradation	Antihistamines_Oral_Loratadine_R06AX13	0.0325579	0.125135	0.689779
d_gmm_m2	MF0027	tyrosine degradation II	Antihistamines_Oral_Loratadine_R06AX13	0.0325514	0.125211	0.689779
d_gmm_m2	MF0047	glutamine degradation II	ARBs_ALL	-0.0325394	0.12535	0.689983
d_gmm_m2	MF0055	arginine degradation V	Antihistamines_Oral_R06A	-0.032521	0.125565	0.690337
d_gmm_m2	MF0042	asparagine degradation	Antidepressants_SSRI_N06AB	0.032516	0.125622	0.690337
d_gmm_m2	MF0010	sucrose degradation I	Expectorants_excl_cough_supressants_R05C	0.0325024	0.125781	0.690337
d_gmm_m2	MF0051	arginine degradation I	Calcium_channel_blockers_C08	-0.0324958	0.125858	0.690337
d_gmm_m2	MF0055	arginine degradation V	Levothyroxine_H03AA01	-0.0324902	0.125923	0.690337
d_gmm_m2	MF0036	isoleucine degradation	ASA_anticoag_B01AC06	0.0324685	0.126177	0.690337
d_gmm_m2	MF0017	galactose degradation	Atorvastatin_C10AA05	-0.0324415	0.126491	0.690337
d_gmm_m2	MF0044	cysteine degradation I	Drugs_peptic_ulcers_reflux_A02B	0.0324388	0.126523	0.690337
d_gmm_m2	MF0086	acetyl-CoA to acetate	Antihistamines_Oral_Desloratadine_R06AX27	-0.0324319	0.126604	0.690337
d_gmm_m2	MF0081	methanol conversion	Nasal_topical_R01A	0.0324194	0.126751	0.690337
d_gmm_m2	MF0100	methanogenesis from carbon dioxide	Corticosteroids_oral_H02A	-0.0324186	0.12676	0.690337
d_gmm_m2	MF0030	glutamate degradation I	Simvastatin_C10AA01	0.0324182	0.126764	0.690337
d_gmm_m2	MF0048	serine degradation	NSAID_M01AB	0.0324026	0.126948	0.690337
d_gmm_m2	MF0069	NADH:ferredoxin oxidoreductase	Antihistamines_Oral_R06A	0.0323824	0.127185	0.690337
d_gmm_m2	MF0011	sucrose degradation II	PPI_Omeprazol_A02BC01	0.0323498	0.127569	0.690337
d_gmm_m2	MF0051	arginine degradation I	Levothyroxine_H03AA01	-0.0323481	0.127589	0.690337
d_gmm_m2	MF0045	cysteine degradation II	Phenylpropanolamine_R01BA01	0.0323458	0.127615	0.690337
d_gmm_m2	MF0037	leucine degradation	Beta_blockers_selective_C07AB	0.0323338	0.127757	0.690337
d_gmm_m2	MF0065	Bifidobacterium shunt	ACEi_ALL	0.0323302	0.127799	0.690337
d_gmm_m2	MF0013	allose degradation	Laxatives_A06A	-0.0323263	0.127845	0.690337
d_gmm_m2	MF0020	ribose degradation	Drugs_acid_related_disorders_A02	0.0323236	0.127876	0.690337
d_gmm_m2	MF0035	glycine degradation	Statins_C10AA	0.032317	0.127954	0.690337
d_gmm_m2	MF0013	allose degradation	Phenylpropanolamine_R01BA01	0.0323166	0.127959	0.690337
d_gmm_m2	MF0092	lactate production	Corticosteroids_Nasal_Mometasone_R01AD09	0.0323165	0.127961	0.690337
d_gmm_m2	MF0080	lactate consumption II	Antidepressants_N06A	0.0323068	0.128076	0.690337
d_gmm_m2	MF0008	maltose degradation	NSAID_M01AB	0.032295	0.128215	0.690337
d_gmm_m2	MF0042	asparagine degradation	Diuretics_C03	0.0322919	0.128251	0.690337
d_gmm_m2	MF0087	acetyl-CoA to crotonyl-CoA	Antihistamines_Oral_R06A	-0.0322774	0.128423	0.690337
d_gmm_m2	MF0034	alanine degradation II	Drugs_peptic_ulcers_reflux_A02B	0.0322661	0.128557	0.690337
d_gmm_m2	MF0080	lactate consumption II	Antihistamines_Oral_Desloratadine_R06AX27	-0.0322538	0.128702	0.690337
d_gmm_m2	MF0083	succinate consumption	Betamethasone_oral_H02AB01	-0.0322514	0.128731	0.690337
d_gmm_m2	MF0013	allose degradation	Insulins_and_analouges_A10A	0.0322509	0.128737	0.690337
d_gmm_m2	MF0054	arginine degradation IV	Antidiabetics_not_Insulins_A10B	0.0322485	0.128765	0.690337
d_gmm_m2	MF0003	pectin degradation I	Inhalation_steroids_ALL	0.0322364	0.12891	0.690566
d_gmm_m2	MF0041	valine degradation I	PPI_A02BC	0.0322083	0.129243	0.691805
d_gmm_m2	MF0080	lactate consumption II	Simvastatin_C10AA01	0.0321962	0.129387	0.692032
d_gmm_m2	MF0033	alanine degradation I	Simvastatin_C10AA01	0.032152	0.129914	0.693691
d_gmm_m2	MF0084	succinate conversion to propionate	ACEi_ALL	0.0321447	0.130002	0.693691
d_gmm_m2	MF0088	butyrate production I	Cough_mixture_Opium_derivate_R05FA02	0.0321334	0.130136	0.693691
d_gmm_m2	MF0044	cysteine degradation I	Corticosteroids_Nasal_Mometasone_R01AD09	0.0321302	0.130175	0.693691
d_gmm_m2	MF0031	glutamate degradation II	Glucocorticoids_oral_H02AB	0.0321275	0.130207	0.693691
d_gmm_m2	MF0079	lactate consumption I	Adrenergics_combinations_inhalants_R03AK	-0.0321106	0.130409	0.694221
d_gmm_m2	MF0009	melibiose degradation	Antidiabetics_not_Insulins_A10B	0.0320964	0.130579	0.694584
d_gmm_m2	MF0019	rhamnose degradation	Drugs_peptic_ulcers_reflux_A02B	0.0320742	0.130847	0.695461
d_gmm_m2	MF0045	cysteine degradation II	Calcium_channel_blockers_C08	-0.032051	0.131125	0.696399
d_gmm_m2	MF0040	proline degradation	Antidiabetics_A10	0.0320406	0.13125	0.696517
d_gmm_m2	MF0013	allose degradation	Antihistamines_Oral_Desloratadine_R06AX27	0.0320243	0.131447	0.696562
d_gmm_m2	MF0095	propionate production III	Drugs_acid_related_disorders_A02	-0.0320148	0.131561	0.696562
d_gmm_m2	MF0024	phenylalanine degradation	PPI_Omeprazol_A02BC01	-0.0320144	0.131566	0.696562
d_gmm_m2	MF0072	pyruvate dehydrogenase complex	Metoprolol_ALL	0.0320014	0.131723	0.696579
d_gmm_m2	MF0086	acetyl-CoA to acetate	Cough_suppress_expectorants_R05F	0.0319896	0.131865	0.696579
d_gmm_m2	MF0054	arginine degradation IV	Antihistamines_Oral_R06A	0.0319887	0.131877	0.696579
d_gmm_m2	MF0043	cysteine biosynthesis/homocysteine degradation	Drugs_obstructive_ariways_R03	-0.0319568	0.132262	0.696821
d_gmm_m2	MF0019	rhamnose degradation	Simvastatin_C10AA01	0.0319547	0.132288	0.696821
d_gmm_m2	MF0044	cysteine degradation I	Drugs_acid_related_disorders_A02	0.0319524	0.132316	0.696821
d_gmm_m2	MF0015	fructose degradation	Adrenergics_combinations_inhalants_R03AK	0.0319504	0.13234	0.696821
d_gmm_m2	MF0038	methionine degradation I	Antihistamines_Oral_R06A	-0.0319425	0.132435	0.696821
d_gmm_m2	MF0014	arabinose degradation	Cough_Cold_preparations_R05	0.0318761	0.133242	0.700019
d_gmm_m2	MF0066	Entner-Doudoroff pathway	NSAID_M01AB	0.0318756	0.133249	0.700019
d_gmm_m2	MF0059	anaerobic fatty acid beta-oxidation	Antihistamines_Oral_Other_R06AX	0.031854	0.133511	0.700508
d_gmm_m2	MF0055	arginine degradation V	Phenylpropanolamine_R01BA01	0.0318444	0.133629	0.700508
d_gmm_m2	MF0072	pyruvate dehydrogenase complex	Statins_C10AA	0.0318413	0.133666	0.700508
d_gmm_m2	MF0035	glycine degradation	Betablockers_C07	0.0318342	0.133754	0.700508
d_gmm_m2	MF0067	glycolysis (preparatory phase)	Adrenergics_Inhalants_R03A	-0.031795	0.134233	0.702476
d_gmm_m2	MF0001	arabinoxylan degradation	Betamethasone_oral_H02AB01	0.031779	0.13443	0.702581
d_gmm_m2	MF0080	lactate consumption II	ARBs_ALL	0.0317765	0.13446	0.702581
d_gmm_m2	MF0028	aspartate degradation I	Calcium_channel_blockers_C08	-0.0317571	0.134699	0.702894
d_gmm_m2	MF0016	fucose degradation	NSAID_and_Glucosamine_M01A	0.0317548	0.134726	0.702894
d_gmm_m2	MF0080	lactate consumption II	Atorvastatin_C10AA05	0.0317417	0.134888	0.703184
d_gmm_m2	MF0043	cysteine biosynthesis/homocysteine degradation	Antidepressants_SSRI_N06AB	-0.0317334	0.134989	0.703184
d_gmm_m2	MF0083	succinate consumption	Corticosteroids_oral_H02A	-0.031698	0.135426	0.704143
d_gmm_m2	MF0016	fucose degradation	Beta_blockers_selective_C07AB	0.0316941	0.135474	0.704143
d_gmm_m2	MF0092	lactate production	Phenylpropanolamine_R01BA01	0.0316933	0.135484	0.704143
d_gmm_m2	MF0072	pyruvate dehydrogenase complex	NSAID_Diclofenac_M01AB05	0.0316644	0.13584	0.705193
d_gmm_m2	MF0011	sucrose degradation II	Cough_mixture_Opium_derivate_R05FA02	0.0316561	0.135944	0.705193
d_gmm_m2	MF0008	maltose degradation	Expectorants_excl_cough_supressants_R05C	-0.0316517	0.135997	0.705193
d_gmm_m2	MF0038	methionine degradation I	Mucolytics_comb_R05CB10	-0.0316425	0.136111	0.705248
d_gmm_m2	MF0081	methanol conversion	Sertraline_N06AB06	-0.0316266	0.136309	0.705733
d_gmm_m2	MF0095	propionate production III	Expectorants_excl_cough_supressants_R05C	-0.0316149	0.136453	0.705926
d_gmm_m2	MF0093	propionate production I	Cough_Cold_preparations_R05	0.0316068	0.136554	0.705926
d_gmm_m2	MF0062	glycerol degradation III	PPI_A02BC	0.0315951	0.136699	0.706139
d_gmm_m2	MF0070	pentose phosphate pathway (oxidative phase)	Cough_mixture_Opium_derivate_R05FA02	0.0315832	0.136847	0.706368
d_gmm_m2	MF0047	glutamine degradation II	Adrenergics_Beta2_agonist_Inhalants_R03AC	-0.031574	0.136962	0.706425
d_gmm_m2	MF0070	pentose phosphate pathway (oxidative phase)	Thiazides_ALL	0.0315622	0.137108	0.70655
d_gmm_m2	MF0044	cysteine degradation I	Metoprolol_ALL	0.0315553	0.137194	0.70655
d_gmm_m2	MF0072	pyruvate dehydrogenase complex	Budesonide_Inhalants_R03BA02	-0.0315281	0.137533	0.707761
d_gmm_m2	MF0022	galacturonate degradation I	Metoprolol_ALL	0.0315041	0.137833	0.708766
d_gmm_m2	MF0095	propionate production III	Other_analgetics_antipyretics_N02B	-0.0314749	0.138199	0.708895
d_gmm_m2	MF0049	threonine degradation I	Betamethasone_oral_H02AB01	0.0314563	0.138432	0.708895
d_gmm_m2	MF0039	methionine degradation II	Drugs_peptic_ulcers_reflux_A02B	-0.0314505	0.138505	0.708895
d_gmm_m2	MF0048	serine degradation	Antidiabetics_A10	0.0314188	0.138903	0.708895
d_gmm_m2	MF0033	alanine degradation I	Mucolytics_comb_R05CB10	-0.0314153	0.138947	0.708895
d_gmm_m2	MF0085	urea degradation	Antidepressants_N06A	-0.0314051	0.139076	0.708895
d_gmm_m2	MF0079	lactate consumption I	Cough_mixture_Opium_derivate_R05FA02	0.0313914	0.139248	0.708895
d_gmm_m2	MF0098	hydrogen metabolism	Antidiabetics_A10	-0.0313806	0.139385	0.708895
d_gmm_m2	MF0045	cysteine degradation II	Beta_blockers_selective_C07AB	-0.0313774	0.139425	0.708895
d_gmm_m2	MF0022	galacturonate degradation I	ARBs_C09CA	0.0313696	0.139523	0.708895
d_gmm_m2	MF0093	propionate production I	Expectorants_excl_cough_supressants_R05C	0.0313583	0.139666	0.708895
d_gmm_m2	MF0048	serine degradation	Adrenergics_Beta2_agonist_Inhalants_R03AC	-0.03135	0.13977	0.708895
d_gmm_m2	MF0016	fucose degradation	Atorvastatin_C10AA05	0.0313335	0.13998	0.708895
d_gmm_m2	MF0063	glyoxylate bypass	PPI_Omeprazol_A02BC01	0.0313068	0.140317	0.708895
d_gmm_m2	MF0081	methanol conversion	Nasal_preparations_R01	0.0313062	0.140325	0.708895
d_gmm_m2	MF0093	propionate production I	Corticosteroids_oral_H02A	0.0313039	0.140355	0.708895
d_gmm_m2	MF0062	glycerol degradation III	Drugs_acid_related_disorders_A02	0.0312984	0.140424	0.708895
d_gmm_m2	MF0005	starch degradation	Drugs_peptic_ulcers_reflux_A02B	-0.0312912	0.140516	0.708895
d_gmm_m2	MF0069	NADH:ferredoxin oxidoreductase	Insulins_and_analouges_A10A	0.0312891	0.140542	0.708895
d_gmm_m2	MF0022	galacturonate degradation I	ASA_ALL	0.0312851	0.140593	0.708895
d_gmm_m2	MF0002	fructan degradation	Paracetamol_ALL	0.0312791	0.140669	0.708895
d_gmm_m2	MF0047	glutamine degradation II	Beta_blockers_selective_C07AB	-0.0312752	0.140718	0.708895
d_gmm_m2	MF0072	pyruvate dehydrogenase complex	Thiazides_ALL	0.0312718	0.140762	0.708895
d_gmm_m2	MF0037	leucine degradation	NSAID_M01AB	0.0312601	0.140911	0.708895
d_gmm_m2	MF0073	pyruvate:ferredoxin oxidoreductase	Insulins_and_analouges_A10A	0.0312398	0.141169	0.708895
d_gmm_m2	MF0042	asparagine degradation	Betablockers_C07	0.0312172	0.141457	0.708895
d_gmm_m2	MF0041	valine degradation I	Adrenergics_Inhalants_R03A	-0.0312086	0.141566	0.708895
d_gmm_m2	MF0027	tyrosine degradation II	Beta_blockers_selective_C07AB	0.0312027	0.141642	0.708895
d_gmm_m2	MF0035	glycine degradation	PPI_Omeprazol_A02BC01	0.0312012	0.141662	0.708895
d_gmm_m2	MF0088	butyrate production I	PPI_Omeprazol_A02BC01	0.0311958	0.14173	0.708895
d_gmm_m2	MF0071	pentose phosphate pathway (non-oxidative branch)	Phenylpropanolamine_R01BA01	0.0311871	0.141841	0.708895
d_gmm_m2	MF0062	glycerol degradation III	Beta_blockers_selective_C07AB	0.0311661	0.142111	0.708895
d_gmm_m2	MF0045	cysteine degradation II	Budesonide_Inhalants_R03BA02	-0.0311659	0.142113	0.708895
d_gmm_m2	MF0083	succinate consumption	Glucocorticoids_oral_H02AB	-0.031154	0.142265	0.708895
d_gmm_m2	MF0070	pentose phosphate pathway (oxidative phase)	Phenylpropanolamine_R01BA01	0.0311416	0.142424	0.708895
d_gmm_m2	MF0078	lactaldehyde degradation	Laxatives_A06A	-0.0311233	0.142658	0.708895
d_gmm_m2	MF0100	methanogenesis from carbon dioxide	Glucocorticoids_oral_H02AB	-0.0311209	0.142689	0.708895
d_gmm_m2	MF0090	ethanol production I	Drugs_acid_related_disorders_A02	-0.0311096	0.142835	0.708895
d_gmm_m2	MF0008	maltose degradation	Laxatives_A06A	0.0310939	0.143037	0.708895
d_gmm_m2	MF0028	aspartate degradation I	NSAID_Ibuprofen_M01AE01	-0.0310915	0.143067	0.708895
d_gmm_m2	MF0030	glutamate degradation I	Antidiabetics_A10	0.0310892	0.143096	0.708895
d_gmm_m2	MF0090	ethanol production I	Simvastatin_C10AA01	0.0310843	0.14316	0.708895
d_gmm_m2	MF0057	lysine degradation I	Laxatives_A06A	-0.0310808	0.143205	0.708895
d_gmm_m2	MF0029	aspartate degradation II	Losartan_C09CA01	0.0310732	0.143303	0.708895
d_gmm_m2	MF0024	phenylalanine degradation	NSAID_Diclofenac_M01AB05	-0.0310704	0.143339	0.708895
d_gmm_m2	MF0075	acetate to acetyl-CoA	Corticosteroids_Nasal_R01AD	0.0310693	0.143353	0.708895
d_gmm_m2	MF0017	galactose degradation	Agents_RAS_system_C09	-0.0310382	0.143755	0.708895
d_gmm_m2	MF0043	cysteine biosynthesis/homocysteine degradation	Losartan_C09CA01	-0.0310381	0.143755	0.708895
d_gmm_m2	MF0004	pectine degradation II	Calcium_channel_blockers_C08	-0.0310362	0.14378	0.708895
d_gmm_m2	MF0087	acetyl-CoA to crotonyl-CoA	Diuretics_C03	0.0310351	0.143794	0.708895
d_gmm_m2	MF0005	starch degradation	Adrenergics_Beta2_agonist_Inhalants_R03AC	-0.0310348	0.143798	0.708895
d_gmm_m2	MF0099	methanogenesis - methyl-coM	Cough_Cold_preparations_R05	-0.0310322	0.143832	0.708895
d_gmm_m2	MF0093	propionate production I	ACEi_ALL	0.0310288	0.143876	0.708895
d_gmm_m2	MF0018	mannose degradation	Cough_suppress_expectorants_R05F	0.0310242	0.143935	0.708895
d_gmm_m2	MF0024	phenylalanine degradation	Amlodipine_C08CA01	-0.0310159	0.144043	0.708895
d_gmm_m2	MF0065	Bifidobacterium shunt	NSAID_M01AE	0.0310138	0.14407	0.708895
d_gmm_m2	MF0039	methionine degradation II	PPI_A02BC	-0.0310116	0.144099	0.708895
d_gmm_m2	MF0010	sucrose degradation I	NSAID_Naproxen_M01AE02	0.0310042	0.144194	0.708895
d_gmm_m2	MF0021	xylose degradation	NSAID_M01AB	0.0309964	0.144295	0.708895
d_gmm_m2	MF0059	anaerobic fatty acid beta-oxidation	Agents_RAS_system_C09	0.0309875	0.14441	0.708895
d_gmm_m2	MF0100	methanogenesis from carbon dioxide	Metformin_ALL	-0.0309818	0.144485	0.708895
d_gmm_m2	MF0089	butyrate production II	Corticosteroids_oral_H02A	0.0309784	0.144528	0.708895
d_gmm_m2	MF0037	leucine degradation	Antihistamines_Oral_R06A	0.0309777	0.144537	0.708895
d_gmm_m2	MF0024	phenylalanine degradation	Drugs_acid_related_disorders_A02	-0.0309575	0.1448	0.708895
d_gmm_m2	MF0039	methionine degradation II	Statins_C10AA	-0.0309483	0.144919	0.708895
d_gmm_m2	MF0015	fructose degradation	PPI_A02BC	-0.0309429	0.14499	0.708895
d_gmm_m2	MF0082	putrescine degradation	Drugs_acid_related_disorders_A02	-0.0309366	0.145071	0.708895
d_gmm_m2	MF0035	glycine degradation	Phenylpropanolamine_R01BA01	0.0309245	0.145229	0.708895
d_gmm_m2	MF0058	lysine degradation II	Budesonide_Inhalants_R03BA02	-0.0309126	0.145384	0.708895
d_gmm_m2	MF0052	arginine degradation II	Nasal_preparations_R01	0.030908	0.145444	0.708895
d_gmm_m2	MF0019	rhamnose degradation	Cough_mixture_Opium_derivate_R05FA02	0.0309072	0.145454	0.708895
d_gmm_m2	MF0006	lactose degradation	Metformin_ALL	0.0308976	0.145579	0.708895
d_gmm_m2	MF0081	methanol conversion	Antidepressants_SSRI_N06AB	-0.0308914	0.14566	0.708895
d_gmm_m2	MF0014	arabinose degradation	Cough_mixture_Opium_derivate_R05FA02	0.0308903	0.145674	0.708895
d_gmm_m2	MF0040	proline degradation	Cough_mixture_Opium_derivate_R05FA02	0.0308723	0.145909	0.708895
d_gmm_m2	MF0057	lysine degradation I	Adrenergics_Inhalants_R03A	-0.0308706	0.145931	0.708895
d_gmm_m2	MF0024	phenylalanine degradation	NSAID_M01AB	-0.0308411	0.146318	0.708895
d_gmm_m2	MF0060	glycerol degradation I	Atorvastatin_C10AA05	-0.0308363	0.14638	0.708895
d_gmm_m2	MF0061	glycerol degradation II	Thiazides_ALL	-0.0308351	0.146396	0.708895
d_gmm_m2	MF0052	arginine degradation II	Cough_mixture_Opium_derivate_R05FA02	0.030813	0.146685	0.708895
d_gmm_m2	MF0058	lysine degradation II	Diuretics_C03	0.0308119	0.1467	0.708895
d_gmm_m2	MF0038	methionine degradation I	Cough_Cold_preparations_R05	-0.0308108	0.146714	0.708895
d_gmm_m2	MF0002	fructan degradation	NSAID_and_Glucosamine_M01A	0.0308107	0.146716	0.708895
d_gmm_m2	MF0029	aspartate degradation II	Cough_Cold_preparations_R05	0.0308	0.146856	0.708895
d_gmm_m2	MF0021	xylose degradation	ACEi_ALL	0.0307927	0.146952	0.708895
d_gmm_m2	MF0065	Bifidobacterium shunt	Simvastatin_C10AA01	0.0307892	0.146998	0.708895
d_gmm_m2	MF0019	rhamnose degradation	Paracetamol_ALL	0.0307888	0.147003	0.708895
d_gmm_m2	MF0099	methanogenesis - methyl-coM	Antidepressants_SSRI_N06AB	-0.0307864	0.147035	0.708895
d_gmm_m2	MF0052	arginine degradation II	Levothyroxine_H03AA01	0.0307755	0.147178	0.709085
d_gmm_m2	MF0073	pyruvate:ferredoxin oxidoreductase	Phenylpropanolamine_R01BA01	0.0307645	0.147322	0.709274
d_gmm_m2	MF0045	cysteine degradation II	Laxatives_A06A	0.0307242	0.147853	0.709624
d_gmm_m2	MF0095	propionate production III	ARBs_C09CA	-0.0307177	0.14794	0.709624
d_gmm_m2	MF0035	glycine degradation	Adrenergics_Inhalants_R03A	-0.0307161	0.147961	0.709624
d_gmm_m2	MF0030	glutamate degradation I	Sertraline_N06AB06	-0.0307157	0.147966	0.709624
d_gmm_m2	MF0006	lactose degradation	Expectorants_excl_cough_supressants_R05C	-0.0307145	0.147982	0.709624
d_gmm_m2	MF0071	pentose phosphate pathway (non-oxidative branch)	Antidepressants_N06A	-0.0307054	0.148102	0.709624
d_gmm_m2	MF0039	methionine degradation II	Diuretics_C03	0.0306951	0.148238	0.709624
d_gmm_m2	MF0086	acetyl-CoA to acetate	NSAID_M01AE	-0.0306882	0.148329	0.709624
d_gmm_m2	MF0044	cysteine degradation I	Adrenergics_combinations_inhalants_R03AK	0.0306863	0.148354	0.709624
d_gmm_m2	MF0039	methionine degradation II	Adrenergics_Beta2_agonist_Inhalants_R03AC	-0.0306799	0.148439	0.709624
d_gmm_m2	MF0010	sucrose degradation I	NSAID_M01AE	0.0306658	0.148626	0.710022
d_gmm_m2	MF0078	lactaldehyde degradation	Corticosteroids_oral_H02A	0.0306563	0.148752	0.710125
d_gmm_m2	MF0030	glutamate degradation I	Drugs_peptic_ulcers_reflux_A02B	0.0306451	0.1489	0.710332
d_gmm_m2	MF0050	threonine degradation II	Antidiabetics_A10	0.0306026	0.149464	0.712066
d_gmm_m2	MF0040	proline degradation	Laxatives_A06A	0.0305916	0.149611	0.712066
d_gmm_m2	MF0056	histidine degradation	PPI_Omeprazol_A02BC01	0.0305863	0.149682	0.712066
d_gmm_m2	MF0010	sucrose degradation I	Sertraline_N06AB06	0.0305859	0.149686	0.712066
d_gmm_m2	MF0084	succinate conversion to propionate	Cough_suppress_expectorants_R05F	0.0305784	0.149787	0.712066
d_gmm_m2	MF0039	methionine degradation II	Drugs_acid_related_disorders_A02	-0.0305666	0.149945	0.712115
d_gmm_m2	MF0038	methionine degradation I	Drugs_obstructive_ariways_R03	-0.0305601	0.150032	0.712115
d_gmm_m2	MF0029	aspartate degradation II	ASA_ALL	0.030554	0.150112	0.712115
d_gmm_m2	MF0030	glutamate degradation I	Glucocorticoids_oral_H02AB	-0.0304928	0.150931	0.714232
d_gmm_m2	MF0097	homoacetogenesis	Betamethasone_oral_H02AB01	-0.0304859	0.151024	0.714232
d_gmm_m2	MF0054	arginine degradation IV	Antihistamines_Oral_Other_R06AX	0.0304803	0.151099	0.714232
d_gmm_m2	MF0024	phenylalanine degradation	Paracetamol_ALL	0.0304775	0.151137	0.714232
d_gmm_m2	MF0043	cysteine biosynthesis/homocysteine degradation	Drugs_peptic_ulcers_reflux_A02B	-0.0304646	0.151309	0.714232
d_gmm_m2	MF0082	putrescine degradation	Corticosteroids_Nasal_R01AD	0.0304535	0.151459	0.714232
d_gmm_m2	MF0033	alanine degradation I	Antihistamines_Oral_Other_R06AX	-0.0304376	0.151672	0.714232
d_gmm_m2	MF0068	glycolysis (pay-off phase)	ARBs_C09CA	-0.0304356	0.151699	0.714232
d_gmm_m2	MF0026	tyrosine degradation I	Insulins_and_analouges_A10A	0.0304167	0.151953	0.714232
d_gmm_m2	MF0096	succinate production	Cough_mixture_Opium_derivate_R05FA02	0.0304092	0.152055	0.714232
d_gmm_m2	MF0023	galacturonate degradation II	Levothyroxine_H03AA01	0.0303914	0.152295	0.714232
d_gmm_m2	MF0077	formate conversion	Inhalation_steroids_ALL	-0.0303671	0.152623	0.714232
d_gmm_m2	MF0025	tryptophan degradation	ARBs_C09CA	0.0303644	0.15266	0.714232
d_gmm_m2	MF0091	ethanol production II	Other_analgetics_antipyretics_N02B	0.0303583	0.152742	0.714232
d_gmm_m2	MF0080	lactate consumption II	Agents_RAS_system_C09	0.0303579	0.152747	0.714232
d_gmm_m2	MF0094	propionate production II	Insulins_and_analouges_A10A	0.0303484	0.152876	0.714232
d_gmm_m2	MF0076	4-aminobutyrate degradation	Insulins_and_analouges_A10A	0.0303403	0.152986	0.714232
d_gmm_m2	MF0021	xylose degradation	Antidepressants_SSRI_N06AB	-0.0303284	0.153148	0.714232
d_gmm_m2	MF0069	NADH:ferredoxin oxidoreductase	Sertraline_N06AB06	-0.0303206	0.153253	0.714232
d_gmm_m2	MF0034	alanine degradation II	Corticosteroids_oral_H02A	0.0303141	0.153341	0.714232
d_gmm_m2	MF0086	acetyl-CoA to acetate	Metformin_ALL	0.0303136	0.153348	0.714232
d_gmm_m2	MF0064	triacylglycerol degradation	ASA_ALL	-0.0303055	0.153458	0.714232
d_gmm_m2	MF0040	proline degradation	Cough_suppress_expectorants_R05F	0.030305	0.153465	0.714232
d_gmm_m2	MF0013	allose degradation	Betablockers_C07	-0.0302935	0.153621	0.714232
d_gmm_m2	MF0080	lactate consumption II	Cough_Cold_preparations_R05	0.0302902	0.153665	0.714232
d_gmm_m2	MF0057	lysine degradation I	NSAID_M01AB	0.0302857	0.153727	0.714232
d_gmm_m2	MF0014	arabinose degradation	Atorvastatin_C10AA05	0.0302817	0.153781	0.714232
d_gmm_m2	MF0072	pyruvate dehydrogenase complex	PPI_Omeprazol_A02BC01	0.0302691	0.153952	0.714232
d_gmm_m2	MF0050	threonine degradation II	Drugs_peptic_ulcers_reflux_A02B	-0.0302592	0.154087	0.714232
d_gmm_m2	MF0058	lysine degradation II	Calcium_channel_blockers_C08	-0.0302508	0.154202	0.714232
d_gmm_m2	MF0063	glyoxylate bypass	Antihistamines_Oral_Loratadine_R06AX13	0.0302431	0.154306	0.714232
d_gmm_m2	MF0042	asparagine degradation	Drugs_acid_related_disorders_A02	0.0302366	0.154395	0.714232
d_gmm_m2	MF0087	acetyl-CoA to crotonyl-CoA	Sertraline_N06AB06	0.0302363	0.1544	0.714232
d_gmm_m2	MF0039	methionine degradation II	Lipid_lowerers_C10A	-0.0302259	0.154541	0.714232
d_gmm_m2	MF0019	rhamnose degradation	PPI_Omeprazol_A02BC01	0.0302208	0.154611	0.714232
d_gmm_m2	MF0043	cysteine biosynthesis/homocysteine degradation	Budesonide_Inhalants_R03BA02	-0.0302157	0.154681	0.714232
d_gmm_m2	MF0025	tryptophan degradation	Antidiabetics_not_Insulins_A10B	0.0302024	0.154862	0.714232
d_gmm_m2	MF0048	serine degradation	Glucocorticoids_oral_H02AB	0.0302008	0.154884	0.714232
d_gmm_m2	MF0065	Bifidobacterium shunt	Calcium_channel_blockers_C08	-0.0301978	0.154925	0.714232
d_gmm_m2	MF0030	glutamate degradation I	Laxatives_A06A	-0.0301962	0.154946	0.714232
d_gmm_m2	MF0031	glutamate degradation II	Levothyroxine_H03AA01	0.0301939	0.154979	0.714232
d_gmm_m2	MF0093	propionate production I	Antidepressants_SSRI_N06AB	-0.0301903	0.155028	0.714232
d_gmm_m2	MF0003	pectin degradation I	Budesonide_Inhalants_R03BA02	0.0301803	0.155164	0.714232
d_gmm_m2	MF0093	propionate production I	Betablockers_C07	-0.0301774	0.155204	0.714232
d_gmm_m2	MF0055	arginine degradation V	Adrenergics_Inhalants_R03A	-0.0301714	0.155286	0.714232
d_gmm_m2	MF0017	galactose degradation	Simvastatin_C10AA01	0.0301578	0.155472	0.714555
d_gmm_m2	MF0056	histidine degradation	Thiazides_ALL	0.030151	0.155566	0.714555
d_gmm_m2	MF0079	lactate consumption I	Inhalation_steroids_ALL	-0.0301373	0.155754	0.714932
d_gmm_m2	MF0010	sucrose degradation I	Metformin_ALL	0.0301208	0.15598	0.715487
d_gmm_m2	MF0033	alanine degradation I	NSAID_M01AE	-0.0301024	0.156233	0.716165
d_gmm_m2	MF0081	methanol conversion	Corticosteroids_Nasal_Mometasone_R01AD09	0.0300894	0.156413	0.716505
d_gmm_m2	MF0094	propionate production II	Cough_suppress_expectorants_R05F	0.0300729	0.15664	0.716557
d_gmm_m2	MF0084	succinate conversion to propionate	Sertraline_N06AB06	-0.0300609	0.156805	0.716557
d_gmm_m2	MF0035	glycine degradation	NSAID_M01AB	0.0300588	0.156835	0.716557
d_gmm_m2	MF0069	NADH:ferredoxin oxidoreductase	Agents_RAS_system_C09	0.030058	0.156846	0.716557
d_gmm_m2	MF0026	tyrosine degradation I	Corticosteroids_Nasal_Mometasone_R01AD09	0.0300257	0.157292	0.717123
d_gmm_m2	MF0095	propionate production III	Betamethasone_oral_H02AB01	-0.0300137	0.157458	0.717123
d_gmm_m2	MF0065	Bifidobacterium shunt	Drugs_acid_related_disorders_A02	-0.0299886	0.157805	0.717123
d_gmm_m2	MF0008	maltose degradation	Glucocorticoids_oral_H02AB	0.0299697	0.158068	0.717123
d_gmm_m2	MF0015	fructose degradation	Betablockers_C07	-0.0299653	0.158129	0.717123
d_gmm_m2	MF0090	ethanol production I	Corticosteroids_Nasal_R01AD	0.0299568	0.158247	0.717123
d_gmm_m2	MF0043	cysteine biosynthesis/homocysteine degradation	ASA_anticoag_B01AC06	-0.0299539	0.158288	0.717123
d_gmm_m2	MF0072	pyruvate dehydrogenase complex	Agents_RAS_system_C09	0.0299525	0.158306	0.717123
d_gmm_m2	MF0005	starch degradation	Budesonide_Inhalants_R03BA02	-0.0299453	0.158407	0.717123
d_gmm_m2	MF0063	glyoxylate bypass	Adrenergics_Beta2_agonist_Inhalants_R03AC	-0.0299384	0.158503	0.717123
d_gmm_m2	MF0031	glutamate degradation II	Corticosteroids_oral_H02A	0.0299375	0.158515	0.717123
d_gmm_m2	MF0064	triacylglycerol degradation	Antidepressants_N06A	-0.0299362	0.158534	0.717123
d_gmm_m2	MF0042	asparagine degradation	Drugs_peptic_ulcers_reflux_A02B	0.0299265	0.158669	0.717123
d_gmm_m2	MF0004	pectine degradation II	Corticosteroids_Nasal_Mometasone_R01AD09	0.02992	0.158759	0.717123
d_gmm_m2	MF0075	acetate to acetyl-CoA	Nasal_topical_R01A	0.0299179	0.158789	0.717123
d_gmm_m2	MF0014	arabinose degradation	Antihistamines_Oral_Loratadine_R06AX13	0.0299066	0.158946	0.717123
d_gmm_m2	MF0065	Bifidobacterium shunt	PPI_A02BC	-0.0299001	0.159037	0.717123
d_gmm_m2	MF0033	alanine degradation I	Levothyroxine_H03AA01	-0.0298938	0.159124	0.717123
d_gmm_m2	MF0049	threonine degradation I	Phenylpropanolamine_R01BA01	0.0298922	0.159146	0.717123
d_gmm_m2	MF0091	ethanol production II	Formoterol_budesonide_inhalants_R03AK07	0.0298886	0.159196	0.717123
d_gmm_m2	MF0065	Bifidobacterium shunt	Antihistamines_Oral_Loratadine_R06AX13	0.0298824	0.159283	0.717123
d_gmm_m2	MF0012	trehalose degradation	NSAID_M01AE	0.0298706	0.159448	0.717123
d_gmm_m2	MF0063	glyoxylate bypass	Paracetamol_N02BE01	-0.0298699	0.159458	0.717123
d_gmm_m2	MF0055	arginine degradation V	Calcium_channel_blockers_C08	-0.0298508	0.159725	0.717123
d_gmm_m2	MF0074	pyruvate:formate lyase	ASA_ALL	0.0298471	0.159776	0.717123
d_gmm_m2	MF0080	lactate consumption II	NSAID_Ibuprofen_M01AE01	-0.0298407	0.159866	0.717123
d_gmm_m2	MF0036	isoleucine degradation	Inhalation_steroids_ALL	-0.0298392	0.159887	0.717123
d_gmm_m2	MF0001	arabinoxylan degradation	ARBs_C09CA	0.0298366	0.159923	0.717123
d_gmm_m2	MF0076	4-aminobutyrate degradation	ARBs_C09CA	-0.0298229	0.160115	0.717174
d_gmm_m2	MF0001	arabinoxylan degradation	Other_analgetics_antipyretics_N02B	0.0298037	0.160385	0.717174
d_gmm_m2	MF0095	propionate production III	Laxatives_A06A	-0.0298033	0.160391	0.717174
d_gmm_m2	MF0086	acetyl-CoA to acetate	Antihistamines_Oral_Other_R06AX	-0.0297869	0.16062	0.717174
d_gmm_m2	MF0013	allose degradation	NSAID_Diclofenac_M01AB05	0.0297836	0.160668	0.717174
d_gmm_m2	MF0097	homoacetogenesis	Antidiabetics_not_Insulins_A10B	0.0297812	0.160701	0.717174
d_gmm_m2	MF0086	acetyl-CoA to acetate	Drugs_obstructive_ariways_R03	-0.0297751	0.160787	0.717174
d_gmm_m2	MF0004	pectine degradation II	Cough_mixture_Opium_derivate_R05FA02	0.0297718	0.160834	0.717174
d_gmm_m2	MF0054	arginine degradation IV	Nasal_preparations_R01	0.0297667	0.160905	0.717174
d_gmm_m2	MF0084	succinate conversion to propionate	Cough_Cold_preparations_R05	0.0297607	0.16099	0.717174
d_gmm_m2	MF0095	propionate production III	Antidepressants_SSRI_N06AB	-0.0297304	0.161416	0.717225
d_gmm_m2	MF0045	cysteine degradation II	Corticosteroids_oral_H02A	0.0297257	0.161482	0.717225
d_gmm_m2	MF0071	pentose phosphate pathway (non-oxidative branch)	Simvastatin_C10AA01	0.0296983	0.16187	0.717225
d_gmm_m2	MF0041	valine degradation I	Glucocorticoids_oral_H02AB	0.0296921	0.161957	0.717225
d_gmm_m2	MF0044	cysteine degradation I	Antidiabetics_not_Insulins_A10B	0.0296853	0.162053	0.717225
d_gmm_m2	MF0006	lactose degradation	Laxatives_A06A	0.0296777	0.162161	0.717225
d_gmm_m2	MF0063	glyoxylate bypass	Metformin_ALL	0.029671	0.162256	0.717225
d_gmm_m2	MF0033	alanine degradation I	NSAID_Ibuprofen_M01AE01	-0.0296705	0.162263	0.717225
d_gmm_m2	MF0077	formate conversion	Corticosteroids_Nasal_Mometasone_R01AD09	0.0296693	0.162279	0.717225
d_gmm_m2	MF0011	sucrose degradation II	Cough_suppress_expectorants_R05F	0.0296656	0.162332	0.717225
d_gmm_m2	MF0027	tyrosine degradation II	Calcium_channel_blockers_C08	-0.0296535	0.162503	0.717225
d_gmm_m2	MF0036	isoleucine degradation	Adrenergics_Inhalants_R03A	-0.0296526	0.162516	0.717225
d_gmm_m2	MF0086	acetyl-CoA to acetate	Corticosteroids_Nasal_R01AD	-0.0296366	0.162743	0.717225
d_gmm_m2	MF0093	propionate production I	Drugs_peptic_ulcers_reflux_A02B	0.029636	0.162753	0.717225
d_gmm_m2	MF0030	glutamate degradation I	Drugs_acid_related_disorders_A02	0.0296309	0.162824	0.717225
d_gmm_m2	MF0003	pectin degradation I	ACEi_ALL	-0.0296232	0.162934	0.717225
d_gmm_m2	MF0063	glyoxylate bypass	Drugs_acid_related_disorders_A02	0.0296213	0.162961	0.717225
d_gmm_m2	MF0060	glycerol degradation I	Cough_suppress_expectorants_R05F	0.029621	0.162965	0.717225
d_gmm_m2	MF0054	arginine degradation IV	ASA_ALL	0.0296176	0.163014	0.717225
d_gmm_m2	MF0053	arginine degradation III	Antihistamines_Oral_Other_R06AX	0.0296054	0.163187	0.717225
d_gmm_m2	MF0032	glutamate degradation III	Paracetamol_N02BE01	-0.0296033	0.163217	0.717225
d_gmm_m2	MF0096	succinate production	Terbutaline_inhalants_R03AC03	-0.0295757	0.16361	0.718184
d_gmm_m2	MF0092	lactate production	Simvastatin_C10AA01	0.0295731	0.163646	0.718184
d_gmm_m2	MF0070	pentose phosphate pathway (oxidative phase)	Simvastatin_C10AA01	0.029559	0.163847	0.7186
d_gmm_m2	MF0070	pentose phosphate pathway (oxidative phase)	Drugs_acid_related_disorders_A02	0.0295346	0.164195	0.719664
d_gmm_m2	MF0051	arginine degradation I	Antihistamines_Oral_Loratadine_R06AX13	0.0294996	0.164696	0.721395
d_gmm_m2	MF0042	asparagine degradation	Adrenergics_Beta2_agonist_Inhalants_R03AC	0.0294781	0.165005	0.721614
d_gmm_m2	MF0011	sucrose degradation II	Budesonide_Inhalants_R03BA02	-0.0294665	0.165171	0.721614
d_gmm_m2	MF0015	fructose degradation	NSAID_and_Glucosamine_M01A	0.0294617	0.165239	0.721614
d_gmm_m2	MF0091	ethanol production II	Paracetamol_N02BE01	0.0294613	0.165245	0.721614
d_gmm_m2	MF0016	fucose degradation	Nasal_preparations_R01	0.0294591	0.165277	0.721614
d_gmm_m2	MF0092	lactate production	Antidiabetics_A10	0.029442	0.165523	0.721833
d_gmm_m2	MF0014	arabinose degradation	Calcium_channel_blockers_C08	-0.0294408	0.16554	0.721833
d_gmm_m2	MF0055	arginine degradation V	ACEi_ALL	0.029425	0.165767	0.721861
d_gmm_m2	MF0028	aspartate degradation I	Laxatives_A06A	0.0294232	0.165793	0.721861
d_gmm_m2	MF0040	proline degradation	NSAID_and_Glucosamine_M01A	0.0294148	0.165914	0.721861
d_gmm_m2	MF0037	leucine degradation	NSAID_Diclofenac_M01AB05	0.0294109	0.165971	0.721861
d_gmm_m2	MF0059	anaerobic fatty acid beta-oxidation	Terbutaline_inhalants_R03AC03	-0.0294002	0.166125	0.722068
d_gmm_m2	MF0013	allose degradation	Beta_blockers_selective_C07AB	-0.0293908	0.16626	0.722195
d_gmm_m2	MF0076	4-aminobutyrate degradation	ARBs_ALL	-0.0293674	0.166598	0.723012
d_gmm_m2	MF0074	pyruvate:formate lyase	Insulins_and_analouges_A10A	0.029363	0.166661	0.723012
d_gmm_m2	MF0028	aspartate degradation I	Budesonide_Inhalants_R03BA02	-0.0293221	0.167252	0.724015
d_gmm_m2	MF0092	lactate production	Beta_blockers_selective_C07AB	-0.0293219	0.167256	0.724015
d_gmm_m2	MF0018	mannose degradation	ASA_anticoag_B01AC06	0.0293154	0.16735	0.724015
d_gmm_m2	MF0015	fructose degradation	Simvastatin_C10AA01	0.0293041	0.167513	0.724015
d_gmm_m2	MF0024	phenylalanine degradation	NSAID_and_Glucosamine_M01A	-0.0293029	0.167532	0.724015
d_gmm_m2	MF0056	histidine degradation	Antidepressants_N06A	0.0292922	0.167687	0.724015
d_gmm_m2	MF0051	arginine degradation I	Beta_blockers_selective_C07AB	-0.0292911	0.167703	0.724015
d_gmm_m2	MF0050	threonine degradation II	Laxatives_A06A	-0.0292882	0.167744	0.724015
d_gmm_m2	MF0094	propionate production II	Phenylpropanolamine_R01BA01	0.029279	0.167879	0.724136
d_gmm_m2	MF0019	rhamnose degradation	Antihistamines_Oral_Loratadine_R06AX13	0.0292526	0.168262	0.725329
d_gmm_m2	MF0014	arabinose degradation	Laxatives_A06A	0.0292317	0.168567	0.72541
d_gmm_m2	MF0094	propionate production II	Antidiabetics_not_Insulins_A10B	0.0292249	0.168665	0.72541
d_gmm_m2	MF0052	arginine degradation II	Agents_RAS_system_C09	0.0292237	0.168684	0.72541
d_gmm_m2	MF0002	fructan degradation	NSAID_M01AE	0.029222	0.168707	0.72541
d_gmm_m2	MF0057	lysine degradation I	Other_analgetics_antipyretics_N02B	-0.0291922	0.169143	0.726301
d_gmm_m2	MF0073	pyruvate:ferredoxin oxidoreductase	Mucolytics_comb_R05CB10	-0.0291871	0.169218	0.726301
d_gmm_m2	MF0076	4-aminobutyrate degradation	Corticosteroids_Nasal_R01AD	0.0291859	0.169235	0.726301
d_gmm_m2	MF0055	arginine degradation V	NSAID_and_Glucosamine_M01A	0.0291526	0.169721	0.72753
d_gmm_m2	MF0076	4-aminobutyrate degradation	Nasal_topical_R01A	0.0291445	0.169841	0.72753
d_gmm_m2	MF0102	sulfate reduction (dissimilatory)	Thiazides_ALL	-0.0291444	0.169843	0.72753
d_gmm_m2	MF0026	tyrosine degradation I	Cough_suppress_expectorants_R05F	0.0291296	0.170059	0.728
d_gmm_m2	MF0021	xylose degradation	Drugs_obstructive_ariways_R03	0.0291005	0.170486	0.729366
d_gmm_m2	MF0034	alanine degradation II	Glucocorticoids_oral_H02AB	0.0290904	0.170635	0.729544
d_gmm_m2	MF0070	pentose phosphate pathway (oxidative phase)	PPI_A02BC	0.0290345	0.171459	0.731669
d_gmm_m2	MF0079	lactate consumption I	Cough_suppress_expectorants_R05F	0.0290329	0.171482	0.731669
d_gmm_m2	MF0028	aspartate degradation I	Drugs_obstructive_ariways_R03	-0.0290238	0.171617	0.731669
d_gmm_m2	MF0071	pentose phosphate pathway (non-oxidative branch)	PPI_A02BC	-0.0290233	0.171624	0.731669
d_gmm_m2	MF0077	formate conversion	Antihistamines_Oral_Desloratadine_R06AX27	-0.0290202	0.17167	0.731669
d_gmm_m2	MF0019	rhamnose degradation	Cough_suppress_expectorants_R05F	0.0289994	0.171978	0.732137
d_gmm_m2	MF0027	tyrosine degradation II	Phenylpropanolamine_R01BA01	-0.0289944	0.17205	0.732137
d_gmm_m2	MF0029	aspartate degradation II	Agents_RAS_system_C09	0.0289877	0.17215	0.732137
d_gmm_m2	MF0087	acetyl-CoA to crotonyl-CoA	Drugs_obstructive_ariways_R03	-0.0289751	0.172337	0.732137
d_gmm_m2	MF0074	pyruvate:formate lyase	NSAID_Diclofenac_M01AB05	0.0289656	0.172478	0.732137
d_gmm_m2	MF0066	Entner-Doudoroff pathway	NSAID_Diclofenac_M01AB05	0.0289648	0.17249	0.732137
d_gmm_m2	MF0041	valine degradation I	Antidiabetics_A10	0.0289562	0.172617	0.732137
d_gmm_m2	MF0086	acetyl-CoA to acetate	ARBs_C09CA	-0.0289546	0.172641	0.732137
d_gmm_m2	MF0090	ethanol production I	Corticosteroids_Nasal_Mometasone_R01AD09	0.0289428	0.172815	0.732417
d_gmm_m2	MF0063	glyoxylate bypass	ARBs_ALL	0.0289341	0.172945	0.732513
d_gmm_m2	MF0101	nitrate reduction (dissimilatory)	Paracetamol_ALL	0.02891	0.173303	0.733116
d_gmm_m2	MF0079	lactate consumption I	Expectorants_excl_cough_supressants_R05C	-0.0288946	0.173532	0.733116
d_gmm_m2	MF0040	proline degradation	Betamethasone_oral_H02AB01	0.0288922	0.173568	0.733116
d_gmm_m2	MF0029	aspartate degradation II	Statins_C10AA	0.0288884	0.173625	0.733116
d_gmm_m2	MF0060	glycerol degradation I	Other_analgetics_antipyretics_N02B	0.028888	0.173631	0.733116
d_gmm_m2	MF0070	pentose phosphate pathway (oxidative phase)	Antihistamines_Oral_Other_R06AX	0.028881	0.173735	0.733116
d_gmm_m2	MF0003	pectin degradation I	NSAID_Ibuprofen_M01AE01	-0.0288425	0.17431	0.734673
d_gmm_m2	MF0080	lactate consumption II	Drugs_acid_related_disorders_A02	0.0288399	0.174349	0.734673
d_gmm_m2	MF0056	histidine degradation	Laxatives_A06A	0.0288346	0.174428	0.734673
d_gmm_m2	MF0015	fructose degradation	Antihistamines_Oral_Other_R06AX	0.0288062	0.174853	0.735116
d_gmm_m2	MF0094	propionate production II	ACEi_ALL	0.0288018	0.174918	0.735116
d_gmm_m2	MF0102	sulfate reduction (dissimilatory)	ASA_ALL	-0.0287995	0.174953	0.735116
d_gmm_m2	MF0028	aspartate degradation I	Amlodipine_C08CA01	-0.0287986	0.174966	0.735116
d_gmm_m2	MF0094	propionate production II	Cough_mixture_Opium_derivate_R05FA02	0.0287786	0.175267	0.735926
d_gmm_m2	MF0083	succinate consumption	Adrenergics_Beta2_agonist_Inhalants_R03AC	-0.0287494	0.175705	0.736877
d_gmm_m2	MF0016	fucose degradation	Metoprolol_ALL	0.028749	0.17571	0.736877
d_gmm_m2	MF0016	fucose degradation	Nasal_topical_R01A	0.0287203	0.176142	0.737465
d_gmm_m2	MF0022	galacturonate degradation I	Losartan_C09CA01	0.0287145	0.17623	0.737465
d_gmm_m2	MF0062	glycerol degradation III	Metoprolol_ALL	0.0287139	0.176238	0.737465
d_gmm_m2	MF0016	fucose degradation	Statins_C10AA	0.0287035	0.176395	0.737465
d_gmm_m2	MF0057	lysine degradation I	Expectorants_excl_cough_supressants_R05C	-0.0287023	0.176414	0.737465
d_gmm_m2	MF0045	cysteine degradation II	Drugs_obstructive_ariways_R03	-0.0286815	0.176727	0.737465
d_gmm_m2	MF0021	xylose degradation	Inhalation_steroids_ALL	0.0286781	0.176779	0.737465
d_gmm_m2	MF0047	glutamine degradation II	Amlodipine_C08CA01	-0.0286752	0.176823	0.737465
d_gmm_m2	MF0064	triacylglycerol degradation	Adrenergics_Inhalants_R03A	-0.028664	0.176993	0.737465
d_gmm_m2	MF0044	cysteine degradation I	NSAID_and_Glucosamine_M01A	0.0286637	0.176997	0.737465
d_gmm_m2	MF0071	pentose phosphate pathway (non-oxidative branch)	NSAID_M01AE	0.0286606	0.177044	0.737465
d_gmm_m2	MF0060	glycerol degradation I	Cough_mixture_Opium_derivate_R05FA02	0.0286316	0.177483	0.738303
d_gmm_m2	MF0018	mannose degradation	Betablockers_C07	-0.0286298	0.177509	0.738303
d_gmm_m2	MF0032	glutamate degradation III	ARBs_ALL	-0.0286258	0.177571	0.738303
d_gmm_m2	MF0005	starch degradation	Antidepressants_N06A	-0.0286064	0.177865	0.739073
d_gmm_m2	MF0099	methanogenesis - methyl-coM	Insulins_and_analouges_A10A	0.0285891	0.178126	0.739707
d_gmm_m2	MF0047	glutamine degradation II	Agents_RAS_system_C09	-0.0285808	0.178252	0.739779
d_gmm_m2	MF0039	methionine degradation II	Other_analgetics_antipyretics_N02B	-0.0285632	0.178521	0.739851
d_gmm_m2	MF0097	homoacetogenesis	Corticosteroids_Nasal_Mometasone_R01AD09	0.0285605	0.178562	0.739851
d_gmm_m2	MF0071	pentose phosphate pathway (non-oxidative branch)	ARBs_ALL	-0.0285514	0.1787	0.739851
d_gmm_m2	MF0063	glyoxylate bypass	Antidepressants_SSRI_N06AB	0.0285511	0.178705	0.739851
d_gmm_m2	MF0001	arabinoxylan degradation	Paracetamol_ALL	0.028511	0.179315	0.741415
d_gmm_m2	MF0015	fructose degradation	Corticosteroids_Nasal_Mometasone_R01AD09	0.0285086	0.179352	0.741415
d_gmm_m2	MF0090	ethanol production I	Nasal_topical_R01A	0.0285	0.179484	0.741415
d_gmm_m2	MF0018	mannose degradation	Expectorants_excl_cough_supressants_R05C	0.0284807	0.179778	0.741415
d_gmm_m2	MF0023	galacturonate degradation II	Cough_mixture_Opium_derivate_R05FA02	0.0284767	0.179839	0.741415
d_gmm_m2	MF0097	homoacetogenesis	NSAID_Diclofenac_M01AB05	0.0284665	0.179995	0.741415
d_gmm_m2	MF0074	pyruvate:formate lyase	Levothyroxine_H03AA01	-0.0284616	0.18007	0.741415
d_gmm_m2	MF0090	ethanol production I	Drugs_peptic_ulcers_reflux_A02B	-0.0284577	0.18013	0.741415
d_gmm_m2	MF0013	allose degradation	Corticosteroids_oral_H02A	0.0284537	0.180191	0.741415
d_gmm_m2	MF0094	propionate production II	Inhalation_steroids_ALL	-0.0284475	0.180286	0.741415
d_gmm_m2	MF0027	tyrosine degradation II	Corticosteroids_Nasal_Mometasone_R01AD09	0.0284428	0.180358	0.741415
d_gmm_m2	MF0091	ethanol production II	Levothyroxine_H03AA01	-0.0284331	0.180507	0.741415
d_gmm_m2	MF0027	tyrosine degradation II	Losartan_C09CA01	0.0284243	0.180642	0.741415
d_gmm_m2	MF0101	nitrate reduction (dissimilatory)	Thiazides_ALL	0.0284216	0.180684	0.741415
d_gmm_m2	MF0017	galactose degradation	ARBs_ALL	-0.0284193	0.180719	0.741415
d_gmm_m2	MF0089	butyrate production II	Glucocorticoids_oral_H02AB	0.0283724	0.18144	0.743926
d_gmm_m2	MF0008	maltose degradation	Corticosteroids_oral_H02A	0.0283606	0.181622	0.744222
d_gmm_m2	MF0004	pectine degradation II	Cough_suppress_expectorants_R05F	0.0283433	0.181888	0.744549
d_gmm_m2	MF0016	fucose degradation	Thiazides_ALL	0.0283412	0.181921	0.744549
d_gmm_m2	MF0019	rhamnose degradation	PPI_A02BC	0.0283318	0.182065	0.744693
d_gmm_m2	MF0069	NADH:ferredoxin oxidoreductase	Nasal_topical_R01A	-0.0283136	0.182347	0.745395
d_gmm_m2	MF0019	rhamnose degradation	Betamethasone_oral_H02AB01	0.0283025	0.182518	0.745524
d_gmm_m2	MF0027	tyrosine degradation II	Paracetamol_N02BE01	0.0282974	0.182598	0.745524
d_gmm_m2	MF0032	glutamate degradation III	Lipid_lowerers_C10A	-0.028272	0.18299	0.746625
d_gmm_m2	MF0089	butyrate production II	Expectorants_excl_cough_supressants_R05C	-0.0282658	0.183087	0.746625
d_gmm_m2	MF0091	ethanol production II	Nasal_preparations_R01	0.0282524	0.183294	0.746844
d_gmm_m2	MF0013	allose degradation	Corticosteroids_Nasal_Mometasone_R01AD09	0.0282231	0.18375	0.746844
d_gmm_m2	MF0024	phenylalanine degradation	Formoterol_budesonide_inhalants_R03AK07	-0.0282223	0.183762	0.746844
d_gmm_m2	MF0038	methionine degradation I	Antihistamines_Oral_Other_R06AX	-0.02822	0.183798	0.746844
d_gmm_m2	MF0023	galacturonate degradation II	Antihistamines_Oral_Desloratadine_R06AX27	0.028214	0.183891	0.746844
d_gmm_m2	MF0029	aspartate degradation II	Antihistamines_Oral_Other_R06AX	0.0281971	0.184153	0.746844
d_gmm_m2	MF0095	propionate production III	Metoprolol_ALL	-0.0281934	0.184211	0.746844
d_gmm_m2	MF0051	arginine degradation I	Phenylpropanolamine_R01BA01	0.0281928	0.18422	0.746844
d_gmm_m2	MF0030	glutamate degradation I	Levothyroxine_H03AA01	-0.0281927	0.184222	0.746844
d_gmm_m2	MF0036	isoleucine degradation	NSAID_Diclofenac_M01AB05	0.0281916	0.184239	0.746844
d_gmm_m2	MF0017	galactose degradation	Antidepressants_N06A	-0.0281763	0.184477	0.747365
d_gmm_m2	MF0004	pectine degradation II	Antihistamines_Oral_Loratadine_R06AX13	0.0281521	0.184855	0.748448
d_gmm_m2	MF0026	tyrosine degradation I	Budesonide_Inhalants_R03BA02	-0.0281186	0.185378	0.749832
d_gmm_m2	MF0002	fructan degradation	Antidiabetics_not_Insulins_A10B	0.0281097	0.185517	0.749832
d_gmm_m2	MF0099	methanogenesis - methyl-coM	Thiazides_ALL	0.028109	0.185528	0.749832
d_gmm_m2	MF0071	pentose phosphate pathway (non-oxidative branch)	Drugs_acid_related_disorders_A02	-0.0280766	0.186036	0.751438
d_gmm_m2	MF0030	glutamate degradation I	Corticosteroids_oral_H02A	-0.0280487	0.186474	0.752407
d_gmm_m2	MF0033	alanine degradation I	ARBs_C09CA	-0.028047	0.186501	0.752407
d_gmm_m2	MF0081	methanol conversion	NSAID_M01AE	0.028031	0.186752	0.752407
d_gmm_m2	MF0083	succinate consumption	PPI_Omeprazol_A02BC01	0.0280169	0.186973	0.752407
d_gmm_m2	MF0077	formate conversion	Nasal_topical_R01A	0.028015	0.187004	0.752407
d_gmm_m2	MF0062	glycerol degradation III	Cough_suppress_expectorants_R05F	0.0280112	0.187063	0.752407
d_gmm_m2	MF0075	acetate to acetyl-CoA	Antihistamines_Oral_R06A	-0.028001	0.187224	0.752407
d_gmm_m2	MF0101	nitrate reduction (dissimilatory)	ARBs_C09CA	0.0279996	0.187246	0.752407
d_gmm_m2	MF0052	arginine degradation II	Corticosteroids_Nasal_R01AD	0.0279857	0.187465	0.752407
d_gmm_m2	MF0011	sucrose degradation II	Antihistamines_Oral_Other_R06AX	0.0279845	0.187485	0.752407
d_gmm_m2	MF0073	pyruvate:ferredoxin oxidoreductase	Cough_Cold_preparations_R05	-0.027984	0.187493	0.752407
d_gmm_m2	MF0050	threonine degradation II	Antidiabetics_not_Insulins_A10B	0.0279756	0.187625	0.752494
d_gmm_m2	MF0022	galacturonate degradation I	Formoterol_budesonide_inhalants_R03AK07	0.0279579	0.187904	0.753168
d_gmm_m2	MF0078	lactaldehyde degradation	NSAID_Ibuprofen_M01AE01	0.0279482	0.188057	0.753335
d_gmm_m2	MF0033	alanine degradation I	Platelet_aggregation_inhibitors_B01AC	0.0279304	0.188338	0.753573
d_gmm_m2	MF0009	melibiose degradation	Diuretics_C03	-0.0279168	0.188554	0.753573
d_gmm_m2	MF0019	rhamnose degradation	Nasal_topical_R01A	0.0279124	0.188624	0.753573
d_gmm_m2	MF0002	fructan degradation	Antihistamines_Oral_Loratadine_R06AX13	0.0279104	0.188656	0.753573
d_gmm_m2	MF0001	arabinoxylan degradation	Thiazides_ALL	-0.0279061	0.188724	0.753573
d_gmm_m2	MF0032	glutamate degradation III	Antihistamines_Oral_Loratadine_R06AX13	-0.0279025	0.188781	0.753573
d_gmm_m2	MF0037	leucine degradation	Cough_mixture_Opium_derivate_R05FA02	0.0278936	0.188923	0.753695
d_gmm_m2	MF0058	lysine degradation II	Phenylpropanolamine_R01BA01	0.0278856	0.189049	0.753755
d_gmm_m2	MF0062	glycerol degradation III	NSAID_Diclofenac_M01AB05	0.0278594	0.189465	0.754486
d_gmm_m2	MF0069	NADH:ferredoxin oxidoreductase	Corticosteroids_Nasal_R01AD	-0.0278575	0.189496	0.754486
d_gmm_m2	MF0035	glycine degradation	NSAID_Diclofenac_M01AB05	0.0278514	0.189592	0.754486
d_gmm_m2	MF0035	glycine degradation	Levothyroxine_H03AA01	0.0278458	0.189681	0.754486
d_gmm_m2	MF0087	acetyl-CoA to crotonyl-CoA	Adrenergics_Beta2_agonist_Inhalants_R03AC	-0.0278392	0.189787	0.754486
d_gmm_m2	MF0013	allose degradation	Calcium_channel_blockers_C08	-0.0278299	0.189935	0.754633
d_gmm_m2	MF0035	glycine degradation	ARBs_ALL	0.0278218	0.190063	0.7547
d_gmm_m2	MF0046	glutamine degradation I	ARBs_C09CA	0.0278097	0.190256	0.754997
d_gmm_m2	MF0022	galacturonate degradation I	Antihistamines_Oral_Other_R06AX	0.0277918	0.190542	0.754997
d_gmm_m2	MF0019	rhamnose degradation	NSAID_and_Glucosamine_M01A	0.0277815	0.190706	0.754997
d_gmm_m2	MF0049	threonine degradation I	Adrenergics_combinations_inhalants_R03AK	0.0277762	0.190791	0.754997
d_gmm_m2	MF0095	propionate production III	ASA_ALL	-0.0277729	0.190843	0.754997
d_gmm_m2	MF0082	putrescine degradation	Betamethasone_oral_H02AB01	0.0277713	0.190869	0.754997
d_gmm_m2	MF0099	methanogenesis - methyl-coM	Expectorants_excl_cough_supressants_R05C	-0.0277684	0.190916	0.754997
d_gmm_m2	MF0018	mannose degradation	Platelet_aggregation_inhibitors_B01AC	0.0277615	0.191026	0.754997
d_gmm_m2	MF0103	mucin degradation	ACEi_ALL	-0.027751	0.191194	0.755012
d_gmm_m2	MF0077	formate conversion	Adrenergics_combinations_inhalants_R03AK	-0.0277474	0.191252	0.755012
d_gmm_m2	MF0085	urea degradation	NSAID_M01AB	0.0277357	0.191438	0.755047
d_gmm_m2	MF0041	valine degradation I	Corticosteroids_oral_H02A	0.0277272	0.191574	0.755047
d_gmm_m2	MF0045	cysteine degradation II	Agents_RAS_system_C09	-0.027726	0.191594	0.755047
d_gmm_m2	MF0033	alanine degradation I	Antidepressants_SSRI_N06AB	-0.0277074	0.191892	0.755459
d_gmm_m2	MF0028	aspartate degradation I	Phenylpropanolamine_R01BA01	0.0277016	0.191986	0.755459
d_gmm_m2	MF0022	galacturonate degradation I	Terbutaline_inhalants_R03AC03	0.0276987	0.192032	0.755459
d_gmm_m2	MF0093	propionate production I	Cough_suppress_expectorants_R05F	0.0276918	0.192143	0.755459
d_gmm_m2	MF0078	lactaldehyde degradation	Glucocorticoids_oral_H02AB	0.0276644	0.192583	0.755783
d_gmm_m2	MF0091	ethanol production II	ASA_anticoag_B01AC06	-0.0276533	0.192762	0.755783
d_gmm_m2	MF0037	leucine degradation	Cough_suppress_expectorants_R05F	0.0276342	0.193069	0.755783
d_gmm_m2	MF0034	alanine degradation II	Paracetamol_ALL	0.0276297	0.193142	0.755783
d_gmm_m2	MF0085	urea degradation	Laxatives_A06A	-0.0276289	0.193154	0.755783
d_gmm_m2	MF0019	rhamnose degradation	NSAID_M01AB	0.0276276	0.193175	0.755783
d_gmm_m2	MF0081	methanol conversion	Antihistamines_Oral_Other_R06AX	-0.0276274	0.193179	0.755783
d_gmm_m2	MF0091	ethanol production II	PPI_Omeprazol_A02BC01	0.0276246	0.193224	0.755783
d_gmm_m2	MF0095	propionate production III	Statins_C10AA	-0.0276204	0.193293	0.755783
d_gmm_m2	MF0051	arginine degradation I	Corticosteroids_oral_H02A	0.0276176	0.193337	0.755783
d_gmm_m2	MF0075	acetate to acetyl-CoA	Phenylpropanolamine_R01BA01	0.0276106	0.19345	0.755789
d_gmm_m2	MF0073	pyruvate:ferredoxin oxidoreductase	Beta_blockers_selective_C07AB	-0.0275869	0.193833	0.756521
d_gmm_m2	MF0034	alanine degradation II	PPI_Omeprazol_A02BC01	0.0275852	0.19386	0.756521
d_gmm_m2	MF0063	glyoxylate bypass	Antidepressants_N06A	0.027567	0.194155	0.757063
d_gmm_m2	MF0017	galactose degradation	Mucolytics_comb_R05CB10	-0.0275629	0.194222	0.757063
d_gmm_m2	MF0036	isoleucine degradation	Sertraline_N06AB06	0.0275522	0.194395	0.757304
d_gmm_m2	MF0055	arginine degradation V	Adrenergics_Beta2_agonist_Inhalants_R03AC	-0.0275353	0.194668	0.757517
d_gmm_m2	MF0087	acetyl-CoA to crotonyl-CoA	Paracetamol_ALL	-0.0275265	0.194811	0.757517
d_gmm_m2	MF0057	lysine degradation I	NSAID_and_Glucosamine_M01A	0.0275265	0.194812	0.757517
d_gmm_m2	MF0033	alanine degradation I	Antihistamines_Oral_R06A	-0.0275213	0.194895	0.757517
d_gmm_m2	MF0071	pentose phosphate pathway (non-oxidative branch)	Adrenergics_combinations_inhalants_R03AK	0.0274778	0.195602	0.759361
d_gmm_m2	MF0092	lactate production	Metoprolol_ALL	-0.0274696	0.195735	0.759361
d_gmm_m2	MF0050	threonine degradation II	ACEi_ALL	0.0274544	0.195983	0.759361
d_gmm_m2	MF0002	fructan degradation	Antihistamines_Oral_R06A	0.0274531	0.196005	0.759361
d_gmm_m2	MF0010	sucrose degradation I	Corticosteroids_Nasal_Mometasone_R01AD09	0.0274517	0.196027	0.759361
d_gmm_m2	MF0068	glycolysis (pay-off phase)	Drugs_obstructive_ariways_R03	-0.0274475	0.196095	0.759361
d_gmm_m2	MF0049	threonine degradation I	NSAID_Naproxen_M01AE02	0.0274441	0.196152	0.759361
d_gmm_m2	MF0029	aspartate degradation II	NSAID_and_Glucosamine_M01A	0.0274133	0.196654	0.759483
d_gmm_m2	MF0077	formate conversion	Adrenergics_Beta2_agonist_Inhalants_R03AC	-0.0274109	0.196692	0.759483
d_gmm_m2	MF0011	sucrose degradation II	Levothyroxine_H03AA01	-0.0274109	0.196694	0.759483
d_gmm_m2	MF0093	propionate production I	Glucocorticoids_oral_H02AB	0.0274008	0.196858	0.759483
d_gmm_m2	MF0005	starch degradation	Antihistamines_Oral_Loratadine_R06AX13	-0.0273928	0.196989	0.759483
d_gmm_m2	MF0077	formate conversion	Corticosteroids_Nasal_R01AD	0.0273903	0.19703	0.759483
d_gmm_m2	MF0099	methanogenesis - methyl-coM	Metformin_ALL	-0.0273895	0.197043	0.759483
d_gmm_m2	MF0093	propionate production I	Statins_C10AA	0.0273874	0.197077	0.759483
d_gmm_m2	MF0015	fructose degradation	Beta_blockers_selective_C07AB	-0.0273733	0.197308	0.759706
d_gmm_m2	MF0082	putrescine degradation	Drugs_peptic_ulcers_reflux_A02B	-0.0273645	0.197452	0.759706
d_gmm_m2	MF0067	glycolysis (preparatory phase)	Cough_suppress_expectorants_R05F	0.0273634	0.19747	0.759706
d_gmm_m2	MF0077	formate conversion	Formoterol_budesonide_inhalants_R03AK07	-0.0273556	0.197597	0.759766
d_gmm_m2	MF0036	isoleucine degradation	Platelet_aggregation_inhibitors_B01AC	0.0273436	0.197795	0.760094
d_gmm_m2	MF0082	putrescine degradation	Thiazides_ALL	0.0273364	0.197913	0.760119
d_gmm_m2	MF0028	aspartate degradation I	Antihistamines_Oral_Other_R06AX	-0.0272958	0.19858	0.761867
d_gmm_m2	MF0073	pyruvate:ferredoxin oxidoreductase	Antihistamines_Oral_Other_R06AX	-0.0272951	0.198592	0.761867
d_gmm_m2	MF0002	fructan degradation	ACEi_ALL	-0.0272755	0.198914	0.762547
d_gmm_m2	MF0058	lysine degradation II	Adrenergics_combinations_inhalants_R03AK	0.0272707	0.198993	0.762547
d_gmm_m2	MF0100	methanogenesis from carbon dioxide	Antidepressants_SSRI_N06AB	-0.0272454	0.19941	0.763468
d_gmm_m2	MF0015	fructose degradation	Laxatives_A06A	-0.0272417	0.199471	0.763468
d_gmm_m2	MF0082	putrescine degradation	PPI_A02BC	-0.0272269	0.199716	0.763468
d_gmm_m2	MF0086	acetyl-CoA to acetate	ARBs_ALL	-0.0272153	0.199908	0.763468
d_gmm_m2	MF0061	glycerol degradation II	Budesonide_Inhalants_R03BA02	-0.027215	0.199912	0.763468
d_gmm_m2	MF0094	propionate production II	Agents_RAS_system_C09	0.0271933	0.200271	0.763468
d_gmm_m2	MF0037	leucine degradation	PPI_A02BC	0.0271906	0.200316	0.763468
d_gmm_m2	MF0037	leucine degradation	Levothyroxine_H03AA01	0.0271765	0.20055	0.763468
d_gmm_m2	MF0102	sulfate reduction (dissimilatory)	Antihistamines_Oral_Loratadine_R06AX13	0.0271713	0.200636	0.763468
d_gmm_m2	MF0034	alanine degradation II	Formoterol_budesonide_inhalants_R03AK07	0.0271682	0.200687	0.763468
d_gmm_m2	MF0086	acetyl-CoA to acetate	Adrenergics_Inhalants_R03A	-0.0271674	0.200701	0.763468
d_gmm_m2	MF0075	acetate to acetyl-CoA	Metformin_ALL	0.0271654	0.200733	0.763468
d_gmm_m2	MF0023	galacturonate degradation II	Cough_suppress_expectorants_R05F	0.0271558	0.200893	0.763468
d_gmm_m2	MF0041	valine degradation I	Metformin_ALL	0.0271532	0.200936	0.763468
d_gmm_m2	MF0094	propionate production II	Laxatives_A06A	-0.0271471	0.201038	0.763468
d_gmm_m2	MF0007	lactose and galactose degradation	Antihistamines_Oral_Loratadine_R06AX13	0.02714	0.201155	0.763468
d_gmm_m2	MF0103	mucin degradation	Antidiabetics_not_Insulins_A10B	0.0271396	0.201162	0.763468
d_gmm_m2	MF0033	alanine degradation I	ARBs_ALL	-0.0271304	0.201315	0.763468
d_gmm_m2	MF0039	methionine degradation II	Adrenergics_combinations_inhalants_R03AK	-0.0271252	0.201401	0.763468
d_gmm_m2	MF0061	glycerol degradation II	ARBs_ALL	-0.0271205	0.20148	0.763468
d_gmm_m2	MF0082	putrescine degradation	ARBs_C09CA	-0.0271063	0.201716	0.763512
d_gmm_m2	MF0101	nitrate reduction (dissimilatory)	Antihistamines_Oral_Desloratadine_R06AX27	0.0270999	0.201822	0.763512
d_gmm_m2	MF0030	glutamate degradation I	Diuretics_C03	-0.0270962	0.201884	0.763512
d_gmm_m2	MF0050	threonine degradation II	Adrenergics_Beta2_agonist_Inhalants_R03AC	-0.0270928	0.201941	0.763512
d_gmm_m2	MF0043	cysteine biosynthesis/homocysteine degradation	ACEi_ALL	0.0270649	0.202405	0.7648
d_gmm_m2	MF0058	lysine degradation II	Antihistamines_Oral_Other_R06AX	0.0270549	0.202571	0.7648
d_gmm_m2	MF0056	histidine degradation	Metformin_ALL	0.0270521	0.202619	0.7648
d_gmm_m2	MF0054	arginine degradation IV	Nasal_topical_R01A	0.0270346	0.202912	0.765241
d_gmm_m2	MF0004	pectine degradation II	PPI_A02BC	0.0270316	0.202961	0.765241
d_gmm_m2	MF0064	triacylglycerol degradation	Antihistamines_Oral_Other_R06AX	-0.0270182	0.203185	0.765454
d_gmm_m2	MF0039	methionine degradation II	Formoterol_budesonide_inhalants_R03AK07	-0.0270148	0.203243	0.765454
d_gmm_m2	MF0094	propionate production II	Cough_Cold_preparations_R05	0.0270052	0.203403	0.765634
d_gmm_m2	MF0053	arginine degradation III	ARBs_C09CA	0.0269963	0.203552	0.765642
d_gmm_m2	MF0086	acetyl-CoA to acetate	Nasal_topical_R01A	-0.0269916	0.203631	0.765642
d_gmm_m2	MF0005	starch degradation	Cough_Cold_preparations_R05	-0.0269799	0.203827	0.765707
d_gmm_m2	MF0064	triacylglycerol degradation	ARBs_C09CA	-0.0269771	0.203873	0.765707
d_gmm_m2	MF0020	ribose degradation	Antihistamines_Oral_Desloratadine_R06AX27	-0.0269478	0.204366	0.767135
d_gmm_m2	MF0067	glycolysis (preparatory phase)	Inhalation_steroids_ALL	-0.0269259	0.204734	0.768093
d_gmm_m2	MF0068	glycolysis (pay-off phase)	PPI_A02BC	-0.0268953	0.205249	0.768883
d_gmm_m2	MF0098	hydrogen metabolism	ARBs_ALL	-0.0268909	0.205324	0.768883
d_gmm_m2	MF0026	tyrosine degradation I	ASA_anticoag_B01AC06	0.0268872	0.205386	0.768883
d_gmm_m2	MF0016	fucose degradation	ACEi_ALL	0.0268865	0.205397	0.768883
d_gmm_m2	MF0090	ethanol production I	Statins_C10AA	0.0268769	0.20556	0.769068
d_gmm_m2	MF0011	sucrose degradation II	Corticosteroids_Nasal_Mometasone_R01AD09	0.0268474	0.206057	0.770357
d_gmm_m2	MF0025	tryptophan degradation	Antihistamines_Oral_Loratadine_R06AX13	-0.026843	0.206131	0.770357
d_gmm_m2	MF0051	arginine degradation I	Amlodipine_C08CA01	-0.0268292	0.206364	0.770786
d_gmm_m2	MF0103	mucin degradation	Antidepressants_N06A	0.0268221	0.206486	0.770786
d_gmm_m2	MF0063	glyoxylate bypass	NSAID_M01AE	-0.0268061	0.206756	0.770786
d_gmm_m2	MF0034	alanine degradation II	Cough_suppress_expectorants_R05F	0.026805	0.206775	0.770786
d_gmm_m2	MF0019	rhamnose degradation	Corticosteroids_Nasal_Mometasone_R01AD09	0.0268018	0.206828	0.770786
d_gmm_m2	MF0077	formate conversion	Antihistamines_Oral_Other_R06AX	-0.0267894	0.20704	0.770786
d_gmm_m2	MF0047	glutamine degradation II	Phenylpropanolamine_R01BA01	0.0267847	0.207119	0.770786
d_gmm_m2	MF0018	mannose degradation	Laxatives_A06A	0.0267786	0.207223	0.770786
d_gmm_m2	MF0051	arginine degradation I	ASA_ALL	0.026776	0.207266	0.770786
d_gmm_m2	MF0027	tyrosine degradation II	ARBs_ALL	0.0267532	0.207654	0.770974
d_gmm_m2	MF0037	leucine degradation	Drugs_acid_related_disorders_A02	0.0267461	0.207775	0.770974
d_gmm_m2	MF0083	succinate consumption	PPI_A02BC	0.0267446	0.2078	0.770974
d_gmm_m2	MF0001	arabinoxylan degradation	Phenylpropanolamine_R01BA01	0.0267383	0.207908	0.770974
d_gmm_m2	MF0085	urea degradation	Corticosteroids_Nasal_R01AD	0.0267031	0.208507	0.770974
d_gmm_m2	MF0102	sulfate reduction (dissimilatory)	Agents_RAS_system_C09	-0.0267009	0.208544	0.770974
d_gmm_m2	MF0067	glycolysis (preparatory phase)	Antihistamines_Oral_R06A	-0.0266947	0.208649	0.770974
d_gmm_m2	MF0088	butyrate production I	Sertraline_N06AB06	0.0266863	0.208794	0.770974
d_gmm_m2	MF0026	tyrosine degradation I	Levothyroxine_H03AA01	-0.0266844	0.208826	0.770974
d_gmm_m2	MF0046	glutamine degradation I	Antidepressants_SSRI_N06AB	0.0266813	0.208879	0.770974
d_gmm_m2	MF0066	Entner-Doudoroff pathway	Phenylpropanolamine_R01BA01	0.0266762	0.208966	0.770974
d_gmm_m2	MF0003	pectin degradation I	Levothyroxine_H03AA01	0.0266699	0.209073	0.770974
d_gmm_m2	MF0034	alanine degradation II	Adrenergics_combinations_inhalants_R03AK	0.0266657	0.209145	0.770974
d_gmm_m2	MF0003	pectin degradation I	Betamethasone_oral_H02AB01	0.0266648	0.20916	0.770974
d_gmm_m2	MF0066	Entner-Doudoroff pathway	ARBs_C09CA	0.0266476	0.209453	0.770974
d_gmm_m2	MF0093	propionate production I	Insulins_and_analouges_A10A	0.0266454	0.209493	0.770974
d_gmm_m2	MF0095	propionate production III	ARBs_ALL	-0.0266416	0.209557	0.770974
d_gmm_m2	MF0016	fucose degradation	Calcium_channel_blockers_C08	-0.0266357	0.209659	0.770974
d_gmm_m2	MF0080	lactate consumption II	PPI_A02BC	0.0266286	0.20978	0.770974
d_gmm_m2	MF0036	isoleucine degradation	Laxatives_A06A	0.0266265	0.209815	0.770974
d_gmm_m2	MF0059	anaerobic fatty acid beta-oxidation	Adrenergics_Beta2_agonist_Inhalants_R03AC	-0.026624	0.209858	0.770974
d_gmm_m2	MF0043	cysteine biosynthesis/homocysteine degradation	Corticosteroids_Nasal_R01AD	0.0266185	0.209952	0.770974
d_gmm_m2	MF0100	methanogenesis from carbon dioxide	Antidiabetics_not_Insulins_A10B	-0.0266149	0.210014	0.770974
d_gmm_m2	MF0103	mucin degradation	ARBs_C09CA	0.0266135	0.210039	0.770974
d_gmm_m2	MF0061	glycerol degradation II	NSAID_Ibuprofen_M01AE01	0.0265943	0.210367	0.770977
d_gmm_m2	MF0080	lactate consumption II	ARBs_C09CA	0.0265851	0.210525	0.770977
d_gmm_m2	MF0076	4-aminobutyrate degradation	NSAID_and_Glucosamine_M01A	-0.0265833	0.210556	0.770977
d_gmm_m2	MF0086	acetyl-CoA to acetate	Losartan_C09CA01	-0.0265807	0.2106	0.770977
d_gmm_m2	MF0100	methanogenesis from carbon dioxide	NSAID_Diclofenac_M01AB05	0.0265755	0.21069	0.770977
d_gmm_m2	MF0044	cysteine degradation I	Budesonide_Inhalants_R03BA02	-0.0265737	0.21072	0.770977
d_gmm_m2	MF0035	glycine degradation	Inhalation_steroids_ALL	-0.026538	0.211334	0.772425
d_gmm_m2	MF0071	pentose phosphate pathway (non-oxidative branch)	Insulins_and_analouges_A10A	0.0265375	0.211343	0.772425
d_gmm_m2	MF0005	starch degradation	Inhalation_steroids_ALL	-0.0264972	0.212039	0.774139
d_gmm_m2	MF0035	glycine degradation	Agents_RAS_system_C09	0.0264971	0.21204	0.774139
d_gmm_m2	MF0074	pyruvate:formate lyase	ASA_anticoag_B01AC06	0.0264805	0.212327	0.774378
d_gmm_m2	MF0043	cysteine biosynthesis/homocysteine degradation	Platelet_aggregation_inhibitors_B01AC	-0.0264792	0.212349	0.774378
d_gmm_m2	MF0059	anaerobic fatty acid beta-oxidation	Laxatives_A06A	0.0264735	0.212447	0.774378
d_gmm_m2	MF0017	galactose degradation	Corticosteroids_Nasal_Mometasone_R01AD09	0.0264598	0.212684	0.774596
d_gmm_m2	MF0060	glycerol degradation I	Corticosteroids_Nasal_Mometasone_R01AD09	0.0264533	0.212797	0.774596
d_gmm_m2	MF0004	pectine degradation II	Insulins_and_analouges_A10A	0.0264407	0.213014	0.774596
d_gmm_m2	MF0036	isoleucine degradation	Antidiabetics_A10	0.0264378	0.213064	0.774596
d_gmm_m2	MF0094	propionate production II	Metformin_ALL	0.0264369	0.213081	0.774596
d_gmm_m2	MF0062	glycerol degradation III	ASA_anticoag_B01AC06	0.0264277	0.213239	0.774596
d_gmm_m2	MF0060	glycerol degradation I	Cough_Cold_preparations_R05	0.026411	0.213528	0.774596
d_gmm_m2	MF0084	succinate conversion to propionate	Terbutaline_inhalants_R03AC03	-0.0264102	0.213543	0.774596
d_gmm_m2	MF0059	anaerobic fatty acid beta-oxidation	PPI_Omeprazol_A02BC01	0.0264076	0.213588	0.774596
d_gmm_m2	MF0095	propionate production III	PPI_Omeprazol_A02BC01	-0.0264017	0.21369	0.774596
d_gmm_m2	MF0043	cysteine biosynthesis/homocysteine degradation	Adrenergics_Inhalants_R03A	-0.0263977	0.21376	0.774596
d_gmm_m2	MF0058	lysine degradation II	Statins_C10AA	0.026382	0.214032	0.774634
d_gmm_m2	MF0019	rhamnose degradation	Inhalation_steroids_ALL	0.0263783	0.214097	0.774634
d_gmm_m2	MF0068	glycolysis (pay-off phase)	Antihistamines_Oral_R06A	-0.0263714	0.214216	0.774634
d_gmm_m2	MF0074	pyruvate:formate lyase	NSAID_M01AB	0.0263704	0.214234	0.774634
d_gmm_m2	MF0002	fructan degradation	Paracetamol_N02BE01	0.0263643	0.21434	0.774634
d_gmm_m2	MF0063	glyoxylate bypass	NSAID_and_Glucosamine_M01A	-0.0263463	0.214653	0.775352
d_gmm_m2	MF0021	xylose degradation	Metoprolol_ALL	0.0263331	0.214883	0.77577
d_gmm_m2	MF0093	propionate production I	ARBs_C09CA	0.0263132	0.215229	0.776537
d_gmm_m2	MF0098	hydrogen metabolism	Losartan_C09CA01	-0.0263044	0.215383	0.776537
d_gmm_m2	MF0080	lactate consumption II	Thiazides_ALL	0.0263013	0.215438	0.776537
d_gmm_m2	MF0045	cysteine degradation II	NSAID_Ibuprofen_M01AE01	-0.0262932	0.215579	0.776633
d_gmm_m2	MF0059	anaerobic fatty acid beta-oxidation	NSAID_and_Glucosamine_M01A	0.0262761	0.215877	0.776679
d_gmm_m2	MF0015	fructose degradation	Antihistamines_Oral_Desloratadine_R06AX27	0.0262702	0.21598	0.776679
d_gmm_m2	MF0029	aspartate degradation II	Antihistamines_Oral_Loratadine_R06AX13	0.0262581	0.216193	0.776679
d_gmm_m2	MF0034	alanine degradation II	PPI_A02BC	0.0262579	0.216196	0.776679
d_gmm_m2	MF0027	tyrosine degradation II	Metoprolol_ALL	0.026256	0.21623	0.776679
d_gmm_m2	MF0081	methanol conversion	Insulins_and_analouges_A10A	0.0262468	0.21639	0.776679
d_gmm_m2	MF0045	cysteine degradation II	Glucocorticoids_oral_H02AB	0.026242	0.216474	0.776679
d_gmm_m2	MF0052	arginine degradation II	Lipid_lowerers_C10A	0.026239	0.216527	0.776679
d_gmm_m2	MF0040	proline degradation	Betablockers_C07	0.0262113	0.217012	0.776679
d_gmm_m2	MF0025	tryptophan degradation	Antidiabetics_A10	0.0262039	0.217142	0.776679
d_gmm_m2	MF0025	tryptophan degradation	NSAID_M01AB	0.0261935	0.217324	0.776679
d_gmm_m2	MF0013	allose degradation	Antihistamines_Oral_Loratadine_R06AX13	0.0261879	0.217424	0.776679
d_gmm_m2	MF0093	propionate production I	Sertraline_N06AB06	-0.026183	0.217509	0.776679
d_gmm_m2	MF0050	threonine degradation II	Antidepressants_N06A	-0.0261621	0.217877	0.776679
d_gmm_m2	MF0043	cysteine biosynthesis/homocysteine degradation	Nasal_preparations_R01	0.0261568	0.21797	0.776679
d_gmm_m2	MF0075	acetate to acetyl-CoA	ASA_ALL	0.0261519	0.218056	0.776679
d_gmm_m2	MF0091	ethanol production II	Statins_C10AA	-0.0261436	0.218202	0.776679
d_gmm_m2	MF0082	putrescine degradation	Paracetamol_N02BE01	-0.0261344	0.218366	0.776679
d_gmm_m2	MF0001	arabinoxylan degradation	Adrenergics_Beta2_agonist_Inhalants_R03AC	0.0261305	0.218434	0.776679
d_gmm_m2	MF0078	lactaldehyde degradation	Betablockers_C07	-0.0261259	0.218515	0.776679
d_gmm_m2	MF0011	sucrose degradation II	PPI_A02BC	0.0261252	0.218527	0.776679
d_gmm_m2	MF0008	maltose degradation	Budesonide_Inhalants_R03BA02	-0.0261184	0.218647	0.776679
d_gmm_m2	MF0052	arginine degradation II	Cough_suppress_expectorants_R05F	0.0261163	0.218683	0.776679
d_gmm_m2	MF0041	valine degradation I	Atorvastatin_C10AA05	0.0261048	0.218887	0.776679
d_gmm_m2	MF0004	pectine degradation II	Simvastatin_C10AA01	0.0261019	0.218939	0.776679
d_gmm_m2	MF0100	methanogenesis from carbon dioxide	Terbutaline_inhalants_R03AC03	-0.0260877	0.219189	0.776679
d_gmm_m2	MF0099	methanogenesis - methyl-coM	Agents_RAS_system_C09	-0.0260806	0.219314	0.776679
d_gmm_m2	MF0028	aspartate degradation I	Adrenergics_Inhalants_R03A	-0.0260717	0.219472	0.776679
d_gmm_m2	MF0004	pectine degradation II	NSAID_Ibuprofen_M01AE01	-0.0260717	0.219472	0.776679
d_gmm_m2	MF0029	aspartate degradation II	PPI_A02BC	0.0260688	0.219524	0.776679
d_gmm_m2	MF0074	pyruvate:formate lyase	NSAID_Naproxen_M01AE02	0.0260542	0.219781	0.776679
d_gmm_m2	MF0015	fructose degradation	NSAID_Ibuprofen_M01AE01	0.0260519	0.219823	0.776679
d_gmm_m2	MF0034	alanine degradation II	Other_analgetics_antipyretics_N02B	0.0260426	0.219987	0.776679
d_gmm_m2	MF0015	fructose degradation	Adrenergics_Inhalants_R03A	0.026035	0.220122	0.776679
d_gmm_m2	MF0026	tyrosine degradation I	Platelet_aggregation_inhibitors_B01AC	0.0260342	0.220135	0.776679
d_gmm_m2	MF0011	sucrose degradation II	Antihistamines_Oral_R06A	0.0260302	0.220206	0.776679
d_gmm_m2	MF0097	homoacetogenesis	Cough_Cold_preparations_R05	0.0260257	0.220287	0.776679
d_gmm_m2	MF0039	methionine degradation II	Paracetamol_ALL	-0.026012	0.220529	0.776679
d_gmm_m2	MF0018	mannose degradation	Sertraline_N06AB06	-0.0260118	0.220533	0.776679
d_gmm_m2	MF0100	methanogenesis from carbon dioxide	Calcium_channel_blockers_C08	0.0260113	0.220542	0.776679
d_gmm_m2	MF0011	sucrose degradation II	Antihistamines_Oral_Loratadine_R06AX13	0.0259858	0.220995	0.776679
d_gmm_m2	MF0013	allose degradation	Nasal_topical_R01A	0.0259857	0.220997	0.776679
d_gmm_m2	MF0082	putrescine degradation	NSAID_Ibuprofen_M01AE01	-0.025976	0.221168	0.776679
d_gmm_m2	MF0075	acetate to acetyl-CoA	Lipid_lowerers_C10A	0.0259681	0.221309	0.776679
d_gmm_m2	MF0081	methanol conversion	Antidiabetics_not_Insulins_A10B	-0.0259675	0.22132	0.776679
d_gmm_m2	MF0013	allose degradation	ACEi_ALL	0.0259631	0.2214	0.776679
d_gmm_m2	MF0089	butyrate production II	Budesonide_Inhalants_R03BA02	-0.0259471	0.221684	0.776679
d_gmm_m2	MF0005	starch degradation	Drugs_obstructive_ariways_R03	-0.0259312	0.221966	0.776679
d_gmm_m2	MF0101	nitrate reduction (dissimilatory)	Adrenergics_Beta2_agonist_Inhalants_R03AC	0.0259299	0.22199	0.776679
d_gmm_m2	MF0001	arabinoxylan degradation	Calcium_channel_blockers_C08	-0.0259216	0.222139	0.776679
d_gmm_m2	MF0068	glycolysis (pay-off phase)	Simvastatin_C10AA01	0.0259199	0.222169	0.776679
d_gmm_m2	MF0030	glutamate degradation I	PPI_Omeprazol_A02BC01	0.025919	0.222184	0.776679
d_gmm_m2	MF0058	lysine degradation II	Metoprolol_ALL	-0.0259164	0.222232	0.776679
d_gmm_m2	MF0097	homoacetogenesis	NSAID_M01AB	0.0259067	0.222404	0.776679
d_gmm_m2	MF0032	glutamate degradation III	Nasal_preparations_R01	0.0259053	0.222429	0.776679
d_gmm_m2	MF0051	arginine degradation I	Insulins_and_analouges_A10A	0.0259045	0.222444	0.776679
d_gmm_m2	MF0060	glycerol degradation I	Corticosteroids_Nasal_R01AD	0.0258949	0.222616	0.776679
d_gmm_m2	MF0080	lactate consumption II	PPI_Omeprazol_A02BC01	0.0258866	0.222764	0.776679
d_gmm_m2	MF0080	lactate consumption II	Drugs_peptic_ulcers_reflux_A02B	0.0258857	0.222779	0.776679
d_gmm_m2	MF0073	pyruvate:ferredoxin oxidoreductase	Adrenergics_combinations_inhalants_R03AK	-0.0258825	0.222837	0.776679
d_gmm_m2	MF0036	isoleucine degradation	Cough_suppress_expectorants_R05F	0.0258803	0.222876	0.776679
d_gmm_m2	MF0011	sucrose degradation II	Expectorants_excl_cough_supressants_R05C	0.0258724	0.223017	0.776679
d_gmm_m2	MF0027	tyrosine degradation II	Antidepressants_SSRI_N06AB	0.0258721	0.223023	0.776679
d_gmm_m2	MF0008	maltose degradation	NSAID_Diclofenac_M01AB05	0.0258697	0.223066	0.776679
d_gmm_m2	MF0076	4-aminobutyrate degradation	Antihistamines_Oral_Loratadine_R06AX13	0.0258613	0.223215	0.776679
d_gmm_m2	MF0002	fructan degradation	Phenylpropanolamine_R01BA01	0.0258608	0.223225	0.776679
d_gmm_m2	MF0039	methionine degradation II	Expectorants_excl_cough_supressants_R05C	-0.0258596	0.223247	0.776679
d_gmm_m2	MF0013	allose degradation	NSAID_M01AB	0.025848	0.223455	0.777006
d_gmm_m2	MF0087	acetyl-CoA to crotonyl-CoA	Metoprolol_ALL	-0.0258394	0.223608	0.777102
d_gmm_m2	MF0091	ethanol production II	NSAID_and_Glucosamine_M01A	0.0258304	0.22377	0.777102
d_gmm_m2	MF0091	ethanol production II	Expectorants_excl_cough_supressants_R05C	0.0258273	0.223826	0.777102
d_gmm_m2	MF0083	succinate consumption	Drugs_acid_related_disorders_A02	0.0258162	0.224024	0.777391
d_gmm_m2	MF0070	pentose phosphate pathway (oxidative phase)	NSAID_Naproxen_M01AE02	0.0258076	0.224179	0.777391
d_gmm_m2	MF0065	Bifidobacterium shunt	Drugs_peptic_ulcers_reflux_A02B	-0.0258035	0.224252	0.777391
d_gmm_m2	MF0081	methanol conversion	Drugs_peptic_ulcers_reflux_A02B	-0.0257845	0.224594	0.777454
d_gmm_m2	MF0034	alanine degradation II	Paracetamol_N02BE01	0.0257768	0.224733	0.777454
d_gmm_m2	MF0045	cysteine degradation II	Amlodipine_C08CA01	-0.0257767	0.224735	0.777454
d_gmm_m2	MF0004	pectine degradation II	Drugs_acid_related_disorders_A02	0.0257527	0.225166	0.777454
d_gmm_m2	MF0036	isoleucine degradation	ASA_ALL	0.025746	0.225288	0.777454
d_gmm_m2	MF0075	acetate to acetyl-CoA	Statins_C10AA	0.025734	0.225503	0.777454
d_gmm_m2	MF0026	tyrosine degradation I	Cough_mixture_Opium_derivate_R05FA02	0.0257272	0.225626	0.777454
d_gmm_m2	MF0004	pectine degradation II	Drugs_peptic_ulcers_reflux_A02B	0.0257246	0.225673	0.777454
d_gmm_m2	MF0043	cysteine biosynthesis/homocysteine degradation	PPI_Omeprazol_A02BC01	-0.0257181	0.22579	0.777454
d_gmm_m2	MF0034	alanine degradation II	Antidepressants_SSRI_N06AB	-0.0257152	0.225842	0.777454
d_gmm_m2	MF0082	putrescine degradation	Simvastatin_C10AA01	0.0257149	0.225847	0.777454
d_gmm_m2	MF0095	propionate production III	Corticosteroids_Nasal_Mometasone_R01AD09	0.0257131	0.225881	0.777454
d_gmm_m2	MF0100	methanogenesis from carbon dioxide	Drugs_peptic_ulcers_reflux_A02B	-0.0257094	0.225947	0.777454
d_gmm_m2	MF0051	arginine degradation I	Corticosteroids_Nasal_Mometasone_R01AD09	0.0257046	0.226035	0.777454
d_gmm_m2	MF0064	triacylglycerol degradation	Amlodipine_C08CA01	-0.0257028	0.226066	0.777454
d_gmm_m2	MF0041	valine degradation I	Antidepressants_SSRI_N06AB	0.0256971	0.22617	0.777454
d_gmm_m2	MF0091	ethanol production II	Calcium_channel_blockers_C08	-0.0256804	0.226472	0.777454
d_gmm_m2	MF0100	methanogenesis from carbon dioxide	Cough_Cold_preparations_R05	-0.0256576	0.226885	0.777454
d_gmm_m2	MF0011	sucrose degradation II	Drugs_acid_related_disorders_A02	0.0256553	0.226926	0.777454
d_gmm_m2	MF0004	pectine degradation II	Amlodipine_C08CA01	-0.0256493	0.227034	0.777454
d_gmm_m2	MF0058	lysine degradation II	Simvastatin_C10AA01	0.0256453	0.227108	0.777454
d_gmm_m2	MF0015	fructose degradation	Terbutaline_inhalants_R03AC03	0.0256436	0.227139	0.777454
d_gmm_m2	MF0034	alanine degradation II	NSAID_Naproxen_M01AE02	0.0256388	0.227225	0.777454
d_gmm_m2	MF0086	acetyl-CoA to acetate	Amlodipine_C08CA01	-0.0256132	0.227689	0.777454
d_gmm_m2	MF0073	pyruvate:ferredoxin oxidoreductase	NSAID_Diclofenac_M01AB05	0.0256124	0.227705	0.777454
d_gmm_m2	MF0035	glycine degradation	Laxatives_A06A	0.025611	0.227729	0.777454
d_gmm_m2	MF0029	aspartate degradation II	Sertraline_N06AB06	0.0256015	0.227902	0.777454
d_gmm_m2	MF0039	methionine degradation II	PPI_Omeprazol_A02BC01	-0.0255838	0.228223	0.777454
d_gmm_m2	MF0044	cysteine degradation I	PPI_A02BC	0.0255835	0.22823	0.777454
d_gmm_m2	MF0072	pyruvate dehydrogenase complex	Adrenergics_Beta2_agonist_Inhalants_R03AC	-0.0255718	0.228442	0.777454
d_gmm_m2	MF0028	aspartate degradation I	PPI_Omeprazol_A02BC01	0.0255563	0.228724	0.777454
d_gmm_m2	MF0080	lactate consumption II	Paracetamol_N02BE01	-0.0255498	0.228842	0.777454
d_gmm_m2	MF0069	NADH:ferredoxin oxidoreductase	Cough_Cold_preparations_R05	0.0255431	0.228965	0.777454
d_gmm_m2	MF0085	urea degradation	Nasal_topical_R01A	0.025541	0.229004	0.777454
d_gmm_m2	MF0072	pyruvate dehydrogenase complex	Betablockers_C07	0.0255354	0.229106	0.777454
d_gmm_m2	MF0046	glutamine degradation I	PPI_Omeprazol_A02BC01	0.0255223	0.229344	0.777454
d_gmm_m2	MF0085	urea degradation	Sertraline_N06AB06	-0.0255022	0.229712	0.777454
[truncated: 4,800 more rows]

## Sheet: S36
	Supplementary table 36: Partial Spearman's rank correlation between medications and gut metabolic modules (GMM), adjusted for age, sex, BMI and shannon index (Model 3, main model).
model	GMM	GMM description	Medication	rho	p	p_fdr
d_gmm_m3	MF0079	lactate consumption I	Antidiabetics_not_Insulins_A10B	0.102632	1.26808e-06	0.00612743
d_gmm_m3	MF0079	lactate consumption I	Metformin_ALL	0.10115	1.80272e-06	0.00612743
d_gmm_m3	MF0039	methionine degradation II	Antidiabetics_A10	0.0903843	2.00803e-05	0.0370238
d_gmm_m3	MF0059	anaerobic fatty acid beta-oxidation	Antidiabetics_not_Insulins_A10B	0.0899993	2.17851e-05	0.0370238
d_gmm_m3	MF0079	lactate consumption I	Antidiabetics_A10	0.0884546	3.01144e-05	0.0409436
d_gmm_m3	MF0052	arginine degradation II	Metformin_ALL	0.0866302	4.38479e-05	0.0425863
d_gmm_m3	MF0008	maltose degradation	ASA_anticoag_B01AC06	0.0866298	4.38517e-05	0.0425863
d_gmm_m3	MF0039	methionine degradation II	Antidiabetics_not_Insulins_A10B	0.084298	7.0142e-05	0.0528411
d_gmm_m3	MF0052	arginine degradation II	Antidiabetics_A10	0.0838059	7.73347e-05	0.0528411
d_gmm_m3	MF0059	anaerobic fatty acid beta-oxidation	Metformin_ALL	0.0835961	8.06091e-05	0.0528411
d_gmm_m3	MF0052	arginine degradation II	Antidiabetics_not_Insulins_A10B	0.0830946	8.89733e-05	0.0528411
d_gmm_m3	MF0031	glutamate degradation II	ASA_anticoag_B01AC06	0.0826033	9.79571e-05	0.0528411
d_gmm_m3	MF0008	maltose degradation	Platelet_aggregation_inhibitors_B01AC	0.0824439	0.00010105	0.0528411
d_gmm_m3	MF0056	histidine degradation	ASA_anticoag_B01AC06	0.0816008	0.000119008	0.0577869
d_gmm_m3	MF0032	glutamate degradation III	Insulins_and_analouges_A10A	0.0789842	0.000195802	0.0799371
d_gmm_m3	MF0031	glutamate degradation II	Platelet_aggregation_inhibitors_B01AC	0.0788907	0.00019926	0.0799371
d_gmm_m3	MF0058	lysine degradation II	Antidiabetics_not_Insulins_A10B	0.0788736	0.000199902	0.0799371
d_gmm_m3	MF0076	4-aminobutyrate degradation	Paracetamol_ALL	-0.078073	0.00023207	0.0876453
d_gmm_m3	MF0082	putrescine degradation	Metformin_ALL	0.0773003	0.00026767	0.0957696
d_gmm_m3	MF0102	sulfate reduction (dissimilatory)	Levothyroxine_H03AA01	-0.0769953	0.000283086	0.0962211
d_gmm_m3	MF0056	histidine degradation	Platelet_aggregation_inhibitors_B01AC	0.0763779	0.000316863	0.102573
d_gmm_m3	MF0039	methionine degradation II	Insulins_and_analouges_A10A	0.0760222	0.000337995	0.10444
d_gmm_m3	MF0022	galacturonate degradation I	Corticosteroids_oral_H02A	0.0755293	0.000369468	0.108427
d_gmm_m3	MF0085	urea degradation	ACEi_ALL	0.0751534	0.000395287	0.108427
d_gmm_m3	MF0058	lysine degradation II	Metformin_ALL	0.0750933	0.000399565	0.108427
d_gmm_m3	MF0059	anaerobic fatty acid beta-oxidation	Antidiabetics_A10	0.0748856	0.000414695	0.108427
d_gmm_m3	MF0101	nitrate reduction (dissimilatory)	Atorvastatin_C10AA05	0.0739222	0.000492127	0.123812
d_gmm_m3	MF0042	asparagine degradation	ASA_anticoag_B01AC06	0.0737204	0.000509966	0.123812
d_gmm_m3	MF0052	arginine degradation II	Insulins_and_analouges_A10A	0.073113	0.000567371	0.129621
d_gmm_m3	MF0082	putrescine degradation	Antidiabetics_A10	0.0730663	0.000572025	0.129621
d_gmm_m3	MF0022	galacturonate degradation I	Glucocorticoids_oral_H02AB	0.0728484	0.000594205	0.12998
d_gmm_m3	MF0055	arginine degradation V	Antidiabetics_not_Insulins_A10B	0.0726804	0.000611853	0.12998
d_gmm_m3	MF0082	putrescine degradation	Antidiabetics_not_Insulins_A10B	0.0721613	0.00066951	0.132747
d_gmm_m3	MF0099	methanogenesis - methyl-coM	Antihistamines_Oral_Desloratadine_R06AX27	-0.0721454	0.000671351	0.132747
d_gmm_m3	MF0039	methionine degradation II	Metformin_ALL	0.072042	0.000683456	0.132747
d_gmm_m3	MF0053	arginine degradation III	Cough_Cold_preparations_R05	0.0715114	0.000748812	0.139142
d_gmm_m3	MF0070	pentose phosphate pathway (oxidative phase)	ASA_anticoag_B01AC06	0.0713227	0.000773426	0.139142
d_gmm_m3	MF0076	4-aminobutyrate degradation	Antidiabetics_not_Insulins_A10B	0.0712898	0.00077779	0.139142
d_gmm_m3	MF0084	succinate conversion to propionate	Antidiabetics_A10	0.0710763	0.000806693	0.140613
d_gmm_m3	MF0101	nitrate reduction (dissimilatory)	Metformin_ALL	0.0698727	0.000989089	0.168096
d_gmm_m3	MF0076	4-aminobutyrate degradation	Paracetamol_N02BE01	-0.0694521	0.00106134	0.175047
d_gmm_m3	MF0012	trehalose degradation	Antidiabetics_A10	0.0693396	0.00108149	0.175047
d_gmm_m3	MF0053	arginine degradation III	Thiazides_ALL	0.0688368	0.00117588	0.179806
d_gmm_m3	MF0076	4-aminobutyrate degradation	Metformin_ALL	0.0687617	0.00119061	0.179806
d_gmm_m3	MF0069	NADH:ferredoxin oxidoreductase	Metformin_ALL	0.0686902	0.0012048	0.179806
d_gmm_m3	MF0101	nitrate reduction (dissimilatory)	ASA_anticoag_B01AC06	0.0686309	0.00121669	0.179806
d_gmm_m3	MF0021	xylose degradation	Antidiabetics_not_Insulins_A10B	0.0681529	0.00131652	0.188372
d_gmm_m3	MF0061	glycerol degradation II	Levothyroxine_H03AA01	-0.0680906	0.00133008	0.188372
d_gmm_m3	MF0096	succinate production	ASA_anticoag_B01AC06	0.0678464	0.00138445	0.190627
d_gmm_m3	MF0091	ethanol production II	Adrenergics_Inhalants_R03A	0.0677691	0.00140208	0.190627
d_gmm_m3	MF0101	nitrate reduction (dissimilatory)	Antidiabetics_not_Insulins_A10B	0.0676172	0.00143733	0.191587
d_gmm_m3	MF0103	mucin degradation	ASA_anticoag_B01AC06	0.0674382	0.00147992	0.191755
d_gmm_m3	MF0042	asparagine degradation	Platelet_aggregation_inhibitors_B01AC	0.067376	0.001495	0.191755
d_gmm_m3	MF0100	methanogenesis from carbon dioxide	Antihistamines_Oral_Desloratadine_R06AX27	-0.0671704	0.00154583	0.194603
d_gmm_m3	MF0053	arginine degradation III	Nasal_preparations_R01	0.0669306	0.00160711	0.198639
d_gmm_m3	MF0070	pentose phosphate pathway (oxidative phase)	Platelet_aggregation_inhibitors_B01AC	0.0663624	0.00176137	0.213818
d_gmm_m3	MF0025	tryptophan degradation	Metoprolol_ALL	0.0659693	0.00187592	0.219644
d_gmm_m3	MF0036	isoleucine degradation	Drugs_peptic_ulcers_reflux_A02B	0.0658959	0.00189804	0.219644
d_gmm_m3	MF0069	NADH:ferredoxin oxidoreductase	Antidiabetics_not_Insulins_A10B	0.0658688	0.0019063	0.219644
d_gmm_m3	MF0012	trehalose degradation	Antidiabetics_not_Insulins_A10B	0.0657576	0.00194042	0.219849
d_gmm_m3	MF0053	arginine degradation III	Cough_mixture_Opium_derivate_R05FA02	0.0656455	0.00197538	0.220141
d_gmm_m3	MF0088	butyrate production I	ASA_anticoag_B01AC06	0.0653323	0.00207616	0.22319
d_gmm_m3	MF0103	mucin degradation	Platelet_aggregation_inhibitors_B01AC	0.065211	0.00211643	0.22319
d_gmm_m3	MF0096	succinate production	Lipid_lowerers_C10A	0.0651193	0.00214735	0.22319
d_gmm_m3	MF0046	glutamine degradation I	ASA_anticoag_B01AC06	0.0650276	0.00217871	0.22319
d_gmm_m3	MF0068	glycolysis (pay-off phase)	Levothyroxine_H03AA01	-0.0650218	0.0021807	0.22319
d_gmm_m3	MF0055	arginine degradation V	Metformin_ALL	0.0649667	0.00219973	0.22319
d_gmm_m3	MF0036	isoleucine degradation	Drugs_acid_related_disorders_A02	0.0648361	0.00224552	0.224485
d_gmm_m3	MF0084	succinate conversion to propionate	Metformin_ALL	0.06473	0.00228331	0.224956
d_gmm_m3	MF0084	succinate conversion to propionate	Antidiabetics_not_Insulins_A10B	0.0645675	0.00234236	0.225322
d_gmm_m3	MF0097	homoacetogenesis	NSAID_and_Glucosamine_M01A	0.0645377	0.00235332	0.225322
d_gmm_m3	MF0025	tryptophan degradation	Beta_blockers_selective_C07AB	0.0643801	0.00241219	0.22718
d_gmm_m3	MF0091	ethanol production II	Drugs_obstructive_ariways_R03	0.0641746	0.00249092	0.22718
d_gmm_m3	MF0084	succinate conversion to propionate	Insulins_and_analouges_A10A	0.0641643	0.00249494	0.22718
d_gmm_m3	MF0021	xylose degradation	Metformin_ALL	0.064135	0.0025064	0.22718
d_gmm_m3	MF0046	glutamine degradation I	Platelet_aggregation_inhibitors_B01AC	0.0636947	0.00268407	0.237488
d_gmm_m3	MF0103	mucin degradation	Lipid_lowerers_C10A	0.0636581	0.00269935	0.237488
d_gmm_m3	MF0057	lysine degradation I	Insulins_and_analouges_A10A	0.0635887	0.00272856	0.237488
d_gmm_m3	MF0098	hydrogen metabolism	Calcium_channel_blockers_C08	-0.0634231	0.00279937	0.237488
d_gmm_m3	MF0081	methanol conversion	Betamethasone_oral_H02AB01	-0.0634199	0.00280075	0.237488
d_gmm_m3	MF0025	tryptophan degradation	ASA_anticoag_B01AC06	0.0633533	0.00282973	0.237488
d_gmm_m3	MF0096	succinate production	Statins_C10AA	0.0631954	0.00289946	0.239532
d_gmm_m3	MF0036	isoleucine degradation	PPI_Omeprazol_A02BC01	0.0631395	0.00292456	0.239532
d_gmm_m3	MF0056	histidine degradation	Atorvastatin_C10AA05	0.0630471	0.00296644	0.24007
d_gmm_m3	MF0021	xylose degradation	Antidiabetics_A10	0.0629267	0.0030218	0.241673
d_gmm_m3	MF0096	succinate production	Platelet_aggregation_inhibitors_B01AC	0.0626077	0.00317314	0.250625
d_gmm_m3	MF0053	arginine degradation III	Phenylpropanolamine_R01BA01	0.0624784	0.0032364	0.250625
d_gmm_m3	MF0020	ribose degradation	Antidiabetics_not_Insulins_A10B	0.0624624	0.00324434	0.250625
d_gmm_m3	MF0025	tryptophan degradation	Betablockers_C07	0.0619648	0.00349927	0.267281
d_gmm_m3	MF0081	methanol conversion	Metoprolol_ALL	-0.0618021	0.00358652	0.268217
d_gmm_m3	MF0076	4-aminobutyrate degradation	Antidiabetics_A10	0.0617939	0.00359096	0.268217
d_gmm_m3	MF0037	leucine degradation	Lipid_lowerers_C10A	0.0617225	0.00362989	0.268217
d_gmm_m3	MF0097	homoacetogenesis	NSAID_M01AE	0.0616112	0.0036914	0.26861
d_gmm_m3	MF0014	arabinose degradation	Corticosteroids_oral_H02A	0.0614548	0.0037794	0.26861
d_gmm_m3	MF0053	arginine degradation III	Cough_suppress_expectorants_R05F	0.0614254	0.00379611	0.26861
d_gmm_m3	MF0072	pyruvate dehydrogenase complex	Metformin_ALL	0.0613777	0.00382346	0.26861
d_gmm_m3	MF0101	nitrate reduction (dissimilatory)	Platelet_aggregation_inhibitors_B01AC	0.0613615	0.00383277	0.26861
d_gmm_m3	MF0072	pyruvate dehydrogenase complex	Antidiabetics_not_Insulins_A10B	0.0610979	0.00398732	0.27659
d_gmm_m3	MF0012	trehalose degradation	Insulins_and_analouges_A10A	0.0608269	0.00415214	0.277018
d_gmm_m3	MF0046	glutamine degradation I	Beta_blockers_selective_C07AB	0.0607742	0.00418486	0.277018
d_gmm_m3	MF0055	arginine degradation V	Antidiabetics_A10	0.0607238	0.00421642	0.277018
d_gmm_m3	MF0059	anaerobic fatty acid beta-oxidation	Cough_suppress_expectorants_R05F	0.060719	0.0042194	0.277018
d_gmm_m3	MF0101	nitrate reduction (dissimilatory)	ASA_ALL	0.060686	0.00424024	0.277018
d_gmm_m3	MF0016	fucose degradation	Platelet_aggregation_inhibitors_B01AC	0.0606705	0.00425001	0.277018
d_gmm_m3	MF0077	formate conversion	Insulins_and_analouges_A10A	0.0605871	0.00430303	0.277018
d_gmm_m3	MF0014	arabinose degradation	Glucocorticoids_oral_H02AB	0.0605614	0.00431949	0.277018
d_gmm_m3	MF0036	isoleucine degradation	Phenylpropanolamine_R01BA01	0.0602328	0.00453518	0.278473
d_gmm_m3	MF0077	formate conversion	Antidiabetics_A10	0.060231	0.00453635	0.278473
d_gmm_m3	MF0072	pyruvate dehydrogenase complex	Antidiabetics_A10	0.0602201	0.00454369	0.278473
d_gmm_m3	MF0022	galacturonate degradation I	Betamethasone_oral_H02AB01	0.0601552	0.00458747	0.278473
d_gmm_m3	MF0014	arabinose degradation	NSAID_Naproxen_M01AE02	0.0601192	0.00461195	0.278473
d_gmm_m3	MF0071	pentose phosphate pathway (non-oxidative branch)	Levothyroxine_H03AA01	-0.0601055	0.00462128	0.278473
d_gmm_m3	MF0017	galactose degradation	Levothyroxine_H03AA01	-0.0600943	0.00462893	0.278473
d_gmm_m3	MF0059	anaerobic fatty acid beta-oxidation	Cough_mixture_Opium_derivate_R05FA02	0.05992	0.00474946	0.283218
d_gmm_m3	MF0082	putrescine degradation	Insulins_and_analouges_A10A	0.0596915	0.00491172	0.285594
d_gmm_m3	MF0005	starch degradation	Levothyroxine_H03AA01	-0.0596744	0.00492405	0.285594
d_gmm_m3	MF0030	glutamate degradation I	Insulins_and_analouges_A10A	0.059654	0.0049388	0.285594
d_gmm_m3	MF0078	lactaldehyde degradation	Levothyroxine_H03AA01	-0.0596285	0.00495736	0.285594
d_gmm_m3	MF0031	glutamate degradation II	Atorvastatin_C10AA05	0.0595599	0.00500746	0.285943
d_gmm_m3	MF0025	tryptophan degradation	Platelet_aggregation_inhibitors_B01AC	0.059496	0.00505449	0.285943
d_gmm_m3	MF0046	glutamine degradation I	Antidepressants_N06A	0.0594487	0.0050896	0.285943
d_gmm_m3	MF0004	pectine degradation II	Antihistamines_Oral_R06A	0.05924	0.00524717	0.291801
d_gmm_m3	MF0012	trehalose degradation	Metformin_ALL	0.0591976	0.00527972	0.291801
d_gmm_m3	MF0012	trehalose degradation	Nasal_preparations_R01	0.059005	0.00542985	0.297678
d_gmm_m3	MF0005	starch degradation	ARBs_C09CA	-0.058854	0.00555023	0.30076
d_gmm_m3	MF0088	butyrate production I	Platelet_aggregation_inhibitors_B01AC	0.0588238	0.00557455	0.30076
d_gmm_m3	MF0012	trehalose degradation	ACEi_ALL	0.0586657	0.00570373	0.305307
d_gmm_m3	MF0070	pentose phosphate pathway (oxidative phase)	Metoprolol_ALL	0.0585759	0.00577822	0.306336
d_gmm_m3	MF0005	starch degradation	Agents_RAS_system_C09	-0.0585343	0.00581308	0.306336
d_gmm_m3	MF0040	proline degradation	ASA_anticoag_B01AC06	0.0584791	0.00585955	0.306409
d_gmm_m3	MF0016	fucose degradation	ASA_anticoag_B01AC06	0.0582696	0.00603908	0.3068
d_gmm_m3	MF0072	pyruvate dehydrogenase complex	ASA_ALL	0.0582687	0.00603988	0.3068
d_gmm_m3	MF0072	pyruvate dehydrogenase complex	ASA_anticoag_B01AC06	0.0581054	0.00618333	0.3068
d_gmm_m3	MF0005	starch degradation	Beta_blockers_selective_C07AB	-0.0580687	0.0062159	0.3068
d_gmm_m3	MF0090	ethanol production I	Levothyroxine_H03AA01	-0.0580596	0.0062241	0.3068
d_gmm_m3	MF0037	leucine degradation	Statins_C10AA	0.0580575	0.00622597	0.3068
d_gmm_m3	MF0062	glycerol degradation III	Corticosteroids_Nasal_Mometasone_R01AD09	0.0580383	0.00624312	0.3068
d_gmm_m3	MF0103	mucin degradation	Statins_C10AA	0.0580317	0.00624901	0.3068
d_gmm_m3	MF0042	asparagine degradation	Metformin_ALL	0.0580047	0.0062732	0.3068
d_gmm_m3	MF0011	sucrose degradation II	Calcium_channel_blockers_C08	-0.0577125	0.00654089	0.315587
d_gmm_m3	MF0025	tryptophan degradation	Metformin_ALL	0.0576942	0.00655805	0.315587
d_gmm_m3	MF0040	proline degradation	Metformin_ALL	0.0576569	0.00659306	0.315587
d_gmm_m3	MF0091	ethanol production II	Adrenergics_Beta2_agonist_Inhalants_R03AC	0.0575765	0.00666895	0.315587
d_gmm_m3	MF0018	mannose degradation	Lipid_lowerers_C10A	0.0575018	0.00674032	0.315587
d_gmm_m3	MF0081	methanol conversion	Beta_blockers_selective_C07AB	-0.0574757	0.00676535	0.315587
d_gmm_m3	MF0022	galacturonate degradation I	Drugs_peptic_ulcers_reflux_A02B	0.0574287	0.00681075	0.315587
d_gmm_m3	MF0083	succinate consumption	Phenylpropanolamine_R01BA01	0.0573705	0.00686724	0.315587
d_gmm_m3	MF0038	methionine degradation I	Levothyroxine_H03AA01	-0.057367	0.00687068	0.315587
d_gmm_m3	MF0070	pentose phosphate pathway (oxidative phase)	Atorvastatin_C10AA05	0.057107	0.0071286	0.319604
d_gmm_m3	MF0058	lysine degradation II	Antidiabetics_A10	0.0570342	0.00720232	0.319604
d_gmm_m3	MF0048	serine degradation	Budesonide_Inhalants_R03BA02	-0.0569944	0.00724298	0.319604
d_gmm_m3	MF0037	leucine degradation	ASA_anticoag_B01AC06	0.0569764	0.00726136	0.319604
d_gmm_m3	MF0009	melibiose degradation	Calcium_channel_blockers_C08	-0.0569543	0.00728401	0.319604
d_gmm_m3	MF0046	glutamine degradation I	Metoprolol_ALL	0.0569189	0.00732049	0.319604
d_gmm_m3	MF0054	arginine degradation IV	Platelet_aggregation_inhibitors_B01AC	0.0568958	0.00734444	0.319604
d_gmm_m3	MF0077	formate conversion	Antidiabetics_not_Insulins_A10B	0.0568631	0.00737835	0.319604
d_gmm_m3	MF0089	butyrate production II	Laxatives_A06A	0.0568557	0.00738608	0.319604
d_gmm_m3	MF0103	mucin degradation	ASA_ALL	0.0568152	0.00742829	0.319604
d_gmm_m3	MF0043	cysteine biosynthesis/homocysteine degradation	ARBs_ALL	-0.0564808	0.00778567	0.332722
d_gmm_m3	MF0093	propionate production I	Metformin_ALL	0.0564097	0.00786364	0.332722
d_gmm_m3	MF0031	glutamate degradation II	Metformin_ALL	0.0563406	0.00794003	0.332722
d_gmm_m3	MF0040	proline degradation	Platelet_aggregation_inhibitors_B01AC	0.056307	0.00797744	0.332722
d_gmm_m3	MF0003	pectin degradation I	Lipid_lowerers_C10A	0.0562958	0.00798995	0.332722
d_gmm_m3	MF0101	nitrate reduction (dissimilatory)	Antihistamines_Oral_R06A	0.056261	0.00802889	0.332722
d_gmm_m3	MF0098	hydrogen metabolism	NSAID_M01AE	0.0562193	0.00807578	0.332722
d_gmm_m3	MF0066	Entner-Doudoroff pathway	Corticosteroids_oral_H02A	0.0561617	0.00814099	0.333255
d_gmm_m3	MF0056	histidine degradation	Metoprolol_ALL	0.0561215	0.00818675	0.333255
d_gmm_m3	MF0042	asparagine degradation	Cough_Cold_preparations_R05	0.0560601	0.00825707	0.333592
d_gmm_m3	MF0035	glycine degradation	Metformin_ALL	0.0560288	0.00829317	0.333592
d_gmm_m3	MF0077	formate conversion	Antidepressants_SSRI_N06AB	-0.0559184	0.00842152	0.336762
d_gmm_m3	MF0011	sucrose degradation II	Amlodipine_C08CA01	-0.0557346	0.00863923	0.340471
d_gmm_m3	MF0042	asparagine degradation	Cough_mixture_Opium_derivate_R05FA02	0.0557335	0.00864049	0.340471
[truncated: 6,626 more rows]

## Sheet: S37
	Supplementary table 37: Partial Spearman's rank correlation between medications and gut metabolic modules (GMM), adjusted for age and sex, BMI and Shannon index (Model 3), in the subset of the study population with data on fiber intake and leisure time physical activity.
[truncated: 6,799 more rows]

[truncated: 13 more sheets: S38, S39, S40, S41, S42, S43, S44, S45, S46, S47, S48, S49, S50]
